# Supplementary material for: Systematic investigation of chemo-immunotherapy synergism to shift anti-PD-1 resistance in cancer
Source: Nat Commun. 2024 Apr 12;15:3178. doi: 10.1038/s41467-024-47433-y (PMC11015024; doi:10.1038/s41467-024-47433-y)
Supplement: Supplementary file 4 — Supplementary Data 1 [file 41467_2024_47433_MOESM4_ESM.xlsx]

## Sheet: meta_paired_samples_73_SD
Supplementary Data 1. Treatment-induced expression change profiling can predict anti-PD-1 response in patients.
This table contains the details of using post-treatment profiling to establish gene signature for anti-PD-1 response.
Sheet 1. Samples from melanoma patients who received anti-PD-1 therapy for gene signature establishment.
Row
Each row indicates an individual patient after anti-PD-1 therapy.
Column
Cohort - The cohort that patient sample is obtained
BOR - Best overall response to anti-PD-1 therapy
PFS - Progression-free survival (days)
Resp_NoResp - The group that is assigned to patient sample based on their response for analysis
	Cohort	BOR	PFS	Resp_NoResp
91061|Pt1	91061	PD	54	No_Response
91061|Pt2	91061	SD	115	Response
91061|Pt82	91061	SD	220	Response
91061|Pt49	91061	PRCR	827	Response
91061|Pt85	91061	PD	49	No_Response
91061|Pt89	91061	SD	219	Response
91061|Pt101	91061	PRCR	612	Response
91061|Pt47	91061	PD	57	No_Response
91061|Pt52	91061	PD	57	No_Response
91061|Pt67	91061	SD	281	Response
91061|Pt94	91061	PRCR	729	Response
91061|Pt77	91061	SD	163	Response
91061|Pt79	91061	SD	171	Response
91061|Pt84	91061	PD	50	No_Response
91061|Pt98	91061	SD	408	Response
91061|Pt62	91061	PD	56	No_Response
91061|Pt65	91061	SD	280	Response
91061|Pt78	91061	PD	50	No_Response
91061|Pt92	91061	SD		Response
91061|Pt103	91061	PD	50	No_Response
91061|Pt3	91061	PRCR		Response
91061|Pt4	91061	SD	175	Response
91061|Pt5	91061	PD		No_Response
91061|Pt9	91061	PD	66	No_Response
91061|Pt10	91061	SD	119	Response
91061|Pt17	91061	PD	48	No_Response
91061|Pt18	91061	PRCR	519	Response
91061|Pt38	91061	SD	167	Response
91061|Pt48	91061	PRCR	1046	Response
91061|Pt36	91061	SD	737	Response
91061|Pt37	91061	SD		Response
91061|Pt46	91061	PD	51	No_Response
91061|Pt27	91061	PD	50	No_Response
91061|Pt30	91061	PRCR	603	Response
91061|Pt31	91061	PD	50	No_Response
91061|Pt8	91061	PD	52	No_Response
91061|Pt11	91061	PD	59	No_Response
91061|Pt26	91061	SD	294	Response
91061|Pt28	91061	PD	61	No_Response
91061|Pt44	91061	PRCR	560	Response
91061|Pt106	91061	PD	56	No_Response
91061|Pt34	91061	PRCR	834	Response
mgh|148	mgh	PD	106	No_Response
mgh|200	mgh	PR	27	Response
mgh|208	mgh	PD	155	No_Response
mgh|253	mgh	PD	132	No_Response
mgh|27	mgh	PD	443	No_Response
mgh|272	mgh	PD	81	No_Response
mgh|39	mgh	PD	72	No_Response
mgh|42	mgh	PD	48	No_Response
mgh|422	mgh	PR	1335	Response
mgh|530	mgh	PR	176	Response
mgh|62	mgh	PD	194	No_Response
mgh|98	mgh	PR	77	Response
mgh|IPIPD1001	mgh	PD	424	No_Response
mgh|PDL002	mgh	PD	136	No_Response
23709|1	23709	PD	15	No_Response
23709|4	23709	PD	23	No_Response
23709|8	23709	PD	58	No_Response
23709|9	23709	PD	71	No_Response
23709|10	23709	PD	76	No_Response
23709|13	23709	PD	82	No_Response
23709|17	23709	PD	96	No_Response
23709|19	23709	SD	125	Response
23709|25	23709	PR	271	Response
23709|27	23709	PR	314	Response
23709|29	23709	SD	335	Response
23709|33	23709	PR	609	Response
23709|35	23709	PR	586	Response
23709|36	23709	PR	590	Response
23709|41	23709	PR	870	Response
23709|47	23709	PR	1174	Response
23709|48	23709	PR	1189	Response

## Sheet: RS_signature_list
Supplementary Data 1. Treatment-induced expression change profiling can predict anti-PD-1 response in patients.
This table contains the details of using post-treatment profiling to establish gene signature for anti-PD-1 response.
Sheet 2. Genes involved in R signature and S signature.
Row
Each row indicates an individual gene in R signature and S signature.
Column
Signature - The gene's contribution to immune checkpoint blockade response
	Signature
IGF2BP3	R_signature
ENAH	R_signature
DAAM2	R_signature
DROSHA	R_signature
DNAAF5	R_signature
MYO10	R_signature
NRSN2	R_signature
PLP1	R_signature
GJC1	R_signature
WDR3	R_signature
ABCF1	R_signature
CSRNP2	R_signature
MPP6	R_signature
MRPS28	R_signature
POLR2F	R_signature
PLCB4	R_signature
CHAF1B	R_signature
SOX10	R_signature
ADSL	R_signature
USP27X	R_signature
C3orf52	R_signature
SPINK5	R_signature
ZNF74	R_signature
NOP16	R_signature
MRPL15	R_signature
ADGRG6	R_signature
HTATSF1	R_signature
TRMT12	R_signature
UTP20	R_signature
IPO5	R_signature
SRPK1	R_signature
PRC1	R_signature
CENPI	R_signature
GLO1	R_signature
BICD1	R_signature
ANXA5	R_signature
MDH2	R_signature
H2AFZ	R_signature
GFPT2	R_signature
NR4A1	R_signature
MID1	R_signature
MMP17	R_signature
PES1	R_signature
YTHDF3	R_signature
TFAP2A	R_signature
ECT2	R_signature
RAD21	R_signature
MPPED2	R_signature
FASTKD5	R_signature
CRIPT	R_signature
TTLL12	R_signature
GPR19	R_signature
MCUR1	R_signature
SEMA6A	R_signature
TUFT1	R_signature
SORT1	R_signature
ABCB6	R_signature
PUS7	R_signature
APP	R_signature
RNF2	R_signature
CDKN3	R_signature
ADORA2B	R_signature
RAB6B	R_signature
FAM50A	R_signature
MCM4	R_signature
NKRF	R_signature
RBBP7	R_signature
RUVBL1	R_signature
LRP6	R_signature
PKNOX2	R_signature
EPHA5	R_signature
MFGE8	R_signature
DPY19L2P2	R_signature
SLC19A2	R_signature
ADSS	R_signature
FAM86C1	R_signature
SH3TC2	R_signature
DHRS11	R_signature
HAT1	R_signature
ST3GAL4	R_signature
PWP2	R_signature
CBX3	R_signature
PSPH	R_signature
NAV2	R_signature
SUV39H2	R_signature
YTHDF2	R_signature
HPS4	R_signature
PLXNA2	R_signature
PWP1	R_signature
ANAPC1	R_signature
NNT	R_signature
BCAN	R_signature
PEG10	R_signature
DLGAP1	R_signature
LACTB2	R_signature
PEX5	R_signature
MAD2L1	R_signature
SLC6A8	R_signature
MED20	R_signature
PACSIN2	R_signature
EIF3D	R_signature
CSPG4	R_signature
NGFRAP1	R_signature
GPM6B	R_signature
ZNF133	R_signature
UNG	R_signature
EIF2S3	R_signature
PAK1IP1	R_signature
MELK	R_signature
ZNF225	R_signature
NCBP2	R_signature
TEAD1	R_signature
WDR43	R_signature
CCT8	R_signature
TTK	R_signature
RASSF8	R_signature
WDR61	R_signature
DGCR11	R_signature
SPAG1	R_signature
PIR	R_signature
KLHL7	R_signature
KIF20A	R_signature
GMPS	R_signature
DENR	R_signature
NELL1	R_signature
PHACTR1	R_signature
CDC6	R_signature
RANBP9	R_signature
CYCS	R_signature
IRS2	R_signature
MTERF3	R_signature
PPP2R3A	R_signature
CPNE3	R_signature
TIMM50	R_signature
FOXM1	R_signature
CSNK2A1	R_signature
ADGRL1	R_signature
THOC5	R_signature
LIMD1	R_signature
NUP155	R_signature
NIPA2	R_signature
ST13	R_signature
WDR46	R_signature
C8orf33	R_signature
TMEM5	R_signature
PAX3	R_signature
ESRP1	R_signature
MSH6	R_signature
TTC26	R_signature
DGKI	R_signature
GART	R_signature
BZW2	R_signature
TMEM164	R_signature
P4HA1	R_signature
SRPK2	R_signature
PTRH2	R_signature
VAPB	R_signature
DSCC1	R_signature
TEX41	R_signature
DARS2	R_signature
TSR1	R_signature
ALDH1B1	R_signature
CDC25A	R_signature
IPW	R_signature
HSPA1L	R_signature
XPOT	R_signature
PRODH	R_signature
PTPN13	R_signature
PALB2	R_signature
NARS2	R_signature
POLA1	R_signature
RFC3	R_signature
GDF11	R_signature
PRMT5	R_signature
TBC1D16	R_signature
PHLPP1	R_signature
SPDL1	R_signature
PCGF2	R_signature
TYRO3	R_signature
TMEM97	R_signature
ACO2	R_signature
PTPN14	R_signature
BYSL	R_signature
MOSPD1	R_signature
HSPA2	R_signature
OSBPL1A	R_signature
PLXNB3	R_signature
ADNP2	R_signature
IARS	R_signature
TRIP13	R_signature
CDK2	R_signature
BRCA1	R_signature
HBEGF	R_signature
ZNF623	R_signature
ATP1A1	R_signature
ARHGAP32	R_signature
NAP1L1	R_signature
GYS1	R_signature
LDHB	R_signature
MDH1	R_signature
TIPIN	R_signature
NT5DC3	R_signature
MORF4L2	R_signature
SLC25A23	R_signature
SIRT4	R_signature
PODXL2	R_signature
SLC16A1	R_signature
CRYAB	R_signature
MET	R_signature
GARS	R_signature
SLC7A1	R_signature
UCK2	R_signature
PBK	R_signature
RRS1	R_signature
PRKD1	R_signature
DIMT1	R_signature
STXBP6	R_signature
KPNA2	R_signature
SOX9	R_signature
TAF4B	R_signature
CCT6A	R_signature
EIF3E	R_signature
NUP205	R_signature
AMOT	R_signature
METAP2	R_signature
GTF3C4	R_signature
POLR3B	R_signature
GLI3	R_signature
FEN1	R_signature
QTRTD1	R_signature
EIF3B	R_signature
CEBPZ	R_signature
HEATR1	R_signature
KIFC1	R_signature
PSMB7	R_signature
FAM57A	R_signature
WBP5	R_signature
LARS	R_signature
NUP153	R_signature
NR1D2	R_signature
SHQ1	R_signature
PTCD2	R_signature
UBE2G2	R_signature
LAPTM4B	R_signature
CORO2B	R_signature
MCAM	R_signature
CAMSAP2	R_signature
UTP14A	R_signature
MORC4	R_signature
GAR1	R_signature
DHX32	R_signature
TRIM9	R_signature
LSAMP	R_signature
MTUS1	R_signature
CNOT4	R_signature
TMEM87A	R_signature
FASN	R_signature
CAPN3	R_signature
TGS1	R_signature
FXR1	R_signature
IGF2BP2	R_signature
TSPAN3	R_signature
BMS1	R_signature
BTBD3	R_signature
ZBED8	R_signature
SYNGR1	R_signature
CUBN	R_signature
RRP15	R_signature
SKA1	R_signature
KBTBD2	R_signature
ZNF280B	R_signature
HMGCR	R_signature
WDHD1	R_signature
DKC1	R_signature
DZANK1	R_signature
EPRS	R_signature
CELSR2	R_signature
AACS	R_signature
LRP12	R_signature
POLR1C	R_signature
PGAP1	R_signature
DLL3	R_signature
MITF	R_signature
SLC7A5	R_signature
ZC2HC1A	R_signature
TJP1	R_signature
TEX10	R_signature
KIAA0895	R_signature
ARHGAP11A	R_signature
C5orf30	R_signature
ADIPOR2	R_signature
DSP	R_signature
PPIP5K1	R_signature
CBX1	R_signature
CHAF1A	R_signature
TARS	R_signature
ATP6V1C1	R_signature
E2F1	R_signature
PCDHB11	R_signature
LUZP1	R_signature
CDH19	R_signature
GYG2	R_signature
RPL39L	R_signature
GGCT	R_signature
EFNA5	R_signature
CENPF	R_signature
EMC2	R_signature
AP1S2	R_signature
GREB1	R_signature
ATP9A	R_signature
PLEKHA8P1	R_signature
CITED1	R_signature
PTK2	R_signature
URB1	R_signature
STRAP	R_signature
BUB1B	R_signature
WASL	R_signature
ELOVL2	R_signature
AUNIP	R_signature
FKBP14	R_signature
BOP1	R_signature
CTSV	R_signature
RIPK4	R_signature
IARS2	R_signature
HOXB5	R_signature
CSRNP3	R_signature
MMP16	R_signature
SGCD	R_signature
HMGXB4	R_signature
HSPA4	R_signature
EXTL1	R_signature
CIT	R_signature
TCEAL4	R_signature
CEP170	R_signature
CS	R_signature
KIF4A	R_signature
EDC3	R_signature
DTL	R_signature
VDAC2	R_signature
ISYNA1	R_signature
CDC7	R_signature
TOMM20	R_signature
NPM1	R_signature
FZD9	R_signature
HAS2	R_signature
P3H4	R_signature
ACBD3	R_signature
FAM222B	R_signature
NAA35	R_signature
BIRC5	R_signature
GSTA4	R_signature
KIT	R_signature
PUM3	R_signature
TFIP11	R_signature
SLC25A32	R_signature
CDC45	R_signature
PHLDA1	R_signature
KIF23	R_signature
APOD	R_signature
COPA	R_signature
ECD	R_signature
COLGALT2	R_signature
SLC25A16	R_signature
GPSM2	R_signature
NOL11	R_signature
RAB3B	R_signature
YWHAZ	R_signature
MORC2	R_signature
MYC	R_signature
PFKM	R_signature
EXO1	R_signature
TULP3	R_signature
STEAP1B	R_signature
HMG20A	R_signature
TYRP1	R_signature
CUL4B	R_signature
EPS8	R_signature
HSP90AB1	R_signature
ASPH	R_signature
STK3	R_signature
SPATS2	R_signature
LYPLA1	R_signature
NCAPG2	R_signature
EFR3B	R_signature
IGF1R	R_signature
CCT7	R_signature
POLD2	R_signature
SCAPER	R_signature
CCNB1	R_signature
FKBP1A	R_signature
PJA1	R_signature
GCAT	R_signature
HMMR	R_signature
PPM1D	R_signature
PPP1R11	R_signature
WBP11	R_signature
WASF1	R_signature
HIP1	R_signature
BCL7A	R_signature
RGS20	R_signature
B4GALT6	R_signature
SUV39H1	R_signature
FGD1	R_signature
DIEXF	R_signature
BBS9	R_signature
MCOLN3	R_signature
NUBPL	R_signature
TRIB1	R_signature
LRRC16A	R_signature
POMT2	R_signature
ATAD2	R_signature
YWHAE	R_signature
UBA2	R_signature
SLC16A4	R_signature
SNCA	R_signature
TMCC2	R_signature
PYGL	R_signature
NEDD4L	R_signature
ZNF473	R_signature
GRAMD1B	S_signature
HLA-E	S_signature
LPIN2	S_signature
ALDH3B1	S_signature
LY75	S_signature
NMI	S_signature
PTK2B	S_signature
FKBP1B	S_signature
PDLIM2	S_signature
AKR1B1	S_signature
HLA-DMA	S_signature
SRGAP3	S_signature
NUPR1	S_signature
IL32	S_signature
RAB20	S_signature
PRR5L	S_signature
SLAMF1	S_signature
CFLAR	S_signature
MYCL	S_signature
KIAA1644	S_signature
NFIL3	S_signature
ABCC9	S_signature
CYB5R4	S_signature
LBH	S_signature
DOPEY1	S_signature
RHOG	S_signature
GCNT1	S_signature
ROGDI	S_signature
GCLM	S_signature
CLCN4	S_signature
SCG5	S_signature
BIN1	S_signature
COX7A1	S_signature
IFITM1	S_signature
CPED1	S_signature
ZAP70	S_signature
LSP1	S_signature
BST1	S_signature
MAN1C1	S_signature
TANK	S_signature
HMHA1	S_signature
FRMD4B	S_signature
TFEC	S_signature
ARHGEF3	S_signature
CD68	S_signature
KMO	S_signature
PLD3	S_signature
SIT1	S_signature
PTPRN2	S_signature
STX4	S_signature
BATF	S_signature
ACP2	S_signature
OPLAH	S_signature
TMEM176B	S_signature
CEBPD	S_signature
PGAP3	S_signature
ZNF154	S_signature
FRZB	S_signature
TBC1D17	S_signature
PTPRE	S_signature
FUCA1	S_signature
MFSD7	S_signature
UNC93B1	S_signature
ADAP1	S_signature
GBP2	S_signature
SIDT1	S_signature
DYSF	S_signature
ZNF710	S_signature
SMAGP	S_signature
ARAP1	S_signature
COMMD9	S_signature
PSD4	S_signature
HLA-F	S_signature
IRF1	S_signature
SPI1	S_signature
UCP3	S_signature
NFATC3	S_signature
PLA2G15	S_signature
GPX7	S_signature
LAIR1	S_signature
IL10RB	S_signature
DEF6	S_signature
DSE	S_signature
ACAA1	S_signature
DOK4	S_signature
GALT	S_signature
TBC1D2	S_signature
CDK2AP2	S_signature
LGALS9	S_signature
HLA-DRA	S_signature
DHRS1	S_signature
TRIM22	S_signature
PSMB10	S_signature
COTL1	S_signature
MAPKAPK3	S_signature
SARAF	S_signature
WIPF1	S_signature
FTSJ1	S_signature
PSMB8	S_signature
DNASE1L3	S_signature
MKNK1	S_signature
SLC29A3	S_signature
ACAD8	S_signature
LYRM1	S_signature
CYTH4	S_signature
STARD8	S_signature
AIF1	S_signature
DUSP2	S_signature
ITGB4	S_signature
ABCB1	S_signature
SLC2A6	S_signature
FBP1	S_signature
ACYP2	S_signature
GLRX	S_signature
SH3TC1	S_signature
CTSD	S_signature
CSF1	S_signature
UBE2D1	S_signature
IRF3	S_signature
B2M	S_signature
MAPK13	S_signature
AKAP5	S_signature
RAMP3	S_signature
ARID5A	S_signature
ERCC5	S_signature
FZD2	S_signature
GOLPH3L	S_signature
MMP2	S_signature
VAMP5	S_signature
PTPN22	S_signature
CORO1A	S_signature
PCSK7	S_signature
RNASET2	S_signature
HLA-DQB2	S_signature
ARHGAP15	S_signature
ARNTL	S_signature
CASP8	S_signature
GNB5	S_signature
ID2	S_signature
PILRA	S_signature
APOBR	S_signature
GCH1	S_signature
PAK1	S_signature
ARRB1	S_signature
SLC28A3	S_signature
MYO7A	S_signature
ADCY7	S_signature
TNFSF12	S_signature
NUDT18	S_signature
NAT1	S_signature
RYR1	S_signature
PRKG1	S_signature
AGBL2	S_signature
SSH3	S_signature
OSTF1	S_signature
USB1	S_signature
SYK	S_signature
STAT4	S_signature
HLA-DQB1	S_signature
AGAP2	S_signature
GCHFR	S_signature
PLIN2	S_signature
CTSW	S_signature
ZNF688	S_signature
NAGK	S_signature
RGS19	S_signature
LLGL2	S_signature
HLA-DPA1	S_signature
AKR1A1	S_signature
RNASE6	S_signature
TRAF3IP3	S_signature
FGD6	S_signature
ERMAP	S_signature
CRLF3	S_signature
SYNE1	S_signature
SLC25A38	S_signature
IRF2	S_signature
FDX1	S_signature
PTGDS	S_signature
TRADD	S_signature
PPP3CC	S_signature
RBKS	S_signature
CCL4	S_signature
TMEM110	S_signature
HLA-C	S_signature
CD27	S_signature
RAC2	S_signature
MPC1	S_signature
TAF12	S_signature
CCR5	S_signature
FTL	S_signature
OASL	S_signature
DOK3	S_signature
DRAP1	S_signature
FKBP15	S_signature
RHOH	S_signature
SP110	S_signature
GADD45B	S_signature
AKTIP	S_signature
KDM8	S_signature
VAMP8	S_signature
FCGRT	S_signature
HLA-DRB1	S_signature
MATK	S_signature
NECAP2	S_signature
NPC2	S_signature
TNFSF13	S_signature
CD84	S_signature
IL15	S_signature
IL4R	S_signature
DHX58	S_signature
IQGAP2	S_signature
GPX1	S_signature
NADK	S_signature
CARHSP1	S_signature
TBXAS1	S_signature
ANOS1	S_signature
APOBEC3G	S_signature
E2F4	S_signature
PLK3	S_signature
NFKBIA	S_signature
CYFIP2	S_signature
SLC8B1	S_signature
SMCO4	S_signature
ADRBK1	S_signature
BASP1	S_signature
VASP	S_signature
HLA-DOA	S_signature
CASP7	S_signature
ZSCAN5A	S_signature
ATP6V0D1	S_signature
BCAT1	S_signature
WISP1	S_signature
ALPK3	S_signature
SLC9A7	S_signature
VOPP1	S_signature
SP140L	S_signature
PSME1	S_signature
RIN3	S_signature
PRF1	S_signature
LAPTM5	S_signature
DRAM1	S_signature
ADAMDEC1	S_signature
LDLRAD4	S_signature
XKR8	S_signature
C11orf21	S_signature
ADAM19	S_signature
TOR3A	S_signature
CREG1	S_signature
PLCG2	S_signature
HEPH	S_signature
AGFG2	S_signature
ANK1	S_signature
GAS6	S_signature
PRDX1	S_signature
TXNDC9	S_signature
DENND1C	S_signature
CD226	S_signature
ITGB7	S_signature
CD53	S_signature
ARPC3	S_signature
MOB1A	S_signature
RASSF1	S_signature
FAS	S_signature
OGFR	S_signature
SRGN	S_signature
CXCR6	S_signature
TSPAN12	S_signature
MYD88	S_signature
RARRES1	S_signature
ARPC2	S_signature
ICAM3	S_signature
RELB	S_signature
C2CD2L	S_signature
PTPN7	S_signature
HLA-DPB1	S_signature
DHRS3	S_signature
TYROBP	S_signature
CD4	S_signature
ADAM28	S_signature
GMIP	S_signature
ARPC4	S_signature
UBA7	S_signature
FPGS	S_signature
RRAGA	S_signature
COL9A2	S_signature
SLC9A3R1	S_signature
LCP2	S_signature
CD1D	S_signature
TMSB10	S_signature
P2RX4	S_signature
MYL12A	S_signature
TXK	S_signature
PTPN18	S_signature
ADAP2	S_signature
SLC7A7	S_signature
CST3	S_signature
HERPUD1	S_signature
RNF130	S_signature
KCNMB1	S_signature
FEZ2	S_signature
SLC37A1	S_signature
NOD2	S_signature
POLD4	S_signature
CD300A	S_signature
MAFB	S_signature
ITM2B	S_signature
CYTH1	S_signature
TRIM21	S_signature
ICAM2	S_signature
P4HTM	S_signature
TCIRG1	S_signature
OGFRL1	S_signature
C14orf159	S_signature
MYOM2	S_signature
CASS4	S_signature
MYLK	S_signature
IRF8	S_signature
FXYD1	S_signature
GNAI2	S_signature
PHF11	S_signature
SPN	S_signature
SKAP1	S_signature
ARHGDIB	S_signature
CHST7	S_signature
LYL1	S_signature
GNLY	S_signature
NAAA	S_signature
ITGAL	S_signature
LCP1	S_signature
CYBA	S_signature
MGMT	S_signature
CHRNB1	S_signature
AES	S_signature
SH3BP2	S_signature
SCARF1	S_signature
SIPA1	S_signature
FAM49A	S_signature
PDE6B	S_signature
ACTA2	S_signature
FBXL15	S_signature
CCDC28A	S_signature
TSPAN32	S_signature
SLC2A9	S_signature
ITGB2	S_signature
MAP2K3	S_signature
MAP4K1	S_signature
PYCARD	S_signature
LEPROTL1	S_signature
LY86	S_signature
NR1H3	S_signature
DNAJC15	S_signature
ITGA4	S_signature
APOE	S_signature
ELL2	S_signature
HLA-DMB	S_signature
RPS6KA1	S_signature
SULT1A1	S_signature
GALNT6	S_signature
GPR132	S_signature
LYN	S_signature
EVL	S_signature
CLK4	S_signature
NFKBIB	S_signature
CXCR3	S_signature
P2RX1	S_signature

## Sheet: GSE91061_training_RS_score
Supplementary Data 1. Treatment-induced expression change profiling can predict anti-PD-1 response in patients.
This table contains the details of using post-treatment profiling to establish gene signature for anti-PD-1 response.
Sheet 3. R, S and RS signature score in patients from GSE91061 training set.
Row
Each row indicates an individual patient after anti-PD-1 therapy.
Column
R_score - Resistance signature score
S_score - Sensitivity signature score
RS_score - The score calculated to test R and S signature gene enrichment
Response - Patient response to anti-PD-1 therapy (1: Non-responder; 0: Responder)
	R_score	S_score	Negative S_score	RS_score	Response
Pt77	-3.15417	2.79917	-2.79917	-5.95334	0
Pt62	1.06591	0.561408	-0.561408	0.504501	1
Pt8	1	-1.04018	1.04018	2.04018	1
Pt103	2.72	-4.19898	4.19898	6.91898	1
Pt67	-1.65201	-0.901081	0.901081	-0.750924	0
Pt49	-1.62729	2.9744	-2.9744	-4.60169	0
Pt34	-2.5551	2.44619	-2.44619	-5.00129	0
Pt27	0.983487	1.22072	-1.22072	-0.237228	1
Pt101	-1	0.823762	-0.823762	-1.82376	0
Pt17	-1.02553	-0.878153	0.878153	-0.14738	1
Pt106	-0.602101	-1.46017	1.46017	0.858065	1
Pt98	-1	2.02793	-2.02793	-3.02793	0
Pt38	-1.01817	2.53599	-2.53599	-3.55417	0
Pt4	-1	2.33059	-2.33059	-3.33059	0
Pt36	1.99455	1.36031	-1.36031	0.634236	0
Pt82	-1	1.99054	-1.99054	-2.99054	0
Pt30	-3.58176	3.10268	-3.10268	-6.68444	0
Pt11	-0.67001	-0.988894	0.988894	0.318884	1
Pt47	2.01838	-1.90694	1.90694	3.92532	1
Pt44	-2.41758	1.90781	-1.90781	-4.32539	0
Pt78	-1	1.4215	-1.4215	-2.4215	1
Pt48	-2.60052	1.36393	-1.36393	-3.96445	0
Pt10	-3.12552	4.33479	-4.33479	-7.46031	0
Pt85	0.398098	1.06415	-1.06415	-0.666055	1
Pt28	0.603866	1.82401	-1.82401	-1.22014	1
Pt94	-2.64525	2.27981	-2.27981	-4.92506	0
Pt1	2.58087	-2.69151	2.69151	5.27237	1
Pt46	1	-1.20668	1.20668	2.20668	1
Pt79	-1	1.31797	-1.31797	-2.31797	0
Pt65	-1.48558	-0.861559	0.861559	-0.624016	0
Pt92	-2.51371	3.25072	-3.25072	-5.76443	0

## Sheet: GSE91061_leaveout_RS_score
Supplementary Data 1. Treatment-induced expression change profiling can predict anti-PD-1 response in patients.
This table contains the details of using post-treatment profiling to establish gene signature for anti-PD-1 response.
Sheet 4. R, S and RS signature score in patients from GSE91061 leave-out validation set.
Row
Each row indicates an individual patient after anti-PD-1 therapy.
Column
R_score - Resistance signature score
S_score - Sensitivity signature score
RS_score - The score calculated to test R and S signature gene enrichment
Response - Patient response to anti-PD-1 therapy (1: Non-responder; 0: Responder)
	R_score	S_score	Negative S_score	RS_score	Response
Pt84	1.24304	1.57392	-1.57392	-0.330882	1
Pt52	1.59086	-1.35243	1.35243	2.94329	1
Pt9	1.06839	0.815376	-0.815376	0.253012	1
Pt5	2.37296	-2.54282	2.54282	4.91579	1
Pt31	1.27762	2.30576	-2.30576	-1.02813	1
Pt89	-0.786542	1	-1	-1.78654	0
Pt18	-2.65057	3.0441	-3.0441	-5.69467	0
Pt3	-2.74619	2.67842	-2.67842	-5.42461	0
Pt26	-0.811702	-1.52339	1.52339	0.711691	0
Pt37	-1.49407	2.09608	-2.09608	-3.59015	0
Pt2	1	-1.78026	1.78026	2.78026	0

## Sheet: MGH_RS_score
Supplementary Data 1. Treatment-induced expression change profiling can predict anti-PD-1 response in patients.
This table contains the details of using post-treatment profiling to establish gene signature for anti-PD-1 response.
Sheet 5. R, S and RS signature score in patients from MGH cohort.
Row
Each row indicates an individual patient after anti-PD-1 therapy.
Column
R_score - Resistance signature score
S_score - Sensitivity signature score
RS_score - The score calculated to test R and S signature gene enrichment
Response - Patient response to anti-PD-1 therapy
	R_score	S_score	Negative S_score	RS_score	Response
148	-2.29518	-1.62822	1.62822	-0.666966	1
200	1.05809	-1	1	2.05809	0
208	-1.63148	-0.714288	0.714288	-0.91719	1
253	0.976973	-1.0989	1.0989	2.07587	1
27	1.45167	1.63862	-1.63862	-0.186944	1
272	-1.74692	1.39531	-1.39531	-3.14223	1
39	-1.2007	2.84697	-2.84697	-4.04768	1
42	0.631042	2.11804	-2.11804	-1.487	1
422	-1	1.26432	-1.26432	-2.26432	0
530	-1.29631	1	-1	-2.29631	0
62	-1	-1	1	0	1
98	-2.6689	2.25375	-2.25375	-4.92265	0
IPIPD1001	1.0411	-1.44039	1.44039	2.48148	1
PDL002	-1.02935	-1.43401	1.43401	0.404663	1

## Sheet: PRJEB23709_RS_score
Supplementary Data 1. Treatment-induced expression change profiling can predict anti-PD-1 response in patients.
This table contains the details of using post-treatment profiling to establish gene signature for anti-PD-1 response.
Sheet 6. R, S and RS signature score in patients from PRJEB23709 cohort.
Row
Each row indicates an individual patient after anti-PD-1 therapy.
Column
R_score - Resistance signature score
S_score - Sensitivity signature score
RS_score - The score calculated to test R and S signature gene enrichment
Response - Patient response to anti-PD-1 therapy (1: Non-responder; 0: Responder)
	R_score	S_score	Negative S_score	RS_score	Response
1	0.64418	1.46576	-1.46576	-0.821582	1
4	2.27639	-1.10858	1.10858	3.38497	1
8	0.968717	1.63135	-1.63135	-0.662638	1
9	1.97275	-1.43088	1.43088	3.40363	1
10	-1.24234	2.09552	-2.09552	-3.33786	1
13	-1.9605	2.0687	-2.0687	-4.0292	1
17	0.649206	1.6394	-1.6394	-0.990193	1
19	-1.12575	2.31023	-2.31023	-3.43598	0
25	-1.77219	1.83718	-1.83718	-3.60937	0
27	1.05742	2.49029	-2.49029	-1.43287	0
29	0.87207	1.75972	-1.75972	-0.887647	0
33	-2.2808	2.46981	-2.46981	-4.75061	0
35	1.90966	0.72095	-0.72095	1.18871	0
36	-1.93098	2.05119	-2.05119	-3.98218	0
41	-2.20611	2.23876	-2.23876	-4.44487	0
47	0.933514	-1.56345	1.56345	2.49697	0
48	-2.25111	1.81067	-1.81067	-4.06178	0
