# Supplementary material for: Systematic investigation of chemo-immunotherapy synergism to shift anti-PD-1 resistance in cancer
Source: Nat Commun. 2024 Apr 12;15:3178. doi: 10.1038/s41467-024-47433-y (PMC11015024; doi:10.1038/s41467-024-47433-y)
Supplement: Supplementary file 5 — Supplementary Data 2 [file 41467_2024_47433_MOESM5_ESM.xlsx]

## Sheet: R_sig_TCGA_immunity_corr
Supplementary Data 2. Genes involved in R and S signatures are highly correlated with patient prognosis and immune responses.
This table contains the details of R and S signatures' association with patient prognosis and anti-tumor immunity.
Sheet 1. Coefficient of R signature's correlation with immune infiltration
Row
Each row indicates an individual cancer type in TCGA.
Column
T_cell.CD8 - coefficient of R signature's association with CD8+T cell infiltration by TIMER estimation
T_cell.CD4 - coefficient of R signature's association with CD4+T cell infiltration by TIMER estimation
Neutrophil - coefficient of R signature's association with neutrophil infiltration by TIMER estimation
B_cell - coefficient of R signature's association with B cell infiltration by TIMER estimation
Macrophage - coefficient of R signature's association with macrophage infiltration by TIMER estimation
DC - coefficient of R signature's association with DC cell infiltration by TIMER estimation
* The association is calculated by Pearson's correlation.
	T_cell.CD8	T_cell.CD4	Neutrophil	B_cell	Macrophage	DC
LUSC	-0.31054	-0.457377	-0.485794	-0.36552	-0.451948	-0.49723
SKCM	-0.448411	-0.542484	-0.533649	-0.464032	-0.514307	-0.630013
CESC	-0.251111	-0.204016	-0.253624	-0.258332	-0.198547	-0.198821
HNSC	-0.281592	-0.118007	-0.193211	-0.145432	-0.236722	-0.223041
OV	-0.405373	-0.191878	-0.289953	-0.26891	-0.143724	-0.358323
STAD	-0.33499	-0.372475	-0.2692	-0.245407	-0.318669	-0.382372
DLBC	-0.198752	-0.604494	-0.387856	-0.066355	-0.089078	0.0683352
GBM	0.103157	-0.272602	-0.362546	-0.175383	-0.361313	-0.420045
UCEC	-0.0361007	-0.357128	-0.125402	0.0200555	-0.0835518	-0.216982
LGG	0.156024	-0.323045	-0.243132	-0.0284081	-0.220826	-0.15208
LUAD	-0.0453661	-0.381486	-0.119909	-0.341265	-0.233806	-0.246315
UCS	-0.0647506	-0.386484	-0.276039	-0.22382	-0.00916669	-0.215446
LIHC	0.198373	0.188974	0.306384	0.236729	0.322374	0.325452
THCA	-0.189002	0.357267	0.184518	0.383456	0.357271	0.144662
KICH	0.362581	0.00108556	-0.159592	0.184818	0.22792	0.111995
PRAD	0.28539	-0.136575	0.0225917	0.120491	0.0561335	0.0946747
BLCA	0.271252	-0.157165	0.0588211	-0.0520107	-0.0198745	0.110591
READ	0.363147	-0.126857	0.118625	-0.0115974	0.0011163	0.0324255
KIRC	-0.0647314	-0.0845835	0.0930342	0.0282684	0.152324	0.119484
COAD	0.0658494	-0.116828	-0.0210356	-0.0513491	-0.00173721	-0.127363
ACC	-0.0681773	-0.154283	0.0687794	0.105792	-0.185392	-0.0411622
KIRP	-0.0878398	-0.220238	-0.0996103	0.0412698	-0.207209	-0.107053
BRCA	-0.0792965	-0.196	-0.0385937	-0.0906537	-0.118591	-0.103084

## Sheet: R_sig_TCGA_immunity_p
Supplementary Data 2. Genes involved in R and S signatures are highly correlated with patient prognosis and immune responses.
This table contains the details of R and S signatures' association with patient prognosis and anti-tumor immunity.
Sheet 2. P value of R signature's correlation with immune infiltration
Row
Each row indicates an individual cancer type in TCGA.
Column
T_cell.CD8 - p-value of R signature's association with CD8+T cell infiltration by TIMER estimation
T_cell.CD4 - p-value of R signature's association with CD4+T cell infiltration by TIMER estimation
Neutrophil - p-value of R signature's association with neutrophil infiltration by TIMER estimation
B_cell - p-value of R signature's association with B cell infiltration by TIMER estimation
Macrophage - p-value of R signature's association with macrophage infiltration by TIMER estimation
DC - p-value of R signature's association with DC cell infiltration by TIMER estimation
* The association is calculated by Pearson's correlation.
	T_cell.CD8	T_cell.CD4	Neutrophil	B_cell	Macrophage	DC
LUSC	1.16039e-12	2.86887e-27	4.964e-31	2.78282e-17	1.37121e-26	1.20149e-32
SKCM	1.66398e-19	2.15778e-29	2.50488e-28	6.07904e-21	4.20144e-26	7.05667e-42
CESC	9.36089e-06	0.000343319	7.55992e-06	5.03531e-06	0.000497218	0.000488172
HNSC	1.86284e-10	0.00865518	1.53049e-05	0.00118924	1.01549e-07	5.49975e-07
OV	6.57697e-16	0.000221924	1.60464e-08	1.75588e-07	0.00587804	1.57502e-12
STAD	4.77397e-11	1.7282e-13	1.70127e-07	2.01709e-06	4.40283e-10	3.45119e-14
DLBC	0.310626	0.000656784	0.0414114	0.737264	0.65216	0.729708
GBM	0.209043	0.000738436	5.13468e-06	0.0318175	5.55753e-06	8.74378e-08
UCEC	0.488757	1.43004e-12	0.0157987	0.700601	0.1086	2.55514e-05
LGG	0.00040537	7.49274e-14	2.68409e-08	0.522108	4.72819e-07	0.000568769
LUAD	0.307489	4.81223e-19	0.00681564	2.54252e-15	9.77816e-08	1.85653e-08
UCS	0.635415	0.00325881	0.0394657	0.0972667	0.946541	0.110785
LIHC	0.000119896	0.000251581	1.67019e-09	4.02621e-06	2.03115e-10	1.33438e-10
THCA	2.1813e-05	1.93985e-16	3.42826e-05	6.85279e-19	1.93829e-16	0.00120711
KICH	0.00299534	0.993152	0.204133	0.140518	0.0678483	0.374428
PRAD	9.8998e-11	0.00232517	0.616071	0.00727972	0.212501	0.035223
BLCA	2.69698e-08	0.00146905	0.236395	0.295211	0.689335	0.0256764
READ	1.51945e-06	0.103381	0.127958	0.882108	0.988611	0.678343
KIRC	0.136679	0.0516367	0.032242	0.516093	0.000433111	0.00588513
COAD	0.161296	0.0127401	0.654857	0.274915	0.970554	0.00658046
ACC	0.550501	0.174596	0.546978	0.353447	0.101891	0.718713
KIRP	0.136993	0.00016478	0.0915476	0.485413	0.000400665	0.0696674
BRCA	0.00910074	8.03738e-11	0.20483	0.00285197	9.29194e-05	0.000687866

## Sheet: S_sig_TCGA_immunity_corr
Supplementary Data 2. Genes involved in R and S signatures are highly correlated with patient prognosis and immune responses.
This table contains the details of R and S signatures' association with patient prognosis and anti-tumor immunity.
Sheet 3. Coefficient of S signature's correlation with immune infiltration
Row
Each row indicates an individual cancer type in TCGA.
Column
T_cell.CD8 - coefficient of S signature's association with CD8+T cell infiltration by TIMER estimation
T_cell.CD4 - coefficient of S signature's association with CD4+T cell infiltration by TIMER estimation
Neutrophil - coefficient of S signature's association with neutrophil infiltration by TIMER estimation
B_cell - coefficient of S signature's association with B cell infiltration by TIMER estimation
Macrophage - coefficient of S signature's association with macrophage infiltration by TIMER estimation
DC - coefficient of S signature's association with DC cell infiltration by TIMER estimation
* The association is calculated by Pearson's correlation.
	T_cell.CD8	T_cell.CD4	Neutrophil	B_cell	Macrophage	DC
LUSC	0.628682	0.476674	0.726288	0.445401	0.564046	0.827342
SKCM	0.661569	0.52595	0.741337	0.488436	0.545703	0.84661
CESC	0.566129	0.479216	0.708032	0.531658	0.463159	0.680436
HNSC	0.62858	0.511775	0.689051	0.447123	0.655069	0.745304
OV	0.684289	0.6102	0.823053	0.358233	0.429894	0.828336
STAD	0.727939	0.379111	0.687111	0.14631	0.414133	0.805539
DLBC	0.256711	0.58075	0.588309	-0.1678	-0.235495	0.370473
GBM	-0.356473	0.24707	0.36489	0.291604	0.344072	0.58965
UCEC	0.365	0.569504	0.418309	0.0747047	0.393965	0.523266
LGG	0.252517	0.775275	0.763165	0.546236	0.699751	0.756338
LUAD	0.443422	0.572469	0.602556	0.537354	0.465167	0.71212
UCS	0.360969	0.595449	0.706185	0.612615	0.121458	0.76063
LIHC	0.575894	0.313107	0.444141	0.450294	0.383646	0.594696
THCA	0.675648	-0.100825	0.497253	0.237899	0.139472	0.635073
KICH	-0.409614	0.498143	0.165766	0.250319	0.220856	0.545785
PRAD	0.140668	0.687924	0.528528	0.458568	0.386574	0.572851
BLCA	0.351376	0.553342	0.676149	0.229379	0.369171	0.673929
READ	0.0197758	0.235983	0.275689	0.272472	0.342484	0.531738
KIRC	0.537396	0.320097	0.429196	0.401364	0.217622	0.546037
COAD	0.341187	0.399769	0.539694	0.329746	0.411751	0.65324
ACC	0.576036	0.235212	0.48184	0.337561	0.592797	0.591681
KIRP	0.42869	0.496247	0.492533	0.539206	0.588081	0.684475
BRCA	0.538072	0.615656	0.648216	0.480781	0.361541	0.74731

## Sheet: S_sig_TCGA_immunity_p
Supplementary Data 2. Genes involved in R and S signatures are highly correlated with patient prognosis and immune responses.
This table contains the details of R and S signatures' association with patient prognosis and anti-tumor immunity.
Sheet 4. P value of S signature's correlation with immune infiltration
Row
Each row indicates an individual cancer type in TCGA.
Column
T_cell.CD8 - p-value of S signature's association with CD8+T cell infiltration by TIMER estimation
T_cell.CD4 - p-value of S signature's association with CD4+T cell infiltration by TIMER estimation
Neutrophil - p-value of S signature's association with neutrophil infiltration by TIMER estimation
B_cell - p-value of S signature's association with B cell infiltration by TIMER estimation
Macrophage - p-value of S signature's association with macrophage infiltration by TIMER estimation
DC - p-value of S signature's association with DC cell infiltration by TIMER estimation
* The association is calculated by Pearson's correlation.
	T_cell.CD8	T_cell.CD4	Neutrophil	B_cell	Macrophage	DC
LUSC	1.80988e-56	8.74418e-30	2.85399e-83	8.71689e-26	2.0193e-43	4.33423e-127
SKCM	1.98127e-47	2.00201e-27	5.11037e-65	2.42779e-23	8.67215e-30	9.7366e-102
CESC	3.6818e-27	7.3528e-19	1.52246e-47	1.40241e-23	1.43368e-17	1.13288e-42
HNSC	1.11651e-55	2.50331e-34	8.2804e-71	1.18266e-25	7.06505e-62	1.15998e-88
OV	7.2966e-52	1.04459e-38	1.89636e-91	1.59656e-12	6.79014e-18	1.28248e-93
STAD	1.25112e-61	5.9038e-14	1.92291e-52	0.00503774	1.33974e-16	9.64461e-85
DLBC	0.187275	0.0011941	0.000992077	0.393378	0.227676	0.0522983
GBM	7.55782e-06	0.00230326	4.41375e-06	0.000293988	1.62424e-05	2.04149e-15
UCEC	4.20579e-13	3.39975e-33	4.17897e-17	0.151539	3.45926e-15	2.14057e-27
LGG	7.35496e-09	1.9571e-103	2.15372e-98	5.25184e-41	3.17054e-76	1.10627e-95
LUAD	6.98179e-26	1.44635e-45	1.59456e-51	2.3936e-39	1.22347e-28	9.13806e-80
UCS	0.00627344	1.29375e-06	1.20235e-09	5.21952e-07	0.372545	1.03509e-11
LIHC	3.70021e-34	6.99354e-10	2.29062e-19	6.35151e-20	1.86407e-14	7.43628e-37
THCA	1.12922e-67	0.0244438	1.83098e-32	7.74701e-08	0.00180915	1.36207e-57
KICH	0.000703234	2.41571e-05	0.186946	0.044313	0.0770697	2.57578e-06
PRAD	0.00170469	1.24295e-70	5.75725e-37	4.14196e-27	4.32019e-19	1.64734e-44
BLCA	2.85538e-13	5.05973e-34	1.08372e-55	2.92812e-06	1.37715e-14	3.31562e-55
READ	0.800351	0.00220742	0.000324276	0.000383097	6.28401e-06	1.68641e-13
KIRC	5.43083e-41	4.30689e-14	3.63955e-25	6.21121e-22	4.2155e-07	1.61729e-42
COAD	7.70886e-14	7.51895e-19	1.11806e-35	5.6264e-13	5.2617e-20	1.40707e-56
ACC	2.78504e-08	0.0369191	6.92566e-06	0.00234767	8.62273e-09	9.34251e-09
KIRP	2.65197e-14	2.60485e-19	5.25813e-19	4.00827e-23	3.49913e-28	3.82475e-41
BRCA	3.67412e-82	9.03793e-114	7.37901e-130	1.29843e-63	1.00771e-34	9.25454e-194

## Sheet: TCGA_merged_RS_score
Supplementary Data 2. Genes involved in R and S signatures are highly correlated with patient prognosis and immune responses.
This table contains the details of R and S signatures' association with patient prognosis and anti-tumor immunity.
Sheet 5. R and S signature gene expressions in TCGA samples
Row
Each row indicates an individual cancer sample in TCGA.
Column
Average R expression - Average R signature gene expression level
Average S expression - Average S signature gene expression level
R_score - R signature score
S_score - S signature score
Cancer_type - The type of cancer sample
	Average R expression	Average S expression	R_score	S_score	Cancer_type
TCGA-33-6737-01A	0.0121804	0.11129	1.00186	1.21808	LUSC
TCGA-25-2409-01A	-0.21487	0.286086	-2.16903	1.76651	OV
TCGA-QR-A6GT-01A	0.418673	0.629073	2.14087	2.47055	PCPG
TCGA-CJ-4908-01A	0.0684996	-0.0401326	0.560104	-1	KIRC
TCGA-Q1-A73O-01A	0.134707	-0.078568	1.4278	-1.21186	CESC
TCGA-D8-A1XK-01A	0.461538	-0.244216	1.94503	-1.67713	BRCA
TCGA-CN-5355-01A	0.227005	-0.224427	1.52865	-1.95224	HNSC
TCGA-A6-5659-01A	0.347421	-0.475872	1.22287	-3.01768	COAD
TCGA-CQ-6221-01A	-0.159406	-0.00382978	-1.4588	-1.09722	HNSC
TCGA-G3-A7M8-01A	-0.294577	0.12734	-1.97795	1.32674	LIHC
TCGA-2J-AAB1-01A	-0.214409	0.233762	-1.72773	1.97541	PAAD
TCGA-KM-8440-01A	0.129205	-0.452025	1.38156	-2.50146	KICH
TCGA-A5-A0G9-01A	-0.107136	0.255401	-1.31139	2.13413	UCEC
TCGA-33-AASL-01A	-0.0480052	-0.145544	-1.48847	-1.49525	LUSC
TCGA-DA-A1I2-06A	0.150021	-0.179304	1.32211	-1.57528	SKCM
TCGA-58-8388-01A	-0.00379951	0.0970759	-1	-1	LUSC
TCGA-EE-A2MU-06A	-0.0383972	0.567362	1.02426	3.156	SKCM
TCGA-18-5592-01A	0.307826	-0.596312	2.11282	-2.39056	LUSC
TCGA-DB-A4XB-01A	0.0989526	-0.258206	1.22105	-1.83666	LGG
TCGA-A8-A06T-01A	-0.0542574	-0.246212	-1.3971	-1	BRCA
TCGA-HT-7620-01A	-0.098157	-0.000810157	-1.21673	-0.850064	LGG
TCGA-FS-A1Z3-06A	0.271327	-0.554656	1.23923	-3.42212	SKCM
TCGA-XD-AAUG-01A	-0.095748	-0.0643502	-1.79143	-1.42692	PAAD
TCGA-XF-AAMR-01A	-0.101404	0.0552463	-1	-1.20955	BLCA
TCGA-A7-A26J-01B	-0.103747	-0.225331	-1	-1	BRCA
TCGA-BC-A10Z-01A	-0.0946057	-0.771108	-1.52129	-2.81794	LIHC
TCGA-B8-A54F-01A	-0.0485312	0.0107987	-1.05922	0.835914	KIRC
TCGA-SX-A7SP-01A	-0.0766213	0.286369	-1	1.22636	KIRP
TCGA-XE-AAO4-01A	0.0826882	-0.0869457	-1.12245	-1.37555	TGCT
TCGA-J7-6720-01A	0.142097	0.264429	1.69095	2.14681	KIRP
TCGA-AX-A06J-01A	-0.572633	0.110193	-2.05255	1.51795	UCEC
TCGA-G9-6496-01A	-0.0370137	-0.0543111	1.11416	0.990795	PRAD
TCGA-63-A5MN-01A	-0.667855	0.891946	-3.16166	2.68667	LUSC
TCGA-C8-A26Z-01A	0.0623199	-0.370281	0.997721	-2.57388	BRCA
TCGA-BR-8058-01A	-0.163915	0.507814	-1.39586	3.09792	STAD
TCGA-RQ-A68N-01A	0.120918	0.1261	1.28305	1.26297	DLBC
TCGA-DS-A0VN-01A	-0.0512818	0.515098	-1.25864	2.03983	CESC
TCGA-AA-3939-01A	0.11134	0.14361	1.66252	1.62899	COAD
TCGA-XF-A9SK-01A	-0.451825	0.46159	-2.62883	2.30035	BLCA
TCGA-G4-6626-01A	0.287631	-0.643889	1.72126	-3.02715	COAD
TCGA-AA-3518-01A	-0.0577737	0.232567	-1.49321	1.64458	COAD
TCGA-FD-A62N-01A	-0.216155	0.986761	-1.6368	3.50377	BLCA
TCGA-PG-A914-01A	0.195232	-0.0560471	1.03436	-1	UCEC
TCGA-DD-AAVZ-01A	0.130852	-0.122305	1.47148	-1.34328	LIHC
TCGA-CN-4742-01A	-0.0432903	0.0550885	1.10959	1.46011	HNSC
TCGA-D7-A74A-01A	0.0358437	-0.297537	1.74862	-1.37723	STAD
TCGA-A8-A09G-01A	0.00929737	0.031908	-1.16801	0.958397	BRCA
TCGA-61-1736-01B	0.154735	0.0476002	1.0471	-1.12398	OV
TCGA-EJ-7331-01A	0.153541	-0.0475038	1.32704	-1.26811	PRAD
TCGA-44-6147-01A	0.0437251	-0.0802352	-1	-1	LUAD
TCGA-X7-A8D6-01A	0.240471	-0.288744	1.72682	-2.0648	THYM
TCGA-D8-A1Y1-01A	0.15476	0.00979823	1.55596	0.977454	BRCA
TCGA-CK-5914-01A	0.217734	-0.299935	1.23275	-2.45953	COAD
TCGA-HU-A4GD-01A	0.494207	-0.25766	-1	-1	STAD
TCGA-CJ-5672-01A	-0.376768	0.651594	-2.1106	3.49211	KIRC
TCGA-Y8-A898-01A	-0.177151	0.67408	-1.74948	3.1668	KIRP
TCGA-F2-6880-01A	-0.142658	-0.592326	-1.22774	-2.0275	PAAD
TCGA-DE-A69J-01A	0.237098	-0.132783	2.01964	-1.24516	THCA
TCGA-WY-A85B-01A	0.0942623	0.152479	1.14292	1.28422	LGG
TCGA-AR-A24X-01A	0.124145	-0.370295	1.75655	-1.84504	BRCA
TCGA-RD-A8N4-01A	-0.278314	-0.146648	-2.28833	-1.79272	STAD
TCGA-CV-6959-01A	0.146065	-0.0203656	1.34303	-1.02385	HNSC
TCGA-33-4587-01A	0.261911	-0.586982	1.29286	-2.93658	LUSC
TCGA-HT-8010-01A	-0.362158	0.0799844	-2.59052	1.00555	LGG
TCGA-EJ-5514-01A	0.51626	-0.0708603	1.92585	-1.37115	PRAD
TCGA-HD-A633-01A	0.174477	-0.333616	1.65747	-2.26157	HNSC
TCGA-A3-3362-01A	0.00636622	-0.191832	-0.63692	-1.90657	KIRC
TCGA-VQ-A94O-01A	0.341233	-0.43597	1.91254	-2.5028	STAD
TCGA-QQ-A8VF-01A	0.430709	-0.0944724	1.68025	-1.46517	SARC
TCGA-AA-3692-01A	0.100931	0.194852	0.715169	1.04266	COAD
TCGA-QR-A7IP-01A	0.369446	-0.422003	1.01376	-1	PCPG
TCGA-06-2564-01A	0.0644307	-0.146793	1.08916	-1.43401	GBM
TCGA-UL-AAZ6-01A	-0.135792	-0.133823	-1.60105	-1.47924	BRCA
TCGA-32-4213-01A	-0.0782248	0.483403	-0.900076	2.51171	GBM
TCGA-NH-A8F7-01A	0.0418951	-0.603669	-1.08417	-2.96931	COAD
TCGA-CJ-4886-01A	-0.0178897	0.0744842	0.676548	1.27708	KIRC
TCGA-77-6842-01A	-0.0237001	0.317062	-1.12389	1.7008	LUSC
TCGA-25-1328-01A	-0.276585	0.111427	-1.94753	1.10526	OV
TCGA-D3-A5GN-06A	0.326657	-0.150959	1.77601	-1.58006	SKCM
TCGA-MP-A4T7-01A	-0.120254	0.00683007	-1.55374	0.871241	LUAD
TCGA-BP-4961-01A	0.0853706	-0.264906	0.949212	-2.65599	KIRC
TCGA-A8-A06R-01A	-0.125479	0.182134	-1.26411	1.50888	BRCA
TCGA-K4-A3WV-01A	0.0980237	-0.540986	0.771342	-1	BLCA
TCGA-D3-A8GI-06A	-0.18433	0.0752015	-1.35552	1.34508	SKCM
TCGA-13-0906-01A	0.30143	-0.321063	2.20844	-1.6677	OV
TCGA-F4-6703-01A	-0.174736	0.737847	-1	2.15918	COAD
TCGA-D5-6536-01A	-0.0162485	-0.0287072	-1.07704	-1.58235	COAD
TCGA-OR-A5JA-01A	0.11386	-0.174304	0.736194	-1	ACC
TCGA-IR-A3LH-01A	-0.207125	0.808633	-2.05705	2.4749	CESC
TCGA-AA-3844-01A	0.0410313	0.0208505	1.16498	0.969999	COAD
TCGA-ZJ-AAXT-01A	0.269257	-0.248638	1.85615	-1.59302	CESC
TCGA-D3-A2JF-06A	-0.637294	0.414029	-2.93235	1.76701	SKCM
TCGA-FF-A7CQ-01A	0.172055	-0.318433	1.88647	-1.95974	DLBC
TCGA-T9-A92H-01A	0.165084	-0.299561	1.34988	-2.29544	COAD
TCGA-13-0797-01A	-0.38831	0.147946	-1.90137	1.39366	OV
TCGA-FX-A48G-01A	-0.341913	0.109029	-1.76677	1.28369	SARC
TCGA-UF-A7JS-01A	-0.497747	0.462885	-1	0.942319	HNSC
TCGA-S9-A7R7-01A	-0.322203	0.695438	-2.13975	2.03421	LGG
TCGA-61-2111-01A	-0.0140303	0.0425859	-1.0894	0.856555	OV
TCGA-05-4402-01A	0.0491097	0.094866	0.768125	0.860884	LUAD
TCGA-EJ-5518-01A	0.310346	-0.0805021	1.44732	-1.00406	PRAD
TCGA-SW-A7EB-01A	0.00554252	0.0793042	-0.815244	0.771895	STAD
TCGA-B0-5698-01A	-0.0695912	0.127178	-1.04084	1.55596	KIRC
TCGA-BH-A0H9-01A	-0.0187878	-0.264986	1.14369	-1.5511	BRCA
TCGA-KO-8403-01A	0.0384925	0.503164	-0.915835	1.96217	KICH
TCGA-D3-A51J-06A	-0.102982	0.532898	-1	2.12822	SKCM
TCGA-50-8460-01A	-0.304872	0.437226	-2.07587	2.49967	LUAD
TCGA-28-5216-01A	0.238965	-0.12143	1.54199	-1.26624	GBM
TCGA-EW-A1IW-01A	0.225657	-0.110903	1.39843	-1.5041	BRCA
TCGA-AA-3968-01A	0.185176	-0.0151086	1.50157	-0.836779	COAD
TCGA-EW-A423-01A	-0.46294	0.360761	-2.32202	1.63775	BRCA
TCGA-63-7022-01A	-0.416732	0.706858	-2.46945	2.79471	LUSC
TCGA-DS-A7WI-01A	-0.0815016	0.24255	-1.08853	1.74243	CESC
TCGA-2G-AAGG-01A	-0.351107	0.420199	-2.36524	1.66224	TGCT
TCGA-D3-A3C1-06A	-0.648974	0.256146	-2.09336	1.98142	SKCM
TCGA-AA-3971-01A	-0.163876	0.389354	-1.56441	2.31533	COAD
TCGA-DJ-A2PU-01A	0.0421691	-0.017351	1.18481	-0.884126	THCA
TCGA-D1-A16V-01A	-0.0481388	0.203928	-1.21656	1.77727	UCEC
TCGA-TQ-A7RS-01A	-0.175509	-0.434729	-1.76743	-2.46827	LGG
TCGA-YY-A8LH-01A	-0.190224	-0.209596	-1.79236	-1.93254	PAAD
TCGA-E9-A22A-01A	0.105248	0.396089	1.23095	2.22263	BRCA
TCGA-E2-A15P-01A	-0.0718188	-0.139121	-1.66016	-1.61449	BRCA
TCGA-VD-A8KL-01A	0.0601827	-0.139758	1.31682	-1.3918	UVM
TCGA-R6-A6XG-01B	0.0464182	-0.501333	1.44444	-1.78543	ESCA
TCGA-SB-A6J6-01A	0.115132	-0.0256658	1.05818	-1.21791	TGCT
TCGA-DJ-A2Q1-01A	-0.015053	0.708571	1.11721	2.6955	THCA
TCGA-3A-A9IJ-01A	-0.0821187	-0.938589	-1.17058	-2.27442	PAAD
TCGA-TM-A84B-01A	0.134142	-0.135012	1.17297	-1.48847	LGG
TCGA-GM-A2DB-01A	-0.177756	0.256362	-1.68174	1.31826	BRCA
TCGA-VS-A954-01A	0.267099	-0.354792	1.64203	-1.92372	CESC
TCGA-13-1499-01A	-0.00203752	0.427815	-1	1.47085	OV
TCGA-4A-A93X-01A	0.343424	-0.607338	1.92249	-2.26703	KIRP
TCGA-DA-A3F5-06A	0.131014	-0.455388	0.944845	-2.87033	SKCM
TCGA-YH-A8SY-01A	0.107929	-0.106031	1.2999	-1.31893	PAAD
TCGA-AC-A2B8-01A	-0.109098	0.130738	-1	0.990455	BRCA
TCGA-HT-7689-01A	0.100209	-0.0598342	1.23034	-1.18036	LGG
TCGA-BG-A0W2-01A	-0.101988	0.00034889	-1.57901	-1.13448	UCEC
TCGA-FD-A3B3-01A	0.306495	0.246077	1.4846	1.43982	BLCA
TCGA-A2-A04U-01A	0.61548	-0.587715	2.29457	-2.00465	BRCA
TCGA-ZG-A9LS-01A	-0.102259	0.754365	-1.33018	2.8868	PRAD
TCGA-OR-A5JW-01A	0.0277503	-0.241704	-1.16685	-2.32235	ACC
TCGA-06-2557-01A	-0.111902	0.501791	-1.42922	2.01494	GBM
TCGA-PC-A5DK-01A	-0.213496	0.111597	-1.87938	1.05858	SARC
TCGA-DB-A4XD-01A	0.0667751	-0.383604	1.39511	-1.95963	LGG
TCGA-05-4415-01A	0.702172	-0.809316	2.86467	-2.37669	LUAD
TCGA-44-2662-01A	0.119442	0.096755	1.0442	0.958881	LUAD
TCGA-J8-A3YD-01A	0.0553073	-0.301624	0.787422	-2.479	THCA
TCGA-D1-A168-01A	-0.552171	-0.100101	-1.76582	1.29184	UCEC
TCGA-55-8207-01A	-0.20372	0.142979	-2.17408	1.00644	LUAD
TCGA-F7-A622-01A	-0.0705978	-0.27998	-1.19511	-1.93816	HNSC
TCGA-AC-A3EH-01A	-0.16764	-0.10379	-1.18807	-1.05316	BRCA
TCGA-A2-A0ER-01A	0.0154634	-0.328867	1.11659	-1.75659	BRCA
TCGA-PZ-A5RE-01A	-0.374055	0.425773	-2.1356	2.51393	PAAD
TCGA-CG-5722-01A	-0.169254	0.648489	-0.755102	3.46854	STAD
TCGA-ZC-AAA7-01A	-0.04222	0.525638	0.869222	2.03888	THYM
TCGA-06-0157-01A	0.0799994	0.00774817	1.04333	-1.01701	GBM
TCGA-E9-A247-01A	0.187185	-0.396491	1.18879	-2.81166	BRCA
TCGA-BT-A2LD-01A	0.188527	-0.0382103	1.78109	1.09456	BLCA
TCGA-55-6970-01A	0.231756	-0.0777285	2.06523	-0.979328	LUAD
TCGA-24-1467-01A	-0.0055475	-0.404283	-1.14167	-2.25083	OV
TCGA-DM-A1DB-01A	0.390925	-0.495661	1.38158	-1	COAD
TCGA-XD-AAUI-01A	0.126989	0.0945765	1.00641	0.884601	PAAD
TCGA-HC-8264-01B	-0.025599	-0.0282135	-1.41193	-1.15705	PRAD
TCGA-A3-A8OW-01A	-0.332042	-0.0483234	-2.28819	-1.09394	KIRC
TCGA-CR-7382-01A	0.038447	0.508806	1.0755	2.43934	HNSC
TCGA-HN-A2OB-01A	-0.391654	0.0293872	-3.11562	0.665922	BRCA
TCGA-P3-A6T4-01A	6.65929e-05	-0.272943	-1	-1	HNSC
TCGA-VD-A8KK-01A	0.031649	0.247788	0.896674	1.61441	UVM
TCGA-5X-AA5U-01A	0.228486	-0.963512	1.12884	-3.72225	OV
TCGA-XU-AAXX-01A	0.0910586	-0.0147748	0.939915	-1.32474	THYM
TCGA-BH-A0DG-01A	-0.114587	0.249179	-1.5785	1.62255	BRCA
TCGA-97-A4M3-01A	-0.186597	-0.299335	-1.50283	-1.88902	LUAD
TCGA-AA-3848-01A	-0.351452	0.10461	-1.81173	1.27626	COAD
TCGA-02-0055-01A	-0.0282336	0.561605	-1.25627	2.14001	GBM
TCGA-67-6216-01A	-0.226419	0.301143	-1.62672	2.14948	LUAD
TCGA-L5-A4OM-01A	0.271434	-0.566698	1.42272	-3.00923	ESCA
TCGA-DS-A0VM-01A	0.157888	0.124874	1.15259	1.00432	CESC
TCGA-D3-A2JD-06A	-0.12093	0.33521	-1.34453	2.08786	SKCM
TCGA-AC-A6IW-01A	0.311731	0.683826	1.65565	2.26219	BRCA
TCGA-SH-A7BC-01A	0.062991	0.240352	0.920957	1.475	MESO
TCGA-ZC-AAAH-01A	-0.0605995	0.313299	-1.05631	1.75289	THYM
TCGA-BS-A0U9-01B	0.124155	-0.17038	1.1067	-1.8159	UCEC
TCGA-KR-A7K7-01A	0.112793	0.214146	0.834738	1.03244	LIHC
TCGA-44-A47A-01A	-0.153504	0.270981	-1.61774	1.53341	LUAD
TCGA-BP-5169-01A	-0.236177	0.502908	-2.11716	1.77112	KIRC
TCGA-BH-A0BL-01A	0.237478	0.306026	1.10667	1.39718	BRCA
TCGA-44-7661-01A	0.227117	0.148696	1.49435	1.16705	LUAD
TCGA-DD-AADP-01A	0.135286	-0.110124	1.43428	-1.41718	LIHC
TCGA-XP-A8T6-01A	-0.021241	0.0144952	0.882144	1.38499	ESCA
TCGA-AC-A62X-01A	0.283124	-0.450609	1.83941	-1.79282	BRCA
TCGA-BP-4964-01A	0.0850164	-0.0353682	0.55468	-1	KIRC
TCGA-2G-AAFG-01A	-0.0147295	0.2825	-1.14125	1.82006	TGCT
TCGA-DK-A3IU-01A	-0.180235	0.761969	-1.58741	2.64606	BLCA
TCGA-EW-A1P1-01A	-0.0256886	0.34578	0.904158	1.95203	BRCA
TCGA-BJ-A18Y-01A	-0.13301	-0.188834	-1.99435	-2.20325	THCA
TCGA-YS-AA4M-01A	0.177094	0.525241	1.24308	2.01482	MESO
TCGA-BP-4341-01A	-0.423046	-0.214402	-1	-1	KIRC
TCGA-C8-A1HL-01A	-0.00809378	0.0595625	1.14319	1.39516	BRCA
TCGA-97-8179-01A	0.104702	-0.268098	1.26663	-1.87317	LUAD
TCGA-AG-3892-01A	-0.17603	0.548328	-1.3556	2.64953	READ
TCGA-MU-A51Y-01A	-0.173923	0.537605	-1.8071	2.54789	CESC
TCGA-D3-A5GO-06A	-0.383565	0.301481	-1.9145	2.22012	SKCM
TCGA-QM-A5NM-01A	-0.277786	0.0397683	-1.68645	1.07477	UCS
TCGA-BH-A18U-01A	0.414301	-0.227959	2.04429	-1.74527	BRCA
TCGA-DK-AA76-01A	0.0926187	-0.695778	1.17259	-2.86352	BLCA
TCGA-AD-6888-01A	-0.0818036	-0.389404	-1.16725	-2.21739	COAD
TCGA-E1-A7YL-01A	-0.121844	0.733699	-1	1.54837	LGG
TCGA-MP-A4TI-01A	-0.12967	0.697088	-1.52023	2.79642	LUAD
TCGA-CD-8528-01A	0.389444	-0.487416	2.60253	-1.86946	STAD
TCGA-EY-A1GE-01A	-0.535085	0.148491	-1	0.68812	UCEC
TCGA-2J-AAB9-01A	0.0848926	0.116258	1.48567	1.81559	PAAD
TCGA-CK-6748-01A	-0.0348989	0.0926921	-1.36009	1.29793	COAD
TCGA-VS-A8QM-01A	-0.201363	0.453869	-1	1.72288	CESC
TCGA-DD-A73G-01A	-0.354858	0.128717	-1.83533	1.24361	LIHC
TCGA-34-5240-01A	0.129457	-0.175867	1.44358	-1.33913	LUSC
TCGA-B2-5633-01A	0.0792781	-0.049864	1.31164	-0.89439	KIRC
TCGA-E7-A5KF-01A	-0.255847	-0.355806	-1.71211	-2.11258	BLCA
TCGA-E2-A15D-01A	-0.111897	-0.14747	-1.70121	-1	BRCA
TCGA-FE-A237-01A	0.202026	-0.0579208	1.78785	-0.986315	THCA
TCGA-DZ-6135-01A	-0.15896	0.0287952	-1.92074	-1	KIRP
TCGA-F2-7276-01A	0.109705	0.0774244	1.21483	1.05465	PAAD
TCGA-55-8512-01A	-0.434992	-0.139042	-2.92854	-1.73074	LUAD
TCGA-V4-A9EX-01A	0.283476	-0.285861	1.40858	-2.28853	UVM
TCGA-FG-5964-01A	0.0183877	0.415961	0.956982	2.40495	LGG
TCGA-HC-A48F-01A	0.0312086	-0.636472	-1.08886	-2.86764	PRAD
TCGA-EE-A3J3-06A	0.212232	-0.0412705	0.888545	-1	SKCM
TCGA-D3-A51T-06A	0.0924973	-0.150939	0.78001	-1.803	SKCM
TCGA-05-4405-01A	0.102365	0.0438969	1.35671	1.07133	LUAD
TCGA-GN-A8LL-06A	-0.316998	-0.100344	-1.46046	1.12172	SKCM
TCGA-CN-5356-01A	0.481835	-0.359902	2.02173	-2.32149	HNSC
TCGA-60-2704-01A	-0.0448403	0.292709	-1	1.12469	LUSC
TCGA-EJ-7794-01A	0.147739	0.0779546	1.37609	1.1435	PRAD
TCGA-2G-AAGW-01A	0.386501	-1.0336	2.10975	-2.6821	TGCT
TCGA-09-2048-01A	0.256894	-0.68266	1.50953	-2.67174	OV
TCGA-3H-AB3X-01A	0.14206	0.121486	1.02662	0.881485	MESO
TCGA-DT-5265-01A	-0.12441	0.357619	-1.84317	1.35712	READ
TCGA-2X-A9D6-01A	-0.12801	0.117709	-1.89757	0.628835	TGCT
TCGA-BH-A0AZ-01A	-0.0883494	0.187964	-1.12509	1.70691	BRCA
TCGA-28-5218-01A	0.299636	0.24665	1.77728	1.56017	GBM
TCGA-SI-A71O-01A	0.263486	-0.378848	1.355	-1	SARC
TCGA-BR-8286-01A	0.199778	-0.110406	-1	-1	STAD
TCGA-CQ-7065-01A	-0.115097	-0.725014	-1.1001	-2.4165	HNSC
TCGA-06-0210-01A	-0.138543	0.103125	-1.62614	0.93015	GBM
TCGA-CW-5580-01A	0.261704	-0.290011	2.1507	-2.00322	KIRC
TCGA-ZB-A963-01A	0.0450651	0.0772777	-1	-1	THYM
TCGA-E1-A7YQ-01A	0.0820973	0.693055	-1.3532	2.07416	LGG
TCGA-AA-3818-01A	0.164459	-0.104434	1.85839	-1.02686	COAD
TCGA-P4-A5E7-01A	0.142803	0.0426659	1.08943	-1	KIRP
TCGA-BP-4161-01A	-0.059574	0.240184	-1.47488	1.25895	KIRC
TCGA-FD-A6TA-01A	-0.115497	0.304907	-1.50171	1.62494	BLCA
TCGA-HQ-A2OE-01A	0.362351	-0.680301	1.61176	-2.99638	BLCA
TCGA-35-4122-01A	0.131055	0.669872	1.42668	2.59591	LUAD
TCGA-DX-A7ER-01A	-0.0450099	-0.700842	-1	-3.11769	SARC
TCGA-DW-7838-01A	0.0281843	0.403821	1.21442	2.52939	KIRP
TCGA-N6-A4VE-01A	-0.00374172	0.177546	-1.13911	1.33154	UCS
TCGA-KD-A5QT-01A	0.213903	-0.643992	1.65695	-2.66207	SARC
TCGA-V4-A9EI-01A	0.401192	-0.164087	1.66775	-1	UVM
TCGA-AC-A2FG-01A	-0.202531	-0.0766219	-1	-1.57187	BRCA
TCGA-SX-A71R-01A	-0.452426	-0.190244	-1	-1	KIRP
TCGA-DK-AA6P-01A	0.171388	-0.43363	1.47529	-2.41349	BLCA
TCGA-UB-AA0U-01A	0.17982	0.0338937	1.37108	-1.03068	LIHC
TCGA-CM-6675-01A	-0.0648493	-0.230026	-1.53564	-1.85293	COAD
TCGA-BP-4351-01A	-0.239404	-0.0799334	-1	-1	KIRC
TCGA-BQ-5878-01A	0.233089	-0.378906	1.17258	-1	KIRP
TCGA-MM-A84U-01A	-0.356541	0.295666	-2.37434	1.97306	KIRC
TCGA-L7-A56G-01A	0.209006	-0.344207	2.19709	-1.84421	ESCA
TCGA-BR-7197-01A	0.111444	-0.490071	1.24362	-3.08478	STAD
TCGA-D7-5577-01A	-0.268238	0.670156	-0.865563	1	STAD
TCGA-HT-A617-01A	-0.193787	0.745628	-1.70884	2.46048	LGG
TCGA-EL-A3CY-01A	-0.061267	0.918081	-1.46574	2.11719	THCA
TCGA-UZ-A9PZ-01A	-0.179737	-0.174639	-1.93039	-1.78278	KIRP
TCGA-S9-A6WL-01A	0.101149	-0.281855	0.871821	-2.28019	LGG
TCGA-D1-A3DA-01A	0.0652708	-0.0749721	1.03304	-1.27896	UCEC
TCGA-AR-A24Z-01A	0.168843	-0.404076	1.28544	-2.40022	BRCA
TCGA-SR-A6MP-01A	-0.023614	0.0239579	-1.20472	0.877547	PCPG
TCGA-DJ-A2QB-01A	0.129582	-0.343103	1.72982	-1.47716	THCA
TCGA-10-0928-01A	0.357431	-0.352671	2.09616	-2.06037	OV
TCGA-G2-AA3D-01A	-0.017406	-0.160387	-1.23966	-2.01221	BLCA
TCGA-VR-AA4G-01A	0.0911443	0.122207	0.879065	1.08197	ESCA
TCGA-B5-A0JN-01A	0.363744	-0.531631	1.79033	-3.3199	UCEC
TCGA-AP-A0LL-01A	-0.424898	0.164944	-2.32307	0.919516	UCEC
TCGA-B6-A0I2-01A	0.109362	0.442804	1.19813	1.9688	BRCA
TCGA-S9-A7IQ-01A	-0.185423	-0.450302	-1.5667	-2.0006	LGG
TCGA-G3-A5SK-01A	-0.402989	0.256201	-2.2613	1.76113	LIHC
TCGA-B5-A0K9-01A	-0.0131863	0.0846704	-1.30921	1.05567	UCEC
TCGA-AA-A00D-01A	-0.0282772	0.481046	-1.19038	2.27002	COAD
TCGA-91-8496-01A	-0.359613	0.550631	-1.57085	2.87364	LUAD
TCGA-N8-A56S-01A	0.130468	0.0389406	-1	-1	UCS
TCGA-A3-3324-01A	-0.0114937	-0.104582	-1.4374	-1.37989	KIRC
TCGA-AA-3845-01A	-0.00175971	0.0797913	1.19247	1.33929	COAD
TCGA-13-1505-01A	0.0274407	-0.104797	-1	-1.79032	OV
TCGA-D8-A1XS-01A	0.276892	-0.316112	1.62918	-2.54733	BRCA
TCGA-2G-AAFZ-01A	0.135267	-0.397335	1.22608	-2.32188	TGCT
TCGA-CC-A8HV-01A	0.0811887	-0.350932	-1	-2.31997	LIHC
TCGA-28-1747-01C	-0.0869687	0.28574	-0.967427	2.13932	GBM
TCGA-DJ-A13M-01A	-0.134355	-0.0185084	-1.33465	1.12503	THCA
TCGA-AO-A12D-01A	0.102438	0.33165	1.21594	1.87311	BRCA
TCGA-IB-7649-01A	0.0476879	0.19339	1.12867	1.69336	PAAD
TCGA-DZ-6133-01A	0.0192945	-0.556447	1.01316	-2.74993	KIRP
TCGA-44-5643-01A	0.50881	-0.530991	2.32369	-1.92707	LUAD
TCGA-DJ-A1QI-01A	0.189826	-0.19638	1.79363	-1.41747	THCA
TCGA-A5-A1OH-01A	0.63119	-0.590944	1.34153	-1	UCEC
TCGA-HC-A8D0-01A	0.179569	0.259627	1.28039	1.53936	PRAD
TCGA-KL-8328-01A	0.153726	-0.331244	1.41953	-2.23125	KICH
TCGA-DH-5141-01A	0.0115111	-0.145211	1.30492	-1.02159	LGG
TCGA-BP-4977-01A	0.0235012	-0.0138059	-1	-1	KIRC
TCGA-2Z-A9JJ-01A	0.0992905	0.137301	1.11851	1.32897	KIRP
TCGA-5R-AA1C-01A	0.0438831	-0.283034	1.43985	-1.42112	LIHC
TCGA-TM-A84M-01A	0.179783	-0.898966	1.13142	-3.18358	LGG
TCGA-DW-5560-01A	-0.273741	-0.102537	-1	-1	KIRP
TCGA-C5-A7X5-01A	0.392572	-0.603454	2.25256	-2.49554	CESC
TCGA-B6-A0I9-01A	0.0496903	-0.177925	0.957	-1.51267	BRCA
TCGA-EL-A4K4-01A	0.0100563	0.11805	1.191	1.53523	THCA
TCGA-B0-4815-01A	0.0455655	0.587146	-1	1.59485	KIRC
TCGA-09-2045-01A	-0.434651	0.0817315	-1.90043	1.42302	OV
TCGA-AX-A2H2-01A	0.259908	0.125095	1.14579	0.80118	UCEC
TCGA-S7-A7X0-01A	0.0467153	0.121294	1.16093	1.43243	PCPG
TCGA-N6-A4V9-01A	-0.0595673	-0.071668	-1.21352	-1.17014	UCS
TCGA-EK-A2RN-01A	-0.444602	0.17404	-1.88514	1.53058	CESC
TCGA-P5-A5F6-01A	-0.484615	0.060222	-1.16383	1.40334	LGG
TCGA-CR-7402-01A	0.112948	-0.149904	0.965842	-1.98668	HNSC
TCGA-A3-3349-01A	-0.0240952	-0.0567521	-0.76387	-1.1003	KIRC
TCGA-P5-A730-01A	0.208229	-0.344849	1.64884	-1.81838	LGG
TCGA-F5-6465-01A	-0.112855	0.326975	-1	1.52143	READ
TCGA-A8-A09X-01A	0.126793	0.325863	1.37897	1.89584	BRCA
TCGA-43-A56V-01A	0.0723394	-0.195442	-1	-1	LUSC
TCGA-ZF-A9RD-01A	0.0708658	0.368797	1.58404	2.5219	BLCA
TCGA-EA-A411-01A	-0.0267761	-0.00821082	-1	-1	CESC
TCGA-HF-7132-01A	-0.115641	0.269476	-1.06033	2.65774	STAD
TCGA-06-0238-01A	0.181487	0.208514	0.829571	0.865176	GBM
TCGA-LI-A67I-01A	0.073525	-0.124168	1.26261	-0.972738	SARC
TCGA-44-6148-01A	-0.363131	-0.0464031	-2.69939	-1.38216	LUAD
TCGA-EK-A2R9-01A	0.0719426	0.328805	-1	1.32948	CESC
TCGA-D6-6827-01A	0.475366	-0.437649	1.39757	-1	HNSC
TCGA-CQ-7068-01A	-0.243774	0.426712	-1.98128	2.16276	HNSC
TCGA-AA-3532-01A	-0.00511527	0.445131	-0.995427	2.63597	COAD
TCGA-IN-AB1V-01A	-0.260258	-0.312093	-2.3923	-2.24486	STAD
TCGA-FD-A43X-01A	-0.398647	-0.296684	-2.53875	-2.23695	BLCA
TCGA-E9-A1R4-01A	-0.193051	0.495787	-1.87114	2.17914	BRCA
TCGA-78-7539-01A	-0.220901	0.354118	-1.87293	2.20709	LUAD
TCGA-DX-A48J-01A	-0.306956	-0.2289	-1	-1	SARC
TCGA-AC-A62V-01A	-0.242552	0.082703	-1.36123	1.45869	BRCA
TCGA-EL-A3H3-01A	0.170276	0.396731	1.50276	1.96709	THCA
TCGA-23-2078-01A	0.0678873	0.0345806	-1	-1	OV
TCGA-X7-A8D9-01A	0.196767	0.00809023	1.02522	-1	THYM
TCGA-Z2-AA3V-06A	-0.765404	0.893813	-1.75001	2.70406	SKCM
TCGA-EE-A2MP-06A	-0.116781	0.3263	-1	1.59931	SKCM
TCGA-B0-5699-01A	-0.127387	-0.102203	-1.61737	-1.08624	KIRC
TCGA-29-1762-01A	0.375256	-0.409152	2.20194	-2.25891	OV
TCGA-IN-7808-01A	-0.302852	0.58112	-1	1.77099	STAD
TCGA-CU-A3KJ-01A	0.254746	-0.350032	1.1224	-1	BLCA
TCGA-4X-A9FB-01A	0.0714989	0.0592776	-1	-1.09134	THYM
TCGA-DU-7300-01A	0.147417	-0.124747	1.64536	-1.1508	LGG
TCGA-10-0936-01A	-0.333399	0.160459	-1	-1.06396	OV
TCGA-OR-A5JE-01A	0.0589591	0.139674	1.19454	1.28528	ACC
TCGA-24-1845-01A	-0.0698335	0.0363986	-1.41186	-0.915736	OV
TCGA-63-A5MT-01A	-0.168302	0.202802	-1.2954	1.82958	LUSC
TCGA-CZ-5460-01A	-0.122482	0.20385	-1.37903	1.78327	KIRC
TCGA-21-1083-01A	0.145964	0.122184	0.827309	0.603398	LUSC
TCGA-D1-A17F-01A	-0.428923	0.467903	-3.38021	1.84213	UCEC
TCGA-BH-A0H3-01A	-0.015712	-0.0743577	-1.48465	-1.52676	BRCA
TCGA-EK-A2PM-01A	0.549568	-1.04155	2.28893	-2.82566	CESC
TCGA-EK-A2RO-01A	0.052489	-0.163098	1.09394	-1.39924	CESC
TCGA-B0-5083-01A	0.0331444	0.0517378	1.62848	1.4548	KIRC
TCGA-FV-A2QR-01A	-0.0541036	-0.127187	-1.00088	-1.25577	LIHC
TCGA-EL-A3H2-01A	0.0123418	-0.26986	-1.25921	-1.73059	THCA
TCGA-29-2414-01A	0.0946824	-0.358723	1.20384	-2.25057	OV
TCGA-XQ-A8TA-01A	0.574031	-1.11392	1.72051	-2.87232	PRAD
TCGA-CA-5256-01A	0.100942	-0.0659995	1.45323	1.12103	COAD
TCGA-CJ-5680-01A	-0.0382555	-0.348409	1.41991	-1.55947	KIRC
TCGA-EJ-8474-01A	0.133084	-0.0821049	1.35577	-1.17382	PRAD
TCGA-BP-4763-01A	0.310206	-0.24814	2.15582	-1.45438	KIRC
TCGA-A2-A0CR-01A	-0.713966	1.14686	-3.07094	2.99262	BRCA
TCGA-AA-A00O-01A	-0.313248	0.103762	-2.01651	1.25182	COAD
TCGA-A6-A5ZU-01A	-0.313355	0.257647	-2.0786	1.68338	COAD
TCGA-55-1592-01A	0.0749316	-0.0319132	-1	-1	LUAD
TCGA-G7-A8LE-01A	-0.0911702	-0.214134	-1	-1	KIRP
TCGA-CZ-5462-01A	0.0179806	0.109179	1.41605	1.51914	KIRC
TCGA-61-1741-01A	0.156137	-0.129713	0.891491	-1	OV
TCGA-QQ-A8VD-01A	-0.187795	-0.233192	-1.53363	-1.6314	SARC
TCGA-85-A4JB-01A	0.168823	-0.45162	0.916427	-2.51272	LUSC
TCGA-BR-4363-01A	0.226408	0.0919151	0.922976	-1	STAD
TCGA-49-AARR-01A	-0.479052	0.257756	-2.72266	1.21909	LUAD
TCGA-B5-A11L-01B	-0.201406	0.425354	-1.55025	2.54348	UCEC
TCGA-37-5819-01A	0.00903679	0.0764537	-1.27225	0.976097	LUSC
TCGA-09-1665-01B	-0.0478783	-0.0311092	-1.65715	-1	OV
TCGA-C5-A905-01A	-0.0413068	-0.533524	-1.15689	-2.48652	CESC
TCGA-AF-5654-01A	0.289937	-0.674678	1.97652	-2.73795	READ
TCGA-AO-A12H-01A	-0.29146	-0.0425591	-1.83006	-1.24737	BRCA
TCGA-2Y-A9GY-01A	0.243287	0.347805	1.2209	1.50615	LIHC
TCGA-24-1562-01A	-0.076173	0.197113	-1.14077	1.70929	OV
TCGA-ZF-AA5H-01A	0.0636771	0.184416	1.15264	1.46032	BLCA
TCGA-VS-A94Z-01A	-0.0243079	0.419005	-0.964616	2.21912	CESC
TCGA-DX-A6BB-01A	-0.228397	-0.210857	-1.79228	-1.7229	SARC
TCGA-IG-A8O2-01A	-0.0193045	0.156955	-0.934736	1.51801	ESCA
TCGA-CQ-5333-01A	-0.519697	0.97624	-2.14209	3.58121	HNSC
TCGA-AA-3973-01A	-0.166768	-0.146296	-1.71521	-1.43533	COAD
TCGA-43-6770-01A	0.227753	-0.219985	1.14427	-1	LUSC
TCGA-HC-7210-01A	-0.0657434	0.118437	-1.12015	1.44396	PRAD
TCGA-BR-8690-01A	0.138089	0.425483	-0.960227	1.11484	STAD
TCGA-A7-A3RF-01A	-0.392319	-0.289883	-1.95845	-1.80069	BRCA
TCGA-ZH-A8Y5-01A	0.0614638	-0.536392	1.05963	-2.88666	CHOL
TCGA-EE-A2GK-06A	-1.00002	1.15023	-1	2.2739	SKCM
TCGA-N5-A59E-01A	-0.0309134	-0.0388334	-1.24742	-0.983456	UCS
TCGA-DK-A3IN-01A	0.182673	0.141554	1.27772	1.16674	BLCA
TCGA-B6-A40B-01A	-0.234354	0.149869	-2.02609	1.35117	BRCA
TCGA-EC-A1QX-01A	-0.0621303	0.327233	-1	1.38989	UCEC
TCGA-AA-3872-01A	-0.089836	0.396312	-1.35126	1.71193	COAD
TCGA-2G-AAGX-01A	-0.100204	-0.482349	-1.56756	-2.48571	TGCT
TCGA-2H-A9GN-01A	0.385991	-0.311552	2.14996	-2.08868	ESCA
TCGA-S3-AA11-01A	-0.254886	-0.304612	-1.96079	-2.25798	BRCA
TCGA-3H-AB3S-01A	-0.0243359	-0.25898	-0.794391	-2.15614	MESO
TCGA-3A-A9IN-01A	-0.277484	-0.353018	-1.82352	-2.21438	PAAD
TCGA-CV-A463-01A	-0.0724041	-0.394498	-1.03193	-1.84617	HNSC
TCGA-61-2008-01A	0.0420897	-0.0547376	1.30492	-1.09036	OV
TCGA-ZB-A96M-01A	0.0373638	0.0465608	-1	-1	THYM
TCGA-09-1662-01A	0.102499	0.117979	1.17259	1.0424	OV
TCGA-WP-A9GB-01A	0.212449	-0.81026	1.20361	-3.24748	SARC
TCGA-J8-A4HY-01A	0.0550448	0.0841015	0.948263	1.10678	THCA
TCGA-KN-8436-01A	0.201488	-0.548791	1.39691	-2.64998	KICH
TCGA-3U-A98D-01A	0.127255	-0.221507	1.40557	-1.56928	MESO
TCGA-E7-A97P-01A	0.108538	0.422029	1.59147	2.71476	BLCA
TCGA-AX-A1CK-01A	-0.0674388	-0.331579	-1	-2.44543	UCEC
TCGA-D1-A179-01A	0.140713	-0.392233	1.33833	-2.25964	UCEC
TCGA-F5-6863-01A	-0.0311249	-0.343496	-1.23444	-2.43792	READ
TCGA-W3-A825-06A	-0.126673	0.305324	-1	1.09368	SKCM
TCGA-FF-A7CX-01A	0.0483783	-0.37191	-1.00565	-2.40552	DLBC
TCGA-EX-A69L-01A	-0.0834458	0.58094	-1.32058	2.7843	CESC
TCGA-UY-A9PE-01A	0.0536839	-0.0705036	0.978093	-1.20199	BLCA
TCGA-CV-7090-01A	0.0608538	0.278512	1.78542	2.44388	HNSC
TCGA-XM-A8RH-01A	0.254142	-0.113185	2.03196	-1.58717	THYM
TCGA-CK-4952-01A	0.425259	-0.574637	2.36962	-2.5068	COAD
TCGA-EL-A3CN-01A	0.0629937	0.36285	1.41877	2.54762	THCA
TCGA-AJ-A23O-01A	-0.175024	0.353894	-1	1.34139	UCEC
TCGA-QK-A6IJ-01A	-0.557356	0.438534	-2.52415	1.68257	HNSC
TCGA-HZ-A8P1-01A	0.0132961	-0.354217	-1.18679	-2.12755	PAAD
TCGA-BH-A2L8-01A	-0.109649	0.552092	-1.49435	2.24844	BRCA
TCGA-DX-A3U7-01A	0.168986	-0.328434	1.27234	-2.0098	SARC
TCGA-2G-AAF6-01A	0.111024	0.0503387	1.47426	1.05774	TGCT
TCGA-DD-A1ED-01A	-0.419425	0.292958	-2.49335	1.73121	LIHC
TCGA-E2-A1II-01A	0.442673	0.371721	2.11455	2.19769	BRCA
TCGA-CV-A6K1-01A	-0.204396	0.204106	-1.68012	1.32628	HNSC
TCGA-86-A4JF-01A	0.034148	0.115869	1.43958	1.59229	LUAD
TCGA-FM-8000-01A	-0.234132	0.0273554	-1.98815	-1.40663	DLBC
TCGA-D1-A2G7-01A	0.101547	-0.335978	1.0517	-2.30039	UCEC
TCGA-XU-A930-01A	0.176467	-0.184712	0.91784	-1.73575	THYM
TCGA-BA-5151-01A	0.0604453	-0.149972	1.38729	-1.50754	HNSC
TCGA-DU-7010-01A	0.518257	-0.340758	2.07522	-2.00195	LGG
TCGA-L5-A8NH-01A	-0.0487195	0.0698055	-1.27248	1.08831	ESCA
TCGA-F7-A50J-01A	-0.00818176	-0.0619272	0.980087	-1.01719	HNSC
TCGA-E1-A7YY-01A	-0.234951	-0.114133	-1.70198	-1.15831	LGG
TCGA-CS-5396-01A	0.196367	-0.257766	1.69184	-1.39714	LGG
TCGA-AA-A01Z-01A	0.0293053	-0.373962	1.32199	-1.92007	COAD
TCGA-XE-A8H1-01A	0.298288	-0.200378	1.50274	-1	TGCT
TCGA-DX-AB2E-01A	0.285836	-0.181508	2.23275	-1.15828	SARC
TCGA-BP-4771-01A	-0.275058	0.702531	-3.06328	2.2183	KIRC
TCGA-CN-6988-01A	-0.0845783	-0.640364	-1.56271	-3.18023	HNSC
TCGA-DE-A0XZ-01A	-0.16953	0.300436	-1	1.20231	THCA
TCGA-FD-A6TK-01A	0.0709156	0.5077	1.03253	2.15907	BLCA
TCGA-DC-6157-01A	0.201224	-0.27829	1.40457	-2.05829	READ
TCGA-VQ-AA69-01A	0.357011	-0.746007	2.56779	-1.94079	STAD
TCGA-EW-A1IX-01A	-0.331285	0.0801794	-2.39389	0.975438	BRCA
TCGA-EJ-7328-01A	-0.0698543	0.458793	-1	1.58741	PRAD
TCGA-CV-7410-01A	-0.23176	0.687749	-1	1.87695	HNSC
TCGA-DD-A118-01A	0.231417	-0.346737	1.57192	-2.07626	LIHC
TCGA-AO-A1KS-01A	0.442906	-0.756537	1.77384	-3.02036	BRCA
TCGA-TN-A7HJ-01A	0.0246397	-0.176808	-1	-1	HNSC
TCGA-AO-A1KP-01A	0.0570864	-0.79703	-1	-3.12578	BRCA
TCGA-XF-AAMT-01A	0.155047	0.226068	0.896327	1.00715	BLCA
TCGA-BR-A44T-01A	-0.365001	0.640199	-1	1.76811	STAD
TCGA-A7-A26J-01A	0.158026	-0.195604	1.17259	-1.67617	BRCA
TCGA-UD-AABZ-01A	-0.0130346	-0.577308	-0.997377	-2.40064	MESO
TCGA-DX-A8BO-01A	-0.185793	0.606162	-1.73561	2.36445	SARC
TCGA-ER-A2NG-06A	0.101443	0.432421	1.41766	2.50168	SKCM
TCGA-ZB-A96G-01A	-0.0658152	0.162642	-1.17368	1.74629	THYM
TCGA-55-7281-01A	-0.266597	0.525577	-1.52759	2.94705	LUAD
TCGA-EL-A3GR-01A	0.0675425	-0.156237	1.00472	-1.56332	THCA
TCGA-DX-A7ES-01A	-0.285452	0.713788	-2.13409	2.77996	SARC
TCGA-78-7161-01A	-0.0815832	-0.531698	-1.60591	-2.81547	LUAD
TCGA-D3-A8GQ-06A	-0.0591527	-0.271515	-1.67042	-2.00696	SKCM
TCGA-A3-3323-01A	-0.0706289	0.0905386	-1.89323	-1	KIRC
TCGA-ZG-A8QY-01A	0.115077	-0.165842	1.23746	-1.62031	PRAD
TCGA-FY-A4B3-01A	-0.140065	-0.131083	-1.58432	-1.37227	THCA
TCGA-DX-AB2H-01A	0.00118326	-0.571787	-1.11942	-2.64358	SARC
TCGA-XF-A9SY-01A	0.391789	0.362741	2.18546	2.19851	BLCA
TCGA-AN-A0FF-01A	-0.159108	0.246499	-1.80624	1.52278	BRCA
TCGA-DA-A3F3-06A	0.42475	-0.606097	1.43626	-2.92737	SKCM
TCGA-AA-A01Q-01A	-0.165518	-0.00150798	-1.55877	-1.04718	COAD
TCGA-DJ-A3V2-01A	-0.0953814	0.648615	-1	2.37945	THCA
TCGA-BH-A0W5-01A	-0.273997	0.467239	-1	1.94853	BRCA
TCGA-A5-A0VQ-01A	-0.35476	0.232114	-2.40455	1.72986	UCEC
TCGA-YL-A8SO-01B	0.0820513	0.0495968	0.898102	0.749914	PRAD
TCGA-25-1315-01A	0.185565	-0.543162	1.21623	-2.95693	OV
TCGA-SB-A76C-01A	0.21009	-0.642506	1.69644	-2.71927	TGCT
TCGA-12-0821-01A	0.225191	-0.42833	1.3533	-2.61646	GBM
TCGA-GN-A26A-06A	-0.0628215	0.233988	-1.20482	1.41001	SKCM
TCGA-CC-A3MB-01A	0.265589	-0.325242	1.70155	-2.31328	LIHC
TCGA-DS-A1OB-01A	0.292217	-0.140465	1.47249	-1.73765	CESC
TCGA-J8-A4HW-01A	0.165291	-0.43627	0.958342	-2.98499	THCA
TCGA-CZ-5469-01A	0.229702	-0.0704949	1.77891	-1.21134	KIRC
TCGA-BJ-A0ZG-01A	0.0478958	-0.22411	-1.43086	-2.37161	THCA
TCGA-77-8148-01A	0.210207	-0.145667	1.27382	-1.42632	LUSC
TCGA-AN-A0XT-01A	-0.185531	-0.345767	-1.38358	-1.78019	BRCA
TCGA-A5-A0G2-01A	0.0504297	-0.210389	1.30922	-1.60585	UCEC
TCGA-AX-A2H4-01A	-0.0454544	0.510536	-1.31604	2.25874	UCEC
TCGA-30-1714-01A	-0.0356815	-0.252578	1.04774	-1.35452	OV
TCGA-CR-6470-01A	-0.00382137	0.420033	-1.18749	1.91769	HNSC
TCGA-B3-A6W5-01A	0.137019	-0.00272186	1.16053	-1.1655	KIRP
TCGA-AR-A1AM-01A	-0.326291	0.236602	-1	1.22639	BRCA
TCGA-HU-A4H8-01A	-0.0271846	-0.313278	-1.29283	-2.13022	STAD
TCGA-BQ-5888-01A	-0.10085	0.391003	-1	0.894194	KIRP
TCGA-D5-6922-01A	0.149487	-0.0944249	0.895594	-2.30242	COAD
TCGA-BS-A0UM-01A	-0.166913	0.461406	-1.37433	2.91694	UCEC
TCGA-R5-A7ZF-01A	0.499428	-0.713276	2.28054	-2.76321	STAD
TCGA-CF-A47X-01A	-0.257823	-0.429175	-2.27806	-2.56408	BLCA
TCGA-2G-AAH2-01A	-0.0685193	0.278047	-1.27392	1.69927	TGCT
TCGA-44-7662-01A	0.116734	0.0396285	1.26149	0.788039	LUAD
TCGA-D1-A165-01A	0.0393622	-0.185396	1.10822	-1.71718	UCEC
TCGA-E2-A1LI-01A	0.524337	-0.103127	1.80124	-1	BRCA
TCGA-A5-A0VO-01A	0.118048	0.0844444	1.28517	1.06187	UCEC
TCGA-D3-A3CB-06A	-0.310312	0.76434	-1.97826	3.30801	SKCM
TCGA-D3-A3MR-06A	-0.403863	0.670186	-1	1.57474	SKCM
TCGA-AG-4008-01A	0.0870671	0.141674	1.38428	1.58976	READ
TCGA-DD-AADY-01A	0.100026	-0.45141	1.50685	-1.74408	LIHC
TCGA-HZ-8519-01A	0.1226	-0.0715509	-1	-1	PAAD
TCGA-QB-AA9O-06A	0.0219428	0.152528	1.13946	1.55908	SKCM
TCGA-L5-A43J-01A	0.161749	-0.0839906	1.70687	-1.15353	ESCA
TCGA-BC-A8YO-01A	0.168867	0.0606428	0.895739	-1.27582	LIHC
TCGA-77-A5GH-01A	-0.0867622	0.469736	-0.950943	2.50351	LUSC
TCGA-DD-A3A5-01A	-0.336883	0.126693	-1.85524	1.52342	LIHC
TCGA-DD-A114-01A	0.376888	0.427356	1.90449	2.12732	LIHC
TCGA-IS-A3K8-01A	-0.0106231	-0.179239	-1.12456	-1.50351	SARC
TCGA-VD-AA8N-01A	0.106663	0.428348	1	2.94836	UVM
TCGA-EE-A29E-06A	0.0885351	-0.652745	1.6206	-2.23345	SKCM
TCGA-CF-A8HY-01A	-0.160451	-0.0944127	-1.24411	-1.05933	BLCA
TCGA-AA-3861-01A	-0.00650126	0.0846541	1	1.635	COAD
TCGA-K4-A4AC-01A	0.270478	-0.0517974	1.98776	-1.12058	BLCA
TCGA-KL-8324-01A	-0.317177	0.0783059	-2.11906	1.05956	KICH
TCGA-CR-6478-01A	0.145199	0.513826	1.26685	2.2851	HNSC
TCGA-A2-A3KD-01A	-0.0569269	-0.157374	-1.07149	-1.53487	BRCA
TCGA-G6-A8L7-01A	0.132787	-0.179913	1.65669	-1.36043	KIRC
TCGA-BG-A0MK-01A	-0.481459	0.185591	-2.64123	1.4496	UCEC
TCGA-3A-A9IC-01A	-0.0334836	0.0321746	-1.22424	1.05256	PAAD
TCGA-XJ-A9DI-01A	-0.147147	0.576793	-1	1.95074	PRAD
TCGA-BH-A18N-01A	-0.192674	-0.360224	-1.51332	-2.05744	BRCA
TCGA-CN-5374-01A	-0.0681632	0.229728	-1	0.762886	HNSC
TCGA-AO-A03N-01B	0.0332382	-0.14131	1	-0.877078	BRCA
TCGA-04-1350-01A	-0.0649354	-0.713255	-0.957566	-2.51404	OV
TCGA-E8-A419-01A	-0.135517	0.596479	-1.56162	2.3848	THCA
TCGA-A2-A0ES-01A	-0.169485	0.0755426	-1.97195	0.835471	BRCA
TCGA-A1-A0SE-01A	0.144308	-0.274306	1.55535	-2.18414	BRCA
TCGA-MF-A522-01A	0.182996	-0.817555	1.65809	-2.51044	LUSC
TCGA-VM-A8CD-01A	0.0311133	0.622693	1.18812	2.46636	LGG
TCGA-QH-A65V-01A	-0.083362	0.06139	-1.07683	1.13749	LGG
TCGA-61-2098-01A	0.257851	-0.723319	1.21191	-3.22183	OV
TCGA-EI-6513-01A	0.438349	-0.262546	1.32917	-1	READ
TCGA-B2-3924-01A	0.0169306	0.344804	-1.1719	1.90698	KIRC
TCGA-V1-A9OX-01A	-0.26364	0.376036	-2.3305	1.83537	PRAD
TCGA-BG-A0YV-01A	0.172115	-0.228187	0.853373	-2.30179	UCEC
TCGA-05-4396-01A	-0.105408	-0.379863	-1.13477	-1.77869	LUAD
TCGA-3B-A9HX-01A	0.120248	-0.00405766	1.09224	-0.994763	SARC
TCGA-E2-A1L8-01A	-0.152131	-0.0821109	-1.80894	-1	BRCA
TCGA-2G-AAFE-01A	0.0409256	0.0187581	-1.16348	-1	TGCT
TCGA-BH-A6R8-01A	-0.384885	0.179051	-2.04857	1.45331	BRCA
TCGA-10-0938-01A	0.23073	-0.806901	1.16238	-3.06321	OV
TCGA-IB-7654-01A	0.0742713	-0.209933	1.32821	-1.46977	PAAD
TCGA-PL-A8LV-01A	0.189051	0.166915	1.15204	1.02286	BRCA
TCGA-DA-A1I1-06A	-0.0828948	0.159845	-1.47813	1.52471	SKCM
TCGA-56-8309-01A	-0.549512	0.821532	-2.76521	2.69416	LUSC
TCGA-V4-A9E8-01A	-0.503663	0.732061	-2.30884	2.52039	UVM
TCGA-AC-A23C-01A	0.0796103	0.0711025	-0.850251	-1	BRCA
TCGA-67-6215-01A	-0.0514414	-0.139338	-1.33468	-1.57527	LUAD
TCGA-S9-A6TS-01A	-0.0870593	0.209426	-1.33201	1.31539	LGG
TCGA-CK-6751-01A	0.154657	-0.106012	1.898	-1.01032	COAD
TCGA-CF-A9FM-01A	-0.515764	0.023388	-2.40299	1.28184	BLCA
TCGA-HZ-8005-01A	0.521377	-0.106947	2.81745	-0.990882	PAAD
TCGA-BG-A0VW-01A	-0.225624	0.405358	-1.70475	2.36687	UCEC
TCGA-F4-6808-01A	0.0468361	-0.330568	1.22819	-2.0532	COAD
TCGA-2J-AABT-01A	-0.0724873	0.123685	1.09516	1.32877	PAAD
TCGA-CM-5868-01A	0.151647	-0.130419	1.18616	-1.84729	COAD
TCGA-AA-3554-01A	-0.119522	0.508017	-1.39456	2.49243	COAD
TCGA-TT-A6YO-01A	-0.139165	0.257466	-1.28913	1.59081	PCPG
TCGA-EE-A2A6-06A	0.0739406	0.0565693	-1.18413	0.794829	SKCM
TCGA-VF-A8AA-01A	-0.0727782	0.0119782	-1.38862	-0.724662	TGCT
TCGA-DJ-A1QH-01A	0.232283	-0.227988	1.65332	-1.68078	THCA
TCGA-B8-4619-01A	0.22058	-0.997253	1.84625	-2.86037	KIRC
TCGA-IB-AAUU-01A	-0.245495	0.197156	-2.2213	1.61083	PAAD
TCGA-V5-AASW-01A	-0.0340463	-0.112164	-1.39871	-1.50086	ESCA
TCGA-EY-A1GX-01A	-0.137538	-0.893621	-1.30442	-2.74227	UCEC
TCGA-D1-A17A-01A	-0.235313	0.145222	-1.91944	1.57422	UCEC
TCGA-F7-8489-01A	-0.188426	0.353516	-1.50934	2.5838	HNSC
TCGA-44-2656-01A	0.117814	0.1382	-1.13016	0.979821	LUAD
TCGA-22-4596-01A	-0.469316	0.928444	-2.5462	3.06068	LUSC
TCGA-GD-A3OQ-01A	0.101769	-0.213946	1.69314	-1.52051	BLCA
TCGA-DX-A48R-01A	0.07056	-0.761369	-1.15435	-3.11272	SARC
TCGA-BH-A1FU-01A	0.300768	-0.0135132	1.82937	-1.09699	BRCA
TCGA-A2-A0CT-01A	0.256085	-0.484658	2.10584	-1.87376	BRCA
TCGA-AR-A251-01A	0.637962	-0.479462	1.58312	-1	BRCA
TCGA-RD-A7BW-01A	-0.286123	0.447805	-1	0.551263	STAD
TCGA-HT-7688-01A	0.0674973	-0.461087	1.16413	-2.59763	LGG
TCGA-QR-A706-01A	-0.170904	0.261014	-1	1.1765	PCPG
TCGA-HT-7603-01A	-0.0240479	-0.349467	1.32077	-1.40915	LGG
TCGA-BP-5010-01A	-0.202041	0.0598458	-1.98711	0.937854	KIRC
TCGA-69-7763-01A	-0.132366	-0.0817696	-1.48806	-0.964578	LUAD
TCGA-E2-A154-01A	0.105283	-0.471657	1.32113	-2.23039	BRCA
TCGA-55-6972-01A	-0.0801197	-0.821144	-1.22829	-2.45119	LUAD
TCGA-33-4532-01A	0.292638	-0.520226	1.09435	-2.9092	LUSC
TCGA-52-7811-01A	0.019544	0.077144	1.06806	1.36701	LUSC
TCGA-VM-A8C9-01A	-0.606387	1.19273	-1.51079	3.26562	LGG
TCGA-24-1428-01A	-0.0692746	0.410855	-1	1.35141	OV
TCGA-14-1825-01A	0.378714	-0.47948	2.2775	-2.18327	GBM
TCGA-FP-8210-01A	-0.347478	0.440146	-2.68252	2.09444	STAD
TCGA-AA-3713-01A	0.0263496	-0.0300303	-1.2086	-1.35727	COAD
TCGA-A2-A0T2-01A	0.0962422	0.0995546	1.35562	1.31022	BRCA
TCGA-05-4434-01A	0.14197	0.399956	0.768346	1.50571	LUAD
TCGA-DX-A23T-01A	-0.205403	0.606377	-1.08597	3.46317	SARC
TCGA-RL-AAAS-01A	-0.0549416	0.501564	-1.16058	2.64385	PAAD
TCGA-D1-A2G0-01A	0.367532	-0.214182	1.95137	-1.89395	UCEC
TCGA-A5-A7WJ-01A	0.217526	-0.502337	1.29748	-2.78974	UCEC
TCGA-EU-5904-01A	-0.152059	-0.148504	-1.36508	-0.997826	KIRC
TCGA-AR-A5QQ-01A	0.142719	0.697404	1.52271	2.7556	BRCA
TCGA-EM-A3AJ-01A	-0.0552509	0.499776	-1.43409	1.57805	THCA
TCGA-A6-5665-01A	0.0500914	-0.178706	1.30103	-1.50875	COAD
TCGA-PA-A5YG-01A	-0.0759263	0.457436	-1.57925	2.33157	ACC
TCGA-BA-A4IF-01A	0.297434	-0.460776	1.45786	-3.22977	HNSC
TCGA-YC-A8S6-01A	-0.215533	0.29909	-1.57387	2.19884	BLCA
TCGA-94-8491-01A	-0.337177	0.25196	-2.21153	1.49463	LUSC
TCGA-AA-A01X-01A	-0.156297	0.0780314	-1.89384	1.03295	COAD
TCGA-A7-A26G-01A	0.31711	0.0797127	1.442	-1.02055	BRCA
TCGA-CM-5863-01A	-0.0890843	0.105041	-1.66881	1.24332	COAD
TCGA-4V-A9QJ-01A	0.22567	-0.0293663	1.5785	-0.967903	THYM
TCGA-FG-6691-01A	0.107619	0.292527	1.53657	2.20526	LGG
TCGA-3H-AB3M-01A	0.143288	-0.0782366	1.19769	-1.3459	MESO
TCGA-AY-6197-01A	0.090953	-0.14965	1.00048	-1.79371	COAD
TCGA-FG-6688-01A	-0.0130765	0.678026	-1.34937	2.20783	LGG
TCGA-D3-A1QB-06A	-0.0135621	0.51139	1.29666	3.09834	SKCM
TCGA-EE-A29B-06A	0.278534	-0.428709	2.29075	-1.77627	SKCM
TCGA-CR-7370-01A	0.252235	-0.390129	1.43473	-2.53937	HNSC
TCGA-JX-A3Q0-01A	-0.132303	0.303366	-1.27664	2.18259	CESC
TCGA-A6-6652-01A	0.0308602	-0.515246	1.07018	-2.59435	COAD
TCGA-H9-A6BY-01A	-0.0733741	-0.252185	-1.17789	-1.61373	PRAD
TCGA-A6-2677-01B	0.299212	-0.768602	-1	-1	COAD
TCGA-G9-6347-01A	-0.600364	0.828596	-2.04058	1.87667	PRAD
TCGA-BH-A28O-01A	-0.371784	0.20551	-1	0.955199	BRCA
TCGA-13-0800-01A	0.207654	-0.619851	1.35323	-2.62706	OV
TCGA-ZJ-AAXJ-01A	0.194539	-0.279671	1.68429	-1.46997	CESC
TCGA-DX-AB2T-01A	-0.170647	0.476315	-1.75971	2.35476	SARC
TCGA-D8-A1XT-01A	0.0321068	0.0296799	-1.08432	0.923213	BRCA
TCGA-DU-A7TB-01A	-0.139666	-0.0670998	-1.64356	-1.17633	LGG
TCGA-60-2712-01A	-0.223326	0.636587	-2.12874	2.44211	LUSC
TCGA-IN-7806-01A	-0.13239	-0.406434	-1.29331	-2.32208	STAD
TCGA-G7-6796-01A	-0.345025	0.288204	-2.11234	1.84205	KIRP
TCGA-BP-4999-01A	-0.000183829	-0.33942	-1	-1	KIRC
TCGA-X3-A8G4-01A	-0.0375993	0.552352	-0.947656	2.90932	TGCT
TCGA-69-7760-01A	0.407811	-0.673353	1.85015	-2.71915	LUAD
TCGA-23-1109-01A	-0.169997	0.16387	-1.84149	1.04884	OV
TCGA-AG-A01W-01A	0.298044	-0.267145	1.70337	-1.91648	READ
TCGA-HT-7686-01A	-0.135729	0.650174	-1.14384	2.93428	LGG
TCGA-BJ-A191-01A	-0.00285886	-0.181244	-1.23133	-1.80989	THCA
TCGA-ZS-A9CE-01A	-0.330144	-0.376096	-2.15336	-2.42437	LIHC
TCGA-E2-A14O-01A	-0.0780021	-0.119158	-1.12825	-1.20406	BRCA
TCGA-AG-A01N-01A	0.0869775	-0.325655	0.957483	-2.37291	READ
TCGA-ET-A40T-01A	-0.0763939	0.325306	-1	1.30666	THCA
TCGA-VP-A87H-01A	0.164569	-0.122951	1.27757	-1.36478	PRAD
TCGA-A6-6654-01A	-0.0666949	0.540436	-1.4641	2.19761	COAD
TCGA-HQ-A5NE-01A	0.078465	-0.00422223	1.39654	0.979689	BLCA
TCGA-IB-A5SQ-01A	0.232146	0.120718	1.61249	1.12397	PAAD
TCGA-DD-AAE7-01A	-0.235206	0.290656	-1.59272	2.39799	LIHC
TCGA-BP-5180-01A	-0.0737183	0.23351	-1.41973	1.91451	KIRC
TCGA-A7-A4SC-01A	-0.325071	0.0794535	-2.5302	0.788349	BRCA
TCGA-AA-3862-01A	-0.100683	0.241872	-0.921998	2.10171	COAD
TCGA-AR-A0TR-01A	-0.261992	-0.54281	-1.8618	-2.40724	BRCA
TCGA-3H-AB3U-01A	-0.0408962	-0.290844	-1.3047	-2.00664	MESO
TCGA-VB-A8QN-01A	0.361881	-0.196264	2.0083	-1.78292	DLBC
TCGA-78-7152-01A	0.0564267	0.041259	1	1	LUAD
TCGA-BP-4167-01A	-0.331787	0.817245	-1.62502	3.70445	KIRC
TCGA-T2-A6WX-01A	-0.135991	0.611853	-1.68374	2.51	HNSC
TCGA-EL-A4K7-01A	-0.25644	-0.0259141	-1.3837	1.14481	THCA
TCGA-AN-A0XP-01A	-0.216269	-0.100398	-1.44356	-1.22359	BRCA
TCGA-IG-A97I-01A	-0.056892	0.0237473	-1.57375	-1.27888	ESCA
TCGA-CQ-A4C9-01A	0.011151	-0.086222	-1.13076	-1.39266	HNSC
TCGA-OL-A6VQ-01A	-0.291	0.153543	-1.58099	2.00114	BRCA
TCGA-DM-A1D4-01A	-0.146741	-0.341207	-1.75541	-2.23859	COAD
TCGA-BP-4761-01A	-0.412983	0.230689	-2.00678	1.29713	KIRC
TCGA-S7-A7WL-01A	-0.0654208	-0.116831	-1.23495	-1.15262	PCPG
TCGA-3A-A9IX-01A	0.0342028	0.166757	-1.08153	1.1591	PAAD
TCGA-04-1362-01A	0.00139059	-0.0909091	-1.32784	-1.44202	OV
TCGA-IZ-8195-01A	0.323377	-0.534567	2.67014	-2.02571	KIRP
TCGA-AP-A0LT-01A	0.0378641	-0.310848	1.44913	-1.80744	UCEC
TCGA-ZN-A9VW-01A	0.11466	0.147228	1.42405	1.4739	MESO
TCGA-HW-8321-01A	0.0488664	-0.046157	-1	-1	LGG
TCGA-BR-A4J5-01A	-0.193551	0.127064	-2.32001	0.769027	STAD
TCGA-ZG-A9MC-01A	-0.25603	0.885721	-1.85191	2.7783	PRAD
TCGA-M7-A720-01A	-0.211269	0.126578	-2.06105	1.0783	PRAD
TCGA-WJ-A86L-01A	-0.323304	-0.285774	-1	-1	LIHC
TCGA-C8-A12L-01A	0.294638	-0.266835	1.87414	-1.6759	BRCA
TCGA-CG-5734-01A	-0.589729	0.778864	-1.1693	1	STAD
TCGA-C5-A7XC-01A	-0.103451	0.246226	-1.4379	1.46906	CESC
TCGA-CV-5440-01A	-0.0243419	-0.402936	-1.47302	-2.35004	HNSC
TCGA-FK-A3SH-01A	-0.305585	-0.0149561	-1.96078	-1.22487	THCA
TCGA-AK-3434-01A	-0.133619	0.0649227	-1.03874	1.49813	KIRC
TCGA-77-A5G1-01A	-0.218764	0.234307	-1.78774	1.56971	LUSC
TCGA-AR-A255-01A	0.139775	0.0202461	0.962541	-1	BRCA
TCGA-A6-6138-01A	0.0252575	0.383048	1.10618	2.41955	COAD
TCGA-MA-AA3Y-01A	0.301455	0.157402	2.1347	1.78256	CESC
TCGA-EL-A3CZ-01A	0.0597623	-0.525917	1.27248	-2.2963	THCA
TCGA-AA-A01G-01A	0.257478	-0.404866	2.04769	-2.32264	COAD
TCGA-DJ-A3VG-01A	-0.348021	-0.150809	-2.69827	-1.80881	THCA
TCGA-D3-A1QA-06A	0.300732	-0.593512	1.97714	-2.45179	SKCM
TCGA-MM-A564-01A	-0.102825	-0.151341	-1.48645	-1.57314	KIRC
TCGA-3A-A9IH-01A	0.0339868	0.064483	0.919603	1.06527	PAAD
TCGA-CN-4738-01A	-0.114456	0.198734	-1	1.08481	HNSC
TCGA-B5-A11U-01A	0.121252	-0.0786606	1.40236	-1.26664	UCEC
TCGA-NH-A6GB-01A	0.182928	-0.17703	1.46033	-1.73082	COAD
TCGA-A2-A0YH-01A	0.151286	0.258131	1.73115	2.11022	BRCA
TCGA-J8-A3YG-01A	0.0517347	0.135112	-1	0.601828	THCA
TCGA-D7-8573-01A	0.363656	-0.512802	1.07975	-1	STAD
TCGA-23-1107-01A	-0.132723	0.140341	-0.853121	1.59167	OV
TCGA-EJ-A65M-01A	-0.0365923	0.285036	-1.20393	1.73199	PRAD
TCGA-Y8-A894-01A	0.0273046	-0.892289	-1.09393	-3.27728	KIRP
TCGA-BR-4257-01A	0.212201	0.0839344	1	1	STAD
TCGA-XF-AAML-01A	0.118299	-0.159779	1.6239	-1.19957	BLCA
TCGA-IB-7645-01A	0.0832161	0.177424	1.18338	1.57086	PAAD
TCGA-DU-5874-01A	0.219775	-0.712096	1.45755	-3.13172	LGG
TCGA-DD-AACY-01A	-0.199976	-0.0468643	-1.419	1.06801	LIHC
TCGA-AN-A0AJ-01A	0.423915	-0.0589567	2.10631	-1.09271	BRCA
TCGA-DD-A113-01A	0.344691	-0.0351337	1.60744	-1.04613	LIHC
TCGA-DF-A2L0-01A	-0.410516	0.398179	-1.39477	2.07729	UCEC
TCGA-TQ-A7RP-01A	-0.428145	0.425679	-2.45395	1.86515	LGG
TCGA-R6-A8WC-01A	0.284895	-0.57504	1.94352	-2.85209	ESCA
TCGA-25-1632-01A	-0.0377738	-0.554431	-1.31508	-2.65072	OV
TCGA-D5-6534-01A	-0.586867	0.89056	-1	2.21186	COAD
TCGA-AC-A8OS-01A	-0.478121	0.309834	-1	1.2548	BRCA
TCGA-22-5477-01A	0.453019	-0.502448	2.10619	-2.66342	LUSC
TCGA-B6-A0RN-01A	-0.274863	-0.32608	-1.85441	-2.00733	BRCA
TCGA-BH-A0BV-01A	-0.114272	0.178715	-1.10213	1.75757	BRCA
TCGA-MM-A563-01A	-0.26338	0.46246	-2.20136	2.66595	KIRC
TCGA-D3-A5GL-06A	0.205265	-0.588328	1.7894	-2.54273	SKCM
TCGA-BA-A8YP-01A	0.283145	-0.363558	1.70903	-2.19149	HNSC
TCGA-B6-A0X4-01A	-0.208446	-0.705774	-1.48491	-2.49339	BRCA
TCGA-W2-A7HE-01A	-0.0467907	0.603605	-1	2.00138	PCPG
TCGA-ET-A25I-01A	0.0246731	0.0915309	0.999688	1.06459	THCA
TCGA-36-1569-01A	-0.0585412	0.160091	-1.59756	1.34764	OV
TCGA-TQ-A7RK-01A	0.0707184	-0.420618	0.937427	-2.52327	LGG
TCGA-32-2616-01A	0.169482	-0.130427	1.52573	-1.42061	GBM
TCGA-XF-A8HE-01A	0.180752	0.0719632	1.34458	0.927509	BLCA
TCGA-63-A5MG-01A	-0.243363	0.222349	-2.12468	1.35824	LUSC
TCGA-HZ-7925-01A	0.321049	-0.123026	2.01021	-1.3701	PAAD
TCGA-2H-A9GF-01A	0.022925	0.122803	1.31124	1.67937	ESCA
TCGA-QR-A70D-01A	0.369902	-0.159646	1.6451	-1.70242	PCPG
TCGA-AO-A1KO-01A	0.0605561	-0.349608	-1.4033	-2.30818	BRCA
TCGA-DU-A76K-01A	-0.167654	-0.075363	-1.70912	-1.66519	LGG
TCGA-RD-A7C1-01A	0.35169	0.447124	-1	-1	STAD
TCGA-B6-A0RI-01A	-0.0245151	-0.0919737	-1.07127	-1.28159	BRCA
TCGA-DU-A5TR-01A	-0.576836	1.05165	-2.92526	2.69077	LGG
TCGA-ZN-A9VV-01A	-0.166398	-0.333533	-1.4857	-1.73673	MESO
TCGA-FI-A2F4-01A	0.0326443	0.208491	0.96911	1.62334	UCEC
TCGA-HT-7602-01A	-0.174768	0.248836	-1.66882	1.50625	LGG
TCGA-Z6-A8JE-01A	0.312046	-0.268694	0.501075	-1	ESCA
TCGA-BQ-5883-01A	0.113302	-0.312492	1.585	-1.63492	KIRP
TCGA-CC-A9FU-01A	0.253227	-0.446834	0.979917	-1	LIHC
TCGA-62-A470-01A	-0.132282	-0.271504	-1.10366	-1.47507	LUAD
TCGA-EJ-8469-01A	0.670321	-0.557645	2.61977	-2.12392	PRAD
TCGA-AK-3447-01A	-0.333522	-0.737696	-1.16773	-1.43067	KIRC
TCGA-EE-A2ML-06A	-0.157743	-0.0438722	-1.35905	0.835056	SKCM
TCGA-UC-A7PG-01A	0.108217	-0.35935	0.941786	-2.21897	CESC
TCGA-ZH-A8Y8-01A	0.152836	0.245122	1.01348	1.30284	CHOL
TCGA-BJ-A0Z3-01A	0.168381	0.390067	1.01374	1.67276	THCA
TCGA-EJ-7321-01A	0.249732	-0.145268	2.15279	-1.35591	PRAD
TCGA-DA-A1IA-06A	-0.162583	-0.323542	-1.24829	-1.28389	SKCM
TCGA-E2-A1LS-01A	0.24022	-0.519825	1.25963	-2.25957	BRCA
TCGA-FY-A3NP-01A	-0.0421581	-0.405237	-1.22009	-2.19032	THCA
TCGA-DJ-A3V6-01A	0.0544914	0.116354	1.07659	1.34933	THCA
TCGA-86-7713-01A	0.308133	-0.926919	1.90077	-3.21991	LUAD
TCGA-KU-A6H7-01A	0.000319156	0.396228	-1.21952	2.02881	HNSC
TCGA-DX-A3U8-01A	-0.227383	0.705606	-1.70886	2.82602	SARC
TCGA-BP-4329-01A	0.0447772	0.050089	1.17155	1.10564	KIRC
TCGA-WB-A81K-01A	-0.120285	0.504173	-1.49335	2.20417	PCPG
TCGA-WC-A883-01A	0.269149	0.00223824	0.941296	-1	UVM
TCGA-BK-A0CC-01A	0.450251	-0.444872	1.3243	-2.74257	UCEC
TCGA-MW-A4EC-01A	-0.104869	-0.0328681	-1.41687	-0.936627	KIRC
TCGA-49-AARE-01A	0.0492051	-0.047493	-1.19912	-1.43242	LUAD
TCGA-KH-A6WC-01A	-0.430656	-0.0785339	-2.00867	-0.889892	ESCA
TCGA-MG-AAMC-01A	-0.182607	-0.375232	-1.20317	-1.66545	PRAD
TCGA-26-5134-01A	0.136469	-0.318441	0.790651	-1.90969	GBM
TCGA-EK-A2RJ-01A	-0.0648587	0.156126	-1.5366	0.976073	CESC
TCGA-99-8033-01A	0.172713	-0.0274368	0.912593	-1	LUAD
TCGA-BP-4790-01A	-0.0156462	0.122455	-0.804337	1.1415	KIRC
TCGA-A2-A04X-01A	-0.15909	0.425449	-1.51119	1.81733	BRCA
TCGA-CS-6290-01A	-0.220962	0.75158	-1.84265	2.81382	LGG
TCGA-BP-5174-01A	-0.102477	-0.0704493	-1.23049	-1.25203	KIRC
TCGA-UF-A71D-01A	0.034734	-0.43167	1.06485	-2.18083	HNSC
TCGA-EY-A1GQ-01A	-0.0120129	-0.0982457	-1.26755	-1.45222	UCEC
TCGA-N5-A4RA-01A	-0.010481	-0.291205	-1.07013	-2.05453	UCS
TCGA-BQ-5886-01A	0.015653	-0.0384111	1.47719	1.35011	KIRP
TCGA-TS-A8AV-01A	-0.241026	0.989963	-2.06251	2.55844	MESO
TCGA-41-4097-01A	-0.305017	0.340546	-2.45886	1.6242	GBM
TCGA-R6-A8W5-01B	0.259123	0.174498	2.04389	1.70309	ESCA
TCGA-44-6777-01A	-0.0591968	0.513125	0.994085	2.86453	LUAD
TCGA-P5-A77X-01A	0.0526866	-0.460254	-0.697134	-3.42238	LGG
TCGA-AA-3553-01A	0.20236	0.104833	1.80117	1.39996	COAD
TCGA-EX-A3L1-01A	0.0336214	0.119123	1.03795	1.34514	CESC
TCGA-N5-A4RT-01A	0.442272	-0.207746	1.98225	-1.82392	UCS
TCGA-VQ-AA6J-01A	0.0946948	0.261936	1.22784	1.97822	STAD
TCGA-CJ-4875-01A	-0.302365	0.201249	-2.30748	1.21625	KIRC
TCGA-AN-A0XS-01A	-0.294383	0.281011	-2.18465	2.05419	BRCA
TCGA-AF-2687-01A	0.303913	0.265452	0.780412	0.849746	READ
TCGA-66-2755-01A	0.0951982	0.529914	1.12241	2.35633	LUSC
TCGA-DV-A4VZ-01A	-0.341946	-0.503631	-1.89058	-2.26604	KIRC
TCGA-KO-8413-01A	-0.176129	0.652376	-1	2.12946	KICH
TCGA-44-7660-01A	0.34524	-0.386912	1.1727	-1	LUAD
TCGA-BA-6870-01A	-0.132703	0.181606	-1.73616	1.45487	HNSC
TCGA-TN-A7HL-01A	-0.429319	0.925182	-1	1.62599	HNSC
TCGA-EM-A4FO-01A	-0.215625	0.823856	-1	2.15068	THCA
TCGA-77-8145-01A	-0.15032	-0.186348	-1.30902	-1.24486	LUSC
TCGA-DJ-A2PS-01A	0.188179	-0.0430376	1.569	-0.97366	THCA
TCGA-L9-A7SV-01A	0.240746	-0.663819	1.05129	-1	LUAD
TCGA-DX-A8BX-01A	-0.0935597	0.22636	-1.3543	1.65497	SARC
TCGA-BP-4969-01A	-0.367807	-0.285461	-1	-1	KIRC
TCGA-52-7809-01A	0.30106	-0.278264	0.975023	-1	LUSC
TCGA-AC-A23G-01A	-0.21947	0.445521	-1.39389	2.76392	BRCA
TCGA-EY-A1GH-01A	0.159812	-0.185908	1.73217	-1.51925	UCEC
TCGA-A3-A8OV-01A	-0.286902	-0.0730539	-1.95943	-1.10577	KIRC
TCGA-BP-4173-01A	-0.122466	0.833081	-1	2.25483	KIRC
TCGA-CV-7429-01A	0.40903	-0.0778105	2.15851	-1.13922	HNSC
TCGA-C5-A7CH-01A	0.0483527	-0.233424	0.902582	-1.92541	CESC
TCGA-D3-A8GB-06A	-0.6445	0.714783	-1	1.94253	SKCM
TCGA-46-3767-01A	-0.162615	0.452096	-1.90839	2.21781	LUSC
TCGA-UF-A71A-01A	0.278696	-0.440715	1.60962	-2.4534	HNSC
TCGA-IK-8125-01A	0.220635	-0.250525	1.31971	-2.33844	LGG
TCGA-CV-6956-01A	0.00739036	-0.804287	1.21833	-2.66502	HNSC
TCGA-A3-A6NI-01A	-0.0777034	0.0421122	-1.28848	0.921229	KIRC
TCGA-2Z-A9JS-01A	0.0966469	-0.260134	0.748879	-2.90009	KIRP
TCGA-3X-AAVB-01A	-0.215956	0.378441	-1.84149	1.78303	CHOL
TCGA-KL-8339-01A	0.352153	-0.359953	1.93816	-1.92462	KICH
TCGA-CJ-4876-01A	-0.272482	-0.10817	-2.04474	-1.60355	KIRC
TCGA-ER-A19G-06A	0.202787	0.147829	1.52193	1.38628	SKCM
TCGA-NC-A5HM-01A	-0.0403635	-0.0295759	-1.02876	-1.14988	LUSC
TCGA-HT-7482-01A	0.139543	0.116932	1.57984	1.51668	LGG
TCGA-AG-3578-01A	0.0512871	-0.141643	0.951444	-1.49668	READ
TCGA-CF-A47T-01A	-0.106752	-0.287563	-1.30253	-2.02882	BLCA
TCGA-L5-A88S-01A	-0.226328	0.245982	-1.43163	1.99334	ESCA
TCGA-DD-A39Y-01A	0.282723	-0.150468	1.81765	-1.44814	LIHC
TCGA-B0-5703-01A	0.0581879	-0.213115	1.66608	-1.36615	KIRC
TCGA-69-8253-01A	-0.184248	-0.180518	-1.72163	-1.65004	LUAD
TCGA-AX-A063-01A	-0.143742	0.543888	-1.16083	2.36726	UCEC
TCGA-EL-A3CR-01A	-0.259919	0.712885	-2.11929	2.23869	THCA
TCGA-DU-7007-01A	0.0868053	0.352831	1.06494	1.40688	LGG
TCGA-FG-8185-01A	-0.0422941	-0.300856	-1.20558	-2.04196	LGG
TCGA-A8-A079-01A	0.172966	-0.232297	1.62566	-1.69778	BRCA
TCGA-LL-A6FQ-01A	-0.543423	0.299066	-2.05144	1.80951	BRCA
TCGA-KO-8408-01A	0.0349376	-0.0380223	-1.23343	-1.13439	KICH
TCGA-LN-A5U5-01A	0.21954	0.0607596	1.95633	1.50627	ESCA
TCGA-EM-A2CQ-01A	0.228164	-0.690195	1.68428	-2.79378	THCA
TCGA-TP-A8TT-01A	-0.129435	0.43187	-1.39226	2.36223	PRAD
TCGA-39-5019-01A	0.1944	0.0403228	1.04293	-1	LUSC
TCGA-WT-AB44-01A	-0.60167	0.16151	-2.18644	1.47823	BRCA
TCGA-RD-A8MV-01A	-0.230284	0.462311	-1.88076	2.69919	STAD
TCGA-JX-A5QV-01A	-0.0242789	-0.0171382	-1.1267	-1.00779	CESC
TCGA-78-7148-01A	0.108196	-0.183439	1.47907	-1.36842	LUAD
TCGA-AD-A5EJ-01A	0.0514571	-0.254365	-1.12164	-2.17503	COAD
TCGA-ZD-A8I3-01A	0.0124422	-0.195855	-1.16249	-1.92756	CHOL
TCGA-EE-A2MQ-06A	0.402492	-0.345123	2.19753	-1.96891	SKCM
TCGA-MI-A75H-01A	-0.11939	0.181863	-1.23871	1.55609	LIHC
TCGA-KN-8432-01A	-0.0518143	-0.123657	-1.20909	-1.34304	KICH
TCGA-A1-A0SP-01A	0.639914	-0.0158619	2.26408	-1.00412	BRCA
TCGA-HE-A5NH-01A	0.102245	-0.216119	1.73765	-1.13516	KIRP
TCGA-CV-7248-01A	0.167992	0.0257407	0.989915	-0.965416	HNSC
TCGA-CH-5794-01A	0.315926	-0.240192	2.01145	-1.85882	PRAD
TCGA-G4-6588-01A	0.167834	-0.167095	1.69726	-1.48815	COAD
TCGA-AZ-6603-01A	0.09707	0.0602379	0.876309	0.615822	COAD
TCGA-E2-A15K-01A	-0.186264	0.232209	-1.68156	1.80552	BRCA
TCGA-S7-A7WN-01A	0.246585	0.0460332	1.84856	1.2155	PCPG
TCGA-CH-5751-01A	0.606371	0.270756	1.86863	1.3603	PRAD
TCGA-22-1016-01A	-0.160393	0.389837	-1	1.25523	LUSC
TCGA-BJ-A0ZE-01A	0.15148	-0.386972	1.48123	-1.7109	THCA
TCGA-J8-A42S-01A	-0.0697298	-0.097931	-1.26962	-1.39544	THCA
TCGA-DD-AADO-01A	-0.0688219	0.341007	-1.26352	1.77714	LIHC
TCGA-P3-A6SX-01A	0.0933726	-0.719616	1.24077	-3.06399	HNSC
TCGA-WB-A816-01A	-0.0752314	0.437535	-1	1.84092	PCPG
TCGA-ZS-A9CD-01A	-0.178579	0.118782	-1.5582	1.49817	LIHC
TCGA-DK-AA6S-01A	-0.0825609	0.259339	-1.44663	1.61574	BLCA
TCGA-IR-A3LF-01A	-0.16749	0.0988449	-1	-1	CESC
TCGA-55-1596-01A	0.275951	-0.163289	1.7971	-1.39394	LUAD
TCGA-43-5668-01A	-0.377424	0.58503	-1.90106	2.50656	LUSC
TCGA-YL-A8SI-01A	-0.0950313	0.136169	-1.29982	1.21902	PRAD
TCGA-A8-A07L-01A	0.333263	-0.581812	2.02968	-2.57429	BRCA
TCGA-ZG-A9LY-01A	0.0701909	0.160161	1.24123	1.53757	PRAD
TCGA-57-1582-01A	0.365596	-0.52538	2.24226	-2.4319	OV
TCGA-CG-4443-01A	0.155455	-0.66487	1.21429	-2.7408	STAD
TCGA-WK-A8Y0-01A	0.131212	0.39684	1.4192	2.33967	SARC
TCGA-KR-A7K0-01A	-0.170447	0.0575997	-1	0.689158	LIHC
TCGA-DD-AAD5-01A	0.250866	0.165289	1.16598	1.023	LIHC
TCGA-IA-A40U-01A	-0.200006	0.175883	-1.9225	1.65395	KIRP
TCGA-64-5778-01A	-0.165801	0.508747	-1.4665	2.45134	LUAD
TCGA-NC-A5HO-01A	-0.205045	-0.144979	-1.3426	-1.1529	LUSC
TCGA-E8-A437-01A	-0.289396	-0.00604406	-2.68695	-1.07984	THCA
TCGA-EJ-A6RC-01A	-0.155824	0.488304	-1	2.09596	PRAD
TCGA-DD-A3A6-01A	-0.333886	0.455925	-1.73447	1.63	LIHC
TCGA-BH-A6R9-01A	-0.182453	0.611001	-1.51149	2.42037	BRCA
TCGA-CD-5804-01A	-0.250633	0.455391	-1.31519	3.11375	STAD
TCGA-24-2024-01A	-0.0287339	-0.0306585	-1.61659	-1.32643	OV
TCGA-FV-A4ZQ-01A	0.283953	0.267662	1.449	1.3617	LIHC
TCGA-B6-A0RP-01A	-0.293664	0.11759	-2.18916	1.21653	BRCA
TCGA-E6-A1M0-01A	0.552984	-0.607868	2.54938	-2.75854	UCEC
TCGA-GM-A4E0-01A	-0.630783	0.7042	-2.79615	2.52122	BRCA
TCGA-G8-6324-01A	-0.514098	0.30038	-1	1.19795	DLBC
TCGA-L9-A50W-01A	-0.39926	0.122699	-2.63972	1.13386	LUAD
TCGA-EJ-5501-01A	0.137528	-0.0911837	1.17432	-1.2484	PRAD
TCGA-23-1114-01B	0.200268	-0.63631	0.880933	-1	OV
TCGA-MA-AA3Z-01A	-0.25593	0.150334	-1.57989	1.72459	CESC
TCGA-B8-5546-01A	0.240899	-0.876873	1.83914	-2.4651	KIRC
TCGA-4Z-AA7M-01A	0.214365	-0.405817	1.19856	-2.83087	BLCA
TCGA-2J-AABV-01A	-0.112349	0.0923416	1.13489	1.54643	PAAD
TCGA-Z4-A8JB-01A	-0.117964	-0.0883008	-1.17382	0.891805	SARC
TCGA-2G-AAKG-01A	0.0599149	0.185527	1.159	1.68453	TGCT
TCGA-XD-AAUL-01A	-0.258528	0.170231	-2.02186	1.49882	PAAD
TCGA-BR-8289-01A	0.181322	-0.216617	1.3162	-1.94487	STAD
TCGA-50-5941-01A	0.0265385	0.474878	1.426	3.466	LUAD
TCGA-AL-3471-01A	-0.10095	-0.547691	-1	-1	KIRP
TCGA-A5-A3LP-01A	0.0899997	0.0166004	1.24167	1.1487	UCEC
TCGA-M8-A5N4-01A	-0.239523	0.20095	-1.67947	1.49375	PAAD
TCGA-AG-3887-01A	0.172117	0.147336	1.73348	1.57902	READ
TCGA-DQ-5629-01A	0.45037	-0.684717	2.54751	-2.82791	HNSC
TCGA-92-8065-01A	-0.319727	0.319055	-2.20027	1.4689	LUSC
TCGA-DX-A1KW-01A	0.0229713	-0.241552	1.24977	-1.55162	SARC
TCGA-BR-7722-01A	-0.552365	0.255229	-3.54503	1.30111	STAD
TCGA-OR-A5LA-01A	-0.20731	0.613008	-1.57566	2.91092	ACC
TCGA-B4-5834-01A	0.0195128	-0.259266	1.58605	-1.42186	KIRC
TCGA-BH-A0B1-01A	0.258789	-0.234535	1.90321	-1.65694	BRCA
TCGA-24-1604-01A	0.0738829	-0.143365	1.22644	-1.57667	OV
TCGA-A2-A1G0-01A	-0.0900032	-0.0446354	-1.82102	-1.41532	BRCA
TCGA-DX-A8BN-01A	-0.188019	0.158491	-1.51148	1.70726	SARC
TCGA-AK-3445-01A	0.0596179	0.253349	1.11197	1.61933	KIRC
TCGA-50-5942-01A	-0.176254	-0.114289	-1.65242	-1.21794	LUAD
TCGA-EW-A1P3-01A	-0.178179	0.10448	-1	0.826011	BRCA
TCGA-BR-A4QL-01A	-0.00694319	-0.257772	-1.22641	-1.69673	STAD
TCGA-85-8582-01A	0.0125835	0.180932	1.19501	1.70834	LUSC
TCGA-91-6830-01A	0.108641	0.133822	0.988719	1.02802	LUAD
TCGA-KK-A8I8-01A	0.35864	-0.384171	1.88476	-2.38982	PRAD
TCGA-K1-A6RU-01A	-0.183919	0.40825	-1.87512	2.13961	SARC
TCGA-2A-AAYU-01A	-0.0879006	-0.453369	-1.16435	-2.5851	PRAD
TCGA-EL-A3H7-01A	0.0272408	0.299894	0.862017	1.82164	THCA
TCGA-FU-A3EO-01A	-0.484261	0.351734	-1.5985	1.89354	CESC
TCGA-C8-A3M8-01A	0.0112463	-0.353326	-1.09459	-2.74174	BRCA
TCGA-13-1483-01A	0.0668019	0.00134514	0.977964	-0.978969	OV
TCGA-V4-A9F7-01A	0.0428026	-0.508448	-1	-1	UVM
TCGA-BA-5153-01A	-0.037383	0.0992988	-1.3897	1.09169	HNSC
TCGA-HW-A5KM-01A	-0.295689	0.909498	-1.64289	3.05884	LGG
TCGA-VQ-A8PJ-01A	0.218388	-0.486488	1.43753	-2.93919	STAD
TCGA-HT-7476-01A	0.0142231	0.0890955	-0.954475	1.08114	LGG
TCGA-EA-A5FO-01A	0.0852685	-0.710772	1.21941	-2.71092	CESC
TCGA-B0-5706-01A	0.0728785	0.23973	1.68064	2.31305	KIRC
TCGA-BH-A0C0-01A	-0.0220356	0.496591	-1.12733	2.48192	BRCA
TCGA-DU-6408-01A	0.214309	0.0465756	1.49595	0.748406	LGG
TCGA-85-A511-01A	-0.0173025	0.1733	-1.1215	1.00875	LUSC
TCGA-GM-A3XN-01A	-0.327515	0.407711	-1	1.37666	BRCA
TCGA-B0-4818-01A	-0.355932	0.0550459	-1	-1.09778	KIRC
TCGA-WC-A87U-01A	0.00819119	-0.202778	-1	-2.15351	UVM
TCGA-FP-A4BF-01A	-0.0336705	0.640983	-1	1.76308	STAD
TCGA-57-1994-01A	-0.103634	0.209426	-1	0.62745	OV
TCGA-BS-A0TI-01A	-0.0676356	0.410657	-0.844879	2.98105	UCEC
TCGA-D3-A2JG-06A	0.203224	-0.494939	1.58354	-2.58092	SKCM
TCGA-E2-A106-01A	-0.167428	-0.380968	-1.33767	-1.96492	BRCA
TCGA-EM-A2CS-01A	0.218512	-0.352701	1.54407	-2.61212	THCA
TCGA-RD-A8MW-01A	-0.142968	0.384684	-1.61428	1.734	STAD
TCGA-XE-A9SE-01A	0.130338	0.115107	1.28472	1.00918	TGCT
TCGA-09-1670-01A	0.110507	0.00494234	1.23125	-0.962386	OV
TCGA-31-1950-01A	-0.209106	0.157666	-1.87789	1.20665	OV
TCGA-GS-A9TQ-01A	0.464539	-0.660494	2.6236	-2.81056	DLBC
TCGA-DB-5277-01A	0.626781	-0.394471	2.21936	-2.14692	LGG
TCGA-ET-A39N-01A	0.135979	0.0334607	1.13185	1.04741	THCA
TCGA-A8-A07R-01A	0.710948	-0.506162	2.44659	-2.0457	BRCA
TCGA-YD-A9TA-06A	-0.276262	0.0712912	-1	-1	SKCM
TCGA-ZF-A9RE-01A	0.233252	-0.549006	1.5531	-2.70969	BLCA
TCGA-DJ-A2PW-01A	0.0181182	0.16394	1.09909	1.5018	THCA
TCGA-BP-4960-01A	-0.202565	0.316252	-1	0.795455	KIRC
TCGA-BQ-7050-01A	0.0717656	-0.243916	1.09001	-1.97731	KIRP
TCGA-ZB-A96L-01A	0.230405	-0.635375	1.23701	-2.90431	THYM
TCGA-S6-A8JX-01A	0.246801	-1.08501	1.06103	-4.00218	TGCT
TCGA-4A-A93Y-01A	-0.0975771	1.10859	-1.34182	2.97977	KIRP
TCGA-CH-5740-01A	0.259597	-0.0502696	1.8852	-1.08391	PRAD
TCGA-DU-5870-01A	0.0939245	-0.0331916	1.11434	-0.877056	LGG
TCGA-S9-A6UB-01A	0.133066	-0.667759	1.19263	-3.22711	LGG
TCGA-FG-A711-01A	-0.0525829	-0.0983945	-1.26578	-1.3421	LGG
TCGA-NC-A5HP-01A	-0.0129656	-0.305052	-1.26084	-2.25828	LUSC
TCGA-A6-3808-01A	0.0428634	0.418233	1.11386	2.62934	COAD
TCGA-E9-A1R5-01A	0.0172152	-0.438322	1.09657	-2.36219	BRCA
TCGA-ZF-AA4T-01A	0.120245	-0.441666	1.61343	-1.95942	BLCA
TCGA-IG-A625-01A	0.171087	-0.251341	1.54764	-1.86889	ESCA
TCGA-25-1326-01A	0.107275	0.0897477	1.15113	0.931932	OV
TCGA-50-8457-01A	-0.273813	0.317819	-2.2777	1.91673	LUAD
TCGA-DX-A1L4-01A	-0.127814	0.532409	-0.7998	2.96755	SARC
TCGA-X7-A8D8-01A	0.129327	-0.289253	1.10584	-2.22033	THYM
TCGA-F7-8298-01A	0.329034	-0.227554	1.98559	-1.53651	HNSC
TCGA-FD-A3N5-01A	0.274919	-0.339817	1.53489	-1.95996	BLCA
TCGA-CD-5799-01A	-0.040973	-0.142883	1	1	STAD
TCGA-BH-A1EY-01A	-0.228079	0.337125	-1.75491	1.89168	BRCA
TCGA-D1-A3DG-01A	0.266495	-0.484859	1.94094	-2.25191	UCEC
TCGA-D7-6528-01A	0.222427	-0.516464	1.49851	-2.80403	STAD
TCGA-BH-A0HL-01A	-0.105392	-0.752402	-1.14049	-2.52307	BRCA
TCGA-BH-A18T-01A	0.57436	-0.504967	2.45772	-2.14734	BRCA
TCGA-AK-3428-01A	0.251835	-0.251147	1	-0.730631	KIRC
TCGA-A8-A08H-01A	-0.0850977	0.907973	-1.03621	3.00864	BRCA
TCGA-49-4507-01A	-0.155491	0.349181	-1.41406	1.96714	LUAD
TCGA-JX-A3Q8-01A	-0.127063	0.165965	-1.30949	1.7035	CESC
TCGA-A5-A0GB-01A	0.373203	-0.513541	1	-1.80246	UCEC
TCGA-KL-8326-01A	-0.138208	-0.285451	-1.23932	-1.61518	KICH
TCGA-32-1982-01A	-0.227252	0.459448	-1.70519	2.39529	GBM
TCGA-J4-A83K-01A	-0.0827834	-0.157584	-1	-1	PRAD
TCGA-JY-A93D-01A	-0.347511	0.532616	-2.9826	2.12999	ESCA
TCGA-HT-7601-01A	-0.0337234	0.64208	-1.05833	2.71688	LGG
TCGA-WE-A8ZN-06A	-0.438849	0.627575	-2.1564	2.66004	SKCM
TCGA-23-1023-01A	-0.220245	0.378399	-1.66877	1.93835	OV
TCGA-24-1563-01A	0.147566	0.180706	1.39105	1.4557	OV
TCGA-66-2758-01A	0.201334	0.246709	1.50932	1.63459	LUSC
TCGA-2Y-A9GV-01A	-0.43855	0.289959	-2.63831	1.92194	LIHC
TCGA-SX-A7SS-01A	-0.297415	-0.107218	-2.16987	-1.40544	KIRP
TCGA-BM-6198-01A	0.0154474	0.327472	-1	1.25296	READ
TCGA-DJ-A1QN-01A	-0.0300533	0.0371046	-1	-1	THCA
TCGA-EW-A1IZ-01A	-0.396047	0.708457	-2.49266	2.53619	BRCA
TCGA-CJ-4871-01A	0.170664	-0.0719458	2.15136	-0.76496	KIRC
TCGA-T1-A6J8-01A	-0.246547	0.00696441	-1.79823	1.15001	LIHC
TCGA-C5-A3HD-01B	0.236781	-0.589994	1.65923	-2.61891	CESC
TCGA-BH-A1EV-01A	0.149552	-0.358587	1.16717	-2.32154	BRCA
TCGA-C5-A1M6-01A	0.160447	-0.481647	1.01586	-2.74963	CESC
TCGA-BR-7723-01A	0.512969	-0.480683	2.92372	-1.7344	STAD
TCGA-AZ-5407-01A	-0.00121963	-0.0130419	1.27746	1.14741	COAD
TCGA-A5-A0R8-01A	-0.308897	0.485895	-2.11032	2.40478	UCEC
TCGA-DJ-A3US-01A	-0.0181914	0.459776	-1	1.83442	THCA
TCGA-BR-4279-01A	0.0316669	0.186312	1	1	STAD
TCGA-LT-A5Z6-01A	-0.111559	-0.212162	-1	-1	BLCA
TCGA-L5-A891-01A	0.120721	-0.181284	1.71493	-1.1102	ESCA
TCGA-HC-8258-01A	-0.160365	0.154558	-1	1.06944	PRAD
TCGA-L5-A8NG-01A	-0.0622884	0.245621	-1	0.904026	ESCA
TCGA-2H-A9GL-01A	0.0855443	-0.0102992	-1	-1	ESCA
TCGA-B8-4621-01A	-0.0844237	-0.107559	-1.43142	-1.24477	KIRC
TCGA-AA-A01C-01A	-0.155258	0.0473119	-0.94027	1.53453	COAD
TCGA-55-7570-01A	0.632936	-0.99561	2.12839	-3.30984	LUAD
TCGA-BG-A0M8-01A	-0.57155	0.860799	-2.68706	3.27975	UCEC
TCGA-NQ-A57I-01A	0.608393	-0.791357	2.34495	-2.91808	MESO
TCGA-AO-A128-01A	-0.142548	0.911875	-1.65767	2.50688	BRCA
TCGA-EJ-7785-01A	0.118251	0.0330878	1.02231	-1.28399	PRAD
TCGA-WB-A81I-01A	-0.0696876	-0.452504	-1.01676	-2.01513	PCPG
TCGA-CJ-4900-01A	-0.148482	0.486285	-1	1.2283	KIRC
TCGA-P5-A5F4-01A	-0.129843	-0.213875	-1.49862	-1.7625	LGG
TCGA-D7-6526-01A	0.306119	-0.417341	2.39649	-2.20745	STAD
TCGA-29-1695-01A	0.0902251	0.150024	1.4127	1.50285	OV
TCGA-GU-A762-01A	-0.107583	0.732604	-1.47806	2.7931	BLCA
TCGA-DX-A48K-01A	0.0288915	-0.00404332	0.802754	-0.850795	SARC
TCGA-86-7714-01A	-0.135276	-0.109863	-1.09784	-1.02278	LUAD
TCGA-A7-A13D-01A	0.589093	-0.512837	1.85049	-2.90154	BRCA
TCGA-V1-A8WW-01A	-0.119853	0.197088	-1.40416	1.64252	PRAD
TCGA-FY-A3TY-01A	0.218662	0.302215	1.35679	1.58065	THCA
TCGA-IS-A3K7-01A	-0.125681	0.377205	-1.46053	1.941	SARC
TCGA-N5-A59F-01A	-0.0587949	0.405579	-1.85262	1.72642	UCS
TCGA-VT-A80J-01A	0.197947	0.524677	1.50403	2.39091	SARC
TCGA-J4-8200-01A	0.0637769	-0.123314	1.03652	-1.44648	PRAD
TCGA-DB-5270-01A	-0.0599618	0.123939	-1.11007	1.31089	LGG
TCGA-WK-A8XT-01A	0.367193	-1.09515	1.55698	-3.75243	SARC
TCGA-ZM-AA05-01A	-0.926548	1.17939	-2.39625	3.3346	TGCT
TCGA-68-8251-01A	0.313117	-0.0102767	1.84085	-0.961876	LUSC
TCGA-QT-A7U0-01A	0.151923	-0.0972753	1.32739	-1.38584	PCPG
TCGA-W2-A7UY-01A	-0.269546	0.714407	-1.52096	2.42047	PCPG
TCGA-QG-A5Z1-01A	-0.048749	-0.246538	-1	-1	COAD
TCGA-ZG-A9NI-01A	0.153691	0.013707	1.72427	1.2546	PRAD
TCGA-D3-A2J8-06A	-0.469964	0.746134	-2.79916	2.43129	SKCM
TCGA-R2-A69V-01A	-0.206776	1.0206	-1.58001	3.28064	CESC
TCGA-49-4486-01A	-0.179081	-0.290767	-1.48587	-1.74885	LUAD
TCGA-64-5815-01A	-0.0520749	0.21913	1	1	LUAD
TCGA-HT-7677-01A	0.111866	-0.355962	0.937794	-2.50181	LGG
TCGA-D7-5578-01A	-0.0221942	0.217675	1.33625	1	STAD
TCGA-AA-3870-01A	-0.0890276	0.485039	-0.95537	2.83711	COAD
TCGA-AA-3534-01A	0.232801	-0.217206	1.51706	-1.81265	COAD
TCGA-B5-A11Z-01A	-0.033976	-0.262287	-1	-2.42093	UCEC
TCGA-BH-A1ET-01A	-0.257902	-0.120198	-2.2396	-1.54336	BRCA
TCGA-NH-A6GA-01A	0.120036	-0.335515	-1	-1	COAD
TCGA-55-8091-01A	-0.116695	0.260182	-1.54071	1.47462	LUAD
TCGA-BH-A0GY-01A	0.295421	-0.0779748	1.85399	-0.944591	BRCA
TCGA-G2-A2EK-01A	-0.168281	-0.0176566	-1	-1.29691	BLCA
TCGA-K4-A5RJ-01A	-0.151818	0.729145	-1.79235	2.26609	BLCA
TCGA-CG-4436-01A	0.489505	-0.440165	2.96242	-1.5699	STAD
TCGA-UD-AABY-01A	-0.253638	-0.291862	-2.15438	-2.18353	MESO
TCGA-CQ-6223-01A	-0.225424	-0.0429664	-1.71551	1.01317	HNSC
TCGA-E7-A519-01A	-1.05551	0.55183	-2.53399	2.12712	BLCA
TCGA-D3-A3BZ-06A	-0.276523	0.624607	-1.90273	2.79485	SKCM
TCGA-62-A472-01A	0.12333	-0.04825	1.22625	-0.920862	LUAD
TCGA-G3-A25S-01A	0.00037023	-0.0136311	-1	-1.06967	LIHC
TCGA-F5-6702-01A	-0.0627063	0.200055	-1.49121	1.23725	READ
TCGA-CN-5367-01A	0.43381	-0.102688	2.18447	-1.42751	HNSC
TCGA-ET-A3DU-01A	-0.218189	0.848431	-1.48592	3.26184	THCA
TCGA-2J-AABK-01A	0.0745443	-0.109488	-1	-1.72068	PAAD
TCGA-55-7725-01A	0.156305	-0.0822379	1.43746	-1.26606	LUAD
TCGA-GD-A3OP-01A	-0.172901	0.0755283	-2.05282	0.795925	BLCA
TCGA-61-2088-01A	-0.453326	-0.449364	-2.6374	-2.32645	OV
TCGA-L5-A4ON-01A	-0.186709	-0.0474821	-1.84924	-1.12757	ESCA
TCGA-DM-A28C-01A	-0.0853936	-0.548023	-1.37371	-2.56008	COAD
TCGA-NK-A5CT-01A	-0.413984	-0.0349817	-2.11989	-1.19909	LUSC
TCGA-55-6979-01A	-0.0690749	0.635767	-1.20264	2.96686	LUAD
TCGA-EJ-7312-01B	-0.138606	-0.115261	-1.26279	-1.15011	PRAD
TCGA-D3-A5GR-06A	0.046874	0.246288	-1	0.971808	SKCM
TCGA-G9-6336-01A	-0.0890203	0.0695226	-1.01475	1.44304	PRAD
TCGA-AO-A03M-01B	0.139581	0.215698	1.48769	1.77423	BRCA
TCGA-A7-A13H-01A	-0.502732	0.529722	-3.36783	1.95347	BRCA
TCGA-DX-A3UF-01A	0.115674	-0.0149245	1.10739	-0.951386	SARC
TCGA-MT-A51W-01A	-0.064706	-0.0576134	-0.818367	1.17293	HNSC
TCGA-22-4604-01A	0.1425	0.301441	1.00186	1.4874	LUSC
TCGA-D8-A141-01A	-0.1569	0.497922	-1.84605	2.13027	BRCA
TCGA-CN-5365-01A	0.0419962	0.0390718	1.05127	0.929055	HNSC
TCGA-ER-A42K-06A	0.0127693	-0.329217	-1.25332	-2.61202	SKCM
TCGA-BP-4801-01A	0.0083738	0.194187	1.43343	2.02953	KIRC
TCGA-DJ-A13L-01A	-0.0595125	0.614465	-1.29664	2.45628	THCA
TCGA-09-0366-01A	-0.587451	0.749956	-1	1.9353	OV
TCGA-EI-6884-01A	-0.0376344	0.27417	-1.20938	1.57653	READ
TCGA-B0-4945-01A	-0.161788	-0.203813	-1.87811	-1.91173	KIRC
TCGA-FU-A3WB-01A	0.269716	-0.451163	1.67951	-2.81151	CESC
TCGA-EW-A1OV-01A	-0.10727	0.512794	-1.33601	2.2964	BRCA
TCGA-34-5234-01A	-0.559081	0.963222	-2.2876	2.9585	LUSC
TCGA-DD-AACT-01A	-0.197681	0.302136	-1.26812	2.33535	LIHC
TCGA-HC-A6AN-01A	-0.185188	0.281325	-1.54955	1.7605	PRAD
TCGA-ZB-A96F-01A	0.0280972	-0.139259	0.764737	-1.51952	THYM
TCGA-BP-4982-01A	-0.146106	-0.0463315	-1	-1.41663	KIRC
TCGA-CQ-5330-01A	0.0801928	0.375588	1.31944	2.36533	HNSC
TCGA-50-8459-01A	-0.38393	0.607162	-2.34598	2.73694	LUAD
TCGA-CN-6020-01A	0.106607	-0.0074217	1.62693	1.04692	HNSC
TCGA-DM-A1D9-01A	0.0784665	-0.303781	-1.1108	-2.43297	COAD
TCGA-CM-5864-01A	0.171375	-0.194847	1.22907	-1.73213	COAD
TCGA-AA-3662-01A	-0.0216998	0.14325	-1	0.894578	COAD
TCGA-24-1567-01A	0.212384	-0.616967	1.68892	-2.29556	OV
TCGA-30-1853-01A	-0.00916014	-0.956236	1.12588	-2.54979	OV
TCGA-22-5485-01A	0.252445	-0.233793	1.90343	-1.45949	LUSC
TCGA-2Z-A9J5-01A	-0.353008	0.726997	-1.95203	3.48511	KIRP
TCGA-QR-A6H4-01A	-0.207979	0.305229	-1.74239	1.81435	PCPG
TCGA-AR-A2LM-01A	-0.181774	-0.0915289	-1	-1	BRCA
TCGA-DD-A1EA-01A	-0.0503739	-0.0780938	-1.22739	-1.21612	LIHC
TCGA-XM-A8RD-01A	0.0538411	-0.0172986	0.917785	-0.925904	THYM
TCGA-F7-A620-01A	-0.00197474	0.373614	1.01529	2.28215	HNSC
TCGA-BR-A4J9-01A	-0.243993	-0.17142	-2.29798	-1.91891	STAD
TCGA-UY-A8OC-01A	0.0915297	-0.0514583	1.60319	1.09565	BLCA
TCGA-AA-A01R-01A	-0.455412	0.402528	-2.19696	1.8569	COAD
TCGA-DS-A1OD-01A	-0.176492	0.634449	-1	1.5355	CESC
TCGA-DX-A48O-01A	-0.13548	-0.230802	-1.6989	-1.80746	SARC
TCGA-CQ-5324-01A	-0.0476194	-0.0988338	1	1	HNSC
TCGA-AO-A03R-01A	0.0920567	0.10452	1.44906	1.33417	BRCA
TCGA-EE-A20B-06A	-0.222423	0.121472	-2.02392	1.21801	SKCM
TCGA-BR-6705-01A	-0.0935516	0.150827	-1.4425	1.15486	STAD
TCGA-FY-A3W9-01A	-0.134716	-0.590233	-1	-2.98272	THCA
TCGA-H7-8501-01A	0.00936935	0.585097	1.20796	2.5966	HNSC
TCGA-CC-5258-01A	0.671304	-0.193841	2.28707	-1.82748	LIHC
TCGA-EM-A2P3-01A	0.0755094	-0.0844734	0.936279	-1.22238	THCA
TCGA-CC-A8HT-01A	0.450819	-0.0555451	1.26504	-1	LIHC
TCGA-FP-7829-01A	0.116683	-0.240718	1	-1.02008	STAD
TCGA-UY-A9PB-01A	0.0885859	0.510703	1.27282	2.77197	BLCA
TCGA-04-1514-01A	0.282269	-0.837916	1.06535	-1	OV
TCGA-LK-A4O6-01A	-0.216056	0.0924697	-1	-0.919296	MESO
TCGA-HC-A632-01A	0.186605	0.226054	1.40678	1.57291	PRAD
TCGA-HD-A4C1-01A	0.031954	-0.413134	1.11601	-2.3786	HNSC
TCGA-CZ-4866-01A	-0.0792934	-0.215997	-1.68844	-2.2401	KIRC
TCGA-B8-A54D-01A	-0.422231	0.401008	-2.61945	1.90065	KIRC
TCGA-AX-A3FZ-01A	0.42227	-1.09781	1.97394	-2.89028	UCEC
TCGA-D1-A2G6-01A	0.0125334	-0.0486118	1.04604	-1.01061	UCEC
TCGA-P3-A6T5-01A	-0.261805	0.0738548	-1.97596	1.17278	HNSC
TCGA-S9-A7IZ-01A	-0.131142	0.224004	-1	1.3241	LGG
TCGA-CJ-4893-01A	-0.133913	0.12349	-1.41151	1.67428	KIRC
TCGA-BB-4228-01A	0.285557	-0.288641	1.31202	-2.20848	HNSC
TCGA-LK-A4O7-01A	0.0889685	-0.424346	-1	-1	MESO
TCGA-BR-8687-01A	0.0505846	-0.319825	1.51971	-1.65037	STAD
TCGA-BI-A20A-01A	-0.00779931	0.368511	-1.20545	2.1547	CESC
TCGA-A8-A06P-01A	-0.20596	0.0328208	-1.9073	0.856367	BRCA
TCGA-AP-A0LD-01A	-0.152043	-0.201964	-1.34619	-1.6113	UCEC
TCGA-PN-A8MA-01A	0.0382664	-0.137339	-1.1175	-1.58439	CESC
TCGA-A2-A0EO-01A	-0.0984333	0.112285	-1.26448	1.3433	BRCA
TCGA-G4-6303-01A	0.153124	-0.328688	1.07296	-1	COAD
TCGA-L5-A88W-01A	0.0143582	-0.345708	1	-1.02461	ESCA
TCGA-06-0178-01A	0.0870996	0.189466	1.19536	1.15427	GBM
TCGA-A5-A0G1-01A	-0.545195	0.9408	-2.47102	3.47709	UCEC
TCGA-AG-3602-01A	-0.259789	0.376332	-1.53367	2.00474	READ
TCGA-MB-A8JL-01A	0.0687946	-0.305255	1.26993	-1.8641	SARC
TCGA-DK-A1A3-01A	0.0646151	0.0969091	1.39803	1.48461	BLCA
TCGA-BJ-A290-01A	0.333807	-0.344758	1.42198	-2.44567	THCA
TCGA-EL-A3D5-01A	0.171821	-0.596869	1.65386	-1.80069	THCA
TCGA-78-8655-01A	-0.156931	0.223162	-0.950849	1.9324	LUAD
TCGA-BJ-A0ZB-01A	0.0956195	-0.259538	1.36937	-1.87861	THCA
TCGA-26-5139-01A	-0.00326383	-0.119111	-0.84522	-1.20751	GBM
TCGA-EA-A3HQ-01A	0.24645	0.0570925	1.91113	1.21805	CESC
TCGA-35-3615-01A	-0.12318	-0.187471	-1	-1.56592	LUAD
TCGA-EL-A3T3-01A	-0.0832748	0.131889	-1.4248	1.20556	THCA
TCGA-25-2396-01A	-0.00549916	0.102867	1.06186	1.32876	OV
TCGA-FD-A3SP-01A	0.0689065	0.489462	1.12999	2.33758	BLCA
TCGA-AK-3455-01A	-0.183688	0.125126	-1.59089	1.16486	KIRC
TCGA-FG-6689-01A	-0.14521	0.170588	-1.49171	1.64697	LGG
TCGA-56-7730-01A	0.194332	-0.687938	0.990485	-3.51029	LUSC
TCGA-QT-A69Q-01A	0.0292307	-0.0626126	1.08024	-1.25146	PCPG
TCGA-A2-A1FZ-01A	-0.185661	0.107543	-1.73295	1.12527	BRCA
TCGA-HT-7478-01A	0.031946	0.671616	-0.909018	2.42773	LGG
TCGA-DC-6681-01A	0.0268633	-0.0776764	0.840583	-1.3048	READ
TCGA-AO-A0J2-01A	0.166858	0.157487	1.57147	1.6056	BRCA
TCGA-AG-3605-01A	0.147313	-0.041823	1.3002	-0.960795	READ
TCGA-BP-4176-01A	0.161446	0.237872	1.14261	1.52927	KIRC
TCGA-FE-A235-01A	-0.179279	0.254828	-1.47341	1.68276	THCA
TCGA-AC-A5EH-01A	-0.112889	0.21076	-1.2056	1.85595	BRCA
TCGA-GD-A6C6-01A	-0.360342	0.0561701	-1.65589	1.0158	BLCA
TCGA-18-3415-01A	0.00927271	0.193777	1.09743	1.80205	LUSC
TCGA-2H-A9GI-01A	-0.130458	0.190049	-1.5593	1.50543	ESCA
TCGA-J8-A3NZ-01A	0.131641	-0.0660625	1.66729	-1.00946	THCA
TCGA-BP-4797-01A	0.196231	0.0814606	2.1618	1.58011	KIRC
TCGA-AX-A1CN-01A	0.376117	-0.700584	2.29715	-2.65248	UCEC
TCGA-B5-A5OE-01A	0.0651948	-0.386137	-1.2587	-2.25905	UCEC
TCGA-UN-AAZ9-01A	0.116646	-0.172079	1.59791	-1.51928	KIRP
TCGA-86-7954-01A	0.028266	0.29986	-1	1.41162	LUAD
TCGA-HC-A8D1-01A	-0.0117133	0.172575	-0.977341	1.41478	PRAD
TCGA-C5-A1BN-01B	0.419659	-0.647863	2.19157	-2.6186	CESC
TCGA-AR-A24W-01A	0.118982	-0.311408	0.954836	-2.48724	BRCA
TCGA-AX-A2IN-01A	0.234641	0.0703348	1.40251	-1	UCEC
TCGA-C5-A1BM-01A	-0.0629296	0.380194	-1.3742	1.82282	CESC
TCGA-M9-A5M8-01A	0.0177837	-0.0170835	1.34522	1.17268	ESCA
TCGA-BH-A18M-01A	0.00644061	0.0408148	0.798243	0.89549	BRCA
TCGA-MH-A560-01A	-0.0940536	-0.0625025	1	1	KIRP
TCGA-CD-A486-01A	0.0207961	0.0702016	-1.53711	0.8286	STAD
TCGA-EJ-7782-01A	0.0991469	-0.163649	-1	-1	PRAD
TCGA-HI-7169-01A	-0.44645	0.0902022	-1.60632	1.46744	PRAD
TCGA-OR-A5KZ-01A	0.440626	-0.328884	1.7976	-2.08374	ACC
TCGA-UB-A7MD-01A	-0.000381916	0.262805	-0.957321	1.51099	LIHC
TCGA-FG-A6IZ-01A	-0.179936	0.0509167	-1.37296	1.0391	LGG
TCGA-P5-A5EY-01A	-0.206645	0.261694	-1.34842	1.93415	LGG
TCGA-AG-3598-01A	0.042723	0.202919	1.09491	1.6307	READ
TCGA-97-8175-01A	-0.229262	0.195144	-1.87822	1.62593	LUAD
TCGA-WC-A87Y-01A	-0.160587	0.405147	-1	1.24703	UVM
TCGA-24-1844-01A	0.027385	-0.432764	-1.1905	-3.21008	OV
TCGA-CJ-4897-01A	0.0167527	-0.204933	1.01523	-1.6705	KIRC
TCGA-E2-A1IO-01A	-0.218181	0.0507363	-2.01194	0.855187	BRCA
TCGA-EP-A3JL-01A	0.0815598	0.47384	0.797671	1.90106	LIHC
TCGA-E1-A7YK-01A	-0.459534	0.869219	-2.85432	2.59613	LGG
TCGA-ET-A40R-01A	-0.091816	0.341043	-1.68389	1.57523	THCA
TCGA-CG-4444-01A	0.245193	-0.0803182	1.96407	-1.14717	STAD
TCGA-BP-5187-01A	0.259368	-0.215867	0.409797	-1	KIRC
TCGA-AA-3950-01A	0.302173	0.2775	1.84939	1.89539	COAD
TCGA-J8-A3YE-01A	0.369343	-0.589438	1.83964	-2.70303	THCA
TCGA-B8-A54K-01A	0.037192	-0.748499	-1.07748	-3.14717	KIRC
TCGA-3B-A9HJ-01A	-0.400978	0.962545	-2.79726	2.56359	SARC
TCGA-CV-7430-01A	0.192742	-0.694066	1.98516	-2.25338	HNSC
TCGA-DD-AAVY-01A	-0.125687	-0.646505	-1.2392	-2.20956	LIHC
TCGA-AL-3466-01A	0.716898	-0.340762	1.0484	-1	KIRP
TCGA-BT-A42E-01A	0.0550524	0.277041	-1.18531	1.23245	BLCA
TCGA-85-8664-01A	0.144924	-0.654128	1.44386	-2.53762	LUSC
TCGA-XM-A8RC-01A	0.40669	-0.224804	1.32083	-1	THYM
TCGA-Q1-A73S-01A	0.13803	-0.696999	1.33124	-2.44747	CESC
TCGA-2A-A8W3-01A	0.239109	-0.309032	1.74787	-1.85452	PRAD
TCGA-Q1-A6DT-01A	0.271475	-0.429875	1.65714	-2.34305	CESC
TCGA-D8-A27V-01A	0.0207904	-0.345635	-1.05109	-2.4607	BRCA
TCGA-06-0129-01A	0.0605548	-0.10894	-1	-1	GBM
TCGA-B8-4148-01A	-0.155487	0.218022	-1	1.08069	KIRC
TCGA-AH-6903-01A	0.198611	-0.409408	1.0521	-2.77218	READ
TCGA-BH-A1FL-01A	-0.121545	-0.340725	-1.622	-2.60899	BRCA
TCGA-D7-A748-01A	-0.438643	0.727309	-1.90703	3.7679	STAD
TCGA-MN-A4N4-01A	-0.0937342	-0.0495747	-1	-1.25996	LUAD
TCGA-A7-A3IY-01A	-0.138695	0.474392	-1.40198	2.2673	BRCA
TCGA-TQ-A7RM-01A	0.551922	-1.14038	2.05339	-3.31065	LGG
TCGA-C8-A27B-01A	0.537308	-0.0240563	2.2621	-1.18195	BRCA
TCGA-HT-7690-01A	-0.0210306	0.441352	-1.10587	2.29829	LGG
TCGA-G4-6625-01A	-0.106249	0.487658	-1.87787	2.06409	COAD
TCGA-CV-6441-01A	-0.147588	-0.32808	-1.42023	-1.89881	HNSC
TCGA-BP-4163-01A	0.0451592	-0.0546852	1.17729	-0.993036	KIRC
TCGA-G9-6353-01A	-0.329115	-0.0512125	-2.44061	-1.47783	PRAD
TCGA-B8-5552-01B	0.0463121	0.11514	1.29542	1.58843	KIRC
TCGA-29-1710-01A	-0.35606	0.630922	-2.22669	2.67518	OV
TCGA-34-5239-01A	-0.05546	0.335978	-1.63663	1.58668	LUSC
TCGA-BP-4968-01A	-0.107108	0.335303	-1	1.12294	KIRC
TCGA-AO-A0J3-01A	-0.0406368	-0.722261	-1.3012	-2.57799	BRCA
TCGA-V1-A8X3-01A	-0.0110433	-0.170997	-0.921407	-1.67689	PRAD
TCGA-AA-3955-01A	0.18643	-0.232486	1.82186	-1.29578	COAD
TCGA-V4-A9EF-01A	0.189531	-0.135679	1.94289	-1.1586	UVM
TCGA-44-A4SU-01A	-0.149938	-0.00693963	-1	-1	LUAD
TCGA-38-4627-01A	-0.0688042	0.357869	-0.841872	2.24373	LUAD
TCGA-DJ-A2QA-01A	-0.329674	0.321284	-1.21942	2.04393	THCA
TCGA-34-A5IX-01A	0.0908311	-0.221901	1.47944	-1.22987	LUSC
TCGA-HU-A4H3-01A	-0.0214877	-0.177883	-1.23007	-1.38102	STAD
TCGA-BP-4965-01A	0.161906	-0.224745	1.24394	-2.20153	KIRC
TCGA-BT-A42C-01A	0.131493	-0.255101	0.80967	-1	BLCA
TCGA-B9-4113-01A	-0.0918219	0.110996	-1	-1	KIRP
TCGA-KO-8411-01A	-0.0701331	-0.156877	-1.14172	-1.31796	KICH
TCGA-4L-AA1F-01A	0.00248828	0.872584	-1.19409	2.29429	PRAD
TCGA-E2-A2P6-01A	-0.382136	0.19096	-2.7544	1.08602	BRCA
TCGA-CZ-4860-01A	0.702476	-0.331415	2.53801	-1.5694	KIRC
TCGA-A5-A0GE-01A	0.119789	0.0661236	0.942902	0.753284	UCEC
TCGA-AR-A0U4-01A	0.316521	0.388636	1.82061	2.02521	BRCA
TCGA-EM-A4FU-01A	-0.119822	0.0468281	-1.98606	0.827769	THCA
TCGA-A2-A0CZ-01A	-0.278265	0.28149	-2.33846	1.90286	BRCA
TCGA-NA-A4R0-01A	-0.360318	0.727847	-2.809	2.29819	UCS
TCGA-44-7670-01A	0.569462	-0.535613	1.99873	-2.87086	LUAD
TCGA-CJ-4904-01A	0.184711	-0.166353	2.26465	-1.056	KIRC
TCGA-DX-A1L2-01A	-0.346985	0.0372387	-1.86286	1.14535	SARC
TCGA-AG-A014-01A	-0.025501	-0.355902	1.16881	-1.64986	READ
TCGA-C8-A131-01A	0.0732094	0.112926	1.16273	1.2504	BRCA
TCGA-5P-A9KA-01A	-0.174486	0.172154	-1.84198	1.16822	KIRP
TCGA-29-1711-01A	-0.311856	0.369519	-1.28001	2.66218	OV
TCGA-CN-6016-01A	-0.591692	0.4559	-2.43255	2.62239	HNSC
TCGA-DQ-7591-01A	0.179314	0.159192	-1	-1	HNSC
TCGA-YD-A9TB-06A	0.109206	-0.00507374	1.41566	0.842529	SKCM
TCGA-CC-A3MC-01A	0.347524	0.0375072	2.00355	1.10025	LIHC
TCGA-BQ-7045-01A	-0.16139	0.0930614	-1.12932	1.70984	KIRP
TCGA-BH-A18H-01A	-0.200627	0.402056	-1.63967	2.20172	BRCA
TCGA-2G-AAH8-01A	0.474937	-0.554849	2.53068	-2.40253	TGCT
TCGA-D3-A3C6-06A	0.477259	-0.618283	2.46113	-2.90072	SKCM
TCGA-25-1313-01A	-0.148905	0.308161	-1.76922	1.76759	OV
TCGA-BK-A0CC-01B	0.275772	-0.67824	-1	-1	UCEC
TCGA-AN-A0FV-01A	0.180202	-0.266833	1.37656	-1.92119	BRCA
TCGA-E9-A1NH-01A	-0.280183	0.142937	-2.22061	1.37812	BRCA
TCGA-E2-A1B0-01A	0.397639	-0.165842	2.12192	-1.61805	BRCA
TCGA-EL-A4JX-01A	-0.174035	0.851984	-1.40647	2.72854	THCA
TCGA-13-0765-01A	-0.472898	0.482182	-2.20584	2.19149	OV
TCGA-F2-A8YN-01A	-0.102128	-0.0169342	-1.18695	1.02138	PAAD
TCGA-D6-6825-01A	-0.0458008	0.2773	-1.0119	1.92399	HNSC
TCGA-BR-7707-01A	0.141485	-0.0250046	1	1	STAD
TCGA-HL-7533-01A	0.0752354	0.0532965	1.1115	0.965094	HNSC
TCGA-BQ-7055-01A	0.197074	-0.582175	1.71998	-1.82732	KIRP
TCGA-AS-3778-01A	-0.166631	-0.0673762	-1.87004	-1.3478	KIRC
TCGA-49-4501-01A	-0.170976	0.295705	-1.82	1.91895	LUAD
TCGA-D8-A1JI-01A	-0.170643	-0.448533	-1.38269	-1.91227	BRCA
TCGA-CG-5716-01A	-0.147729	0.283239	-0.999057	2.53841	STAD
TCGA-QK-A652-01A	-0.263194	0.246907	-2.36265	1.72379	HNSC
TCGA-09-1673-01A	0.0864743	-0.405085	-1	-2.29267	OV
TCGA-DJ-A3VF-01A	0.102782	0.257874	1.05028	1.58256	THCA
TCGA-E1-A7YW-01A	-0.047411	-0.051095	-1	-1	LGG
TCGA-AD-6899-01A	0.0579112	0.359971	-1	1.50168	COAD
TCGA-EO-A3AV-01A	-0.323054	0.606161	-1.66931	2.94789	UCEC
TCGA-FE-A233-01A	0.326831	-0.474022	1.92135	-2.69903	THCA
TCGA-B5-A11Q-01A	-0.208065	-0.374875	-1	-1	UCEC
TCGA-97-8547-01A	-0.171024	0.0658024	-1.56977	1.06002	LUAD
TCGA-XU-A92Y-01A	0.274325	-0.0613467	1.53338	-1.38667	THYM
TCGA-FU-A3HY-01A	0.114136	-0.551661	1.55845	-2.36598	CESC
TCGA-E2-A15T-01A	0.112652	-0.63561	1.432	-2.59056	BRCA
TCGA-E6-A2P8-01A	0.307689	0.139284	1.82225	1.25326	UCEC
TCGA-G4-6323-01A	-0.27949	0.218673	-2.24536	1.39463	COAD
TCGA-CQ-6227-01A	0.070801	0.0645869	1.26929	1.35665	HNSC
TCGA-J7-8537-01A	0.621772	0.407189	2.42103	2.07263	KIRP
TCGA-E8-A416-01A	-0.0808106	-0.176328	-1	-1	THCA
TCGA-HT-A5RC-01A	-0.0212913	0.267833	-1.15796	1.76292	LGG
TCGA-22-1000-01A	-0.48283	0.819339	-2.76539	2.87805	LUSC
TCGA-71-8520-01A	-0.0479387	-0.0332101	-1.2129	-0.878341	LUAD
TCGA-DJ-A13R-01A	-0.447129	0.887655	-1.98272	2.56808	THCA
TCGA-AA-3678-01A	-0.00149866	0.122734	0.84024	1.19039	COAD
TCGA-OK-A5Q2-01A	-0.159958	0.310778	-1	1.61	BRCA
TCGA-EB-A5VV-06A	-1.34434	1.21872	-4.08705	2.5506	SKCM
TCGA-L7-A6VZ-01A	-0.105515	-0.0219565	-1.05017	1.31376	ESCA
TCGA-KC-A4BR-01A	-0.0897275	0.048355	-1	0.794796	PRAD
TCGA-13-0804-01A	-0.346397	0.47141	-2.1947	2.16184	OV
TCGA-2Y-A9H0-01A	0.212857	0.101424	1.44164	1.02761	LIHC
TCGA-CV-A460-01A	-0.0674574	0.349535	-1.33066	1.94635	HNSC
TCGA-59-2348-01A	0.0120684	0.0410176	1.19531	1.24297	OV
TCGA-SH-A9CU-01A	0.0478305	-0.536055	1.0336	-2.65371	MESO
TCGA-EL-A4K2-01A	-0.232451	0.373183	-1	1.49554	THCA
TCGA-XF-A9SU-01A	-0.0881655	0.279817	-0.906162	2.19365	BLCA
TCGA-LG-A9QC-01A	-0.195624	-0.426495	-1.59536	-2.24394	LIHC
TCGA-A2-A0T4-01A	0.0728059	0.305816	1.22293	2.23337	BRCA
TCGA-CA-6718-01A	0.239618	0.294689	1.35593	1.56195	COAD
TCGA-AA-3673-01A	0.00691521	0.0125467	1.01008	1.0407	COAD
TCGA-44-3396-01A	-0.0328649	0.401451	-1	1.80901	LUAD
TCGA-EO-A3AU-01A	0.20638	-0.0047832	1.69266	-1.04796	UCEC
TCGA-4H-AAAK-01A	-0.143079	0.014866	-1.41545	0.821941	BRCA
TCGA-IB-7646-01A	0.623592	-0.0381187	2.61344	1.1014	PAAD
TCGA-LL-A7SZ-01A	-0.28334	0.743274	-1.65016	2.41921	BRCA
TCGA-A3-3357-01A	-0.0291304	0.042853	-1.36502	-1.16498	KIRC
TCGA-24-1928-01A	-0.0290268	-0.113504	-1.26067	-1.54323	OV
TCGA-FK-A3SG-01A	-0.044639	0.0805124	-1.10366	1.4186	THCA
TCGA-24-0982-01A	0.142492	-0.309346	0.816981	-2.15092	OV
TCGA-DD-AACL-01A	0.389621	0.446522	1.73781	1.97803	LIHC
TCGA-85-6560-01A	0.363259	-0.0450769	1.86549	-1.21046	LUSC
TCGA-AA-3977-01A	0.25444	-0.0315305	2.23504	1.20671	COAD
TCGA-33-A5GW-01A	-0.048717	-0.493882	-1.0134	-2.25686	LUSC
TCGA-D8-A1J8-01A	0.155429	-0.045517	1.46245	-1.26954	BRCA
TCGA-AA-A01F-01A	-0.153664	-0.465299	-1.07005	-1.9034	COAD
TCGA-FI-A2F8-01A	0.0682328	0.0675336	-1	0.536032	UCEC
TCGA-AO-A03V-01A	-0.0415933	-0.101063	-1.047	-1.27025	BRCA
TCGA-DF-A2KN-01A	-0.0529812	0.459996	-1.31832	2.55948	UCEC
TCGA-D3-A2JL-06A	-0.070258	0.302279	-1.21304	1.86332	SKCM
TCGA-FU-A40J-01A	-0.0640504	0.138513	-1	0.670103	CESC
TCGA-EJ-5521-01A	-0.0306359	0.193626	-0.887602	1.73708	PRAD
TCGA-D9-A1X3-06A	0.147623	-0.735347	0.95686	-3.59489	SKCM
TCGA-EW-A1PH-01A	0.635512	-0.277022	1.78788	-1	BRCA
TCGA-UZ-A9PX-01A	-0.218851	0.000434043	-2.16989	-0.951835	KIRP
TCGA-30-1891-01A	-0.0648451	0.230101	1.13949	1.95884	OV
TCGA-E2-A15F-01A	0.0543479	-0.215389	0.980816	-1.71697	BRCA
TCGA-LL-A441-01A	-0.112023	0.570049	-1	1.46047	BRCA
TCGA-3Z-A93Z-01A	-0.215265	0.120987	-1.40178	1.70129	KIRC
TCGA-ET-A2N3-01B	-0.291771	-0.520119	-1.94048	-2.43636	THCA
TCGA-EJ-5511-01A	0.154212	-0.356863	1.21333	-2.43673	PRAD
TCGA-55-8096-01A	-0.0621811	0.220586	-1	0.730334	LUAD
TCGA-AJ-A3EL-01A	0.180463	0.191787	1.42122	1.44286	UCEC
TCGA-OL-A5S0-01A	0.189557	0.37458	1.60416	2.02567	BRCA
TCGA-A8-A07Z-01A	-0.174865	0.0883754	-1.15664	1.62354	BRCA
TCGA-50-5068-01A	-0.244039	0.610802	-1.41053	2.52713	LUAD
TCGA-WB-A815-01A	0.0513653	-0.0270884	1.17535	-0.992601	PCPG
TCGA-BP-4332-01A	0.0246786	-0.237925	-1	-2.52047	KIRC
TCGA-CR-7380-01A	0.17632	-0.10167	2.23095	-0.84337	HNSC
TCGA-CV-7091-01A	0.137531	-0.105716	1.11064	-1.43547	HNSC
TCGA-B2-4102-01A	-0.21386	0.123924	-2.1732	0.765076	KIRC
TCGA-55-6978-01A	0.243802	0.363449	1.67779	1.93455	LUAD
TCGA-YL-A8SB-01A	0.0418869	0.119951	-1	0.80879	PRAD
TCGA-3A-A9IU-01A	-0.0538898	-0.0958929	-1.22634	-1.44037	PAAD
TCGA-77-8133-01A	-0.0740281	0.284296	-1.30235	1.7492	LUSC
TCGA-G3-A3CI-01A	-0.327255	0.368974	-2.26204	1.83232	LIHC
TCGA-EE-A2A0-06A	0.146688	0.165116	1.12084	1.29096	SKCM
TCGA-CG-4477-01A	0.143741	0.175099	-0.960522	-1	STAD
TCGA-L5-A8NE-01A	-0.109153	-0.159157	-1.33335	-1.32523	ESCA
TCGA-DA-A1I7-06A	0.0229555	-0.225651	1.30339	-1.24297	SKCM
TCGA-H5-A2HR-01A	0.153987	0.108839	1.56216	1.44828	UCEC
TCGA-VS-A94W-01A	-0.17899	0.403957	-1.78384	1.7706	CESC
TCGA-SG-A849-01A	0.0328356	0.738834	-1	2.18649	SARC
TCGA-WB-A81Q-01A	0.193475	-0.287959	1.38665	-1.95915	PCPG
TCGA-E9-A3Q9-01A	-0.546997	0.235685	-2.87429	1.31648	BRCA
TCGA-DO-A2HM-01B	-0.100437	0.854371	-1.64155	2.18765	THCA
TCGA-CR-7386-01A	-0.207398	0.488313	-1.20777	3.03834	HNSC
TCGA-E2-A1L6-01A	-0.105282	-0.0121506	-1	-1	BRCA
TCGA-G4-6298-01A	0.182009	-0.573794	1.65104	-2.62596	COAD
TCGA-HT-8104-01A	0.279135	0.2074	1.66243	1.3655	LGG
TCGA-78-7143-01A	0.153886	-0.0593216	1.08519	-1.22587	LUAD
TCGA-B2-3923-01A	0.176705	-1.04023	1.04713	-2.88638	KIRC
TCGA-HZ-A49H-01A	-0.0912803	0.375998	-1.20585	2.20572	PAAD
TCGA-DV-5575-01A	0.178671	-0.000276198	2.16419	1.01208	KIRC
TCGA-QR-A70R-01A	-0.379764	0.0087438	-1	-1	PCPG
TCGA-KK-A59Y-01A	-0.110459	-0.14536	-1.52015	-1.52369	PRAD
TCGA-A8-A09R-01A	0.0360548	0.078224	0.97195	1.13355	BRCA
TCGA-UB-A7MF-01A	-0.140983	0.625117	-1.78191	1.98636	LIHC
TCGA-LN-A4A3-01A	0.267332	-0.272066	1.78891	-2.04604	ESCA
TCGA-HT-7604-01A	0.347699	-0.481001	2.34475	-2.38883	LGG
TCGA-DM-A288-01A	-0.0642151	-0.589423	-1.24672	-2.59413	COAD
TCGA-W4-A7U3-01A	-0.229569	0.244041	-1.89414	1.29445	TGCT
TCGA-EY-A5W2-01A	-0.0890366	0.182003	-1.69929	1.02297	UCEC
TCGA-AQ-A54N-01A	-0.253709	-0.22889	-1.27132	-1.16504	BRCA
TCGA-QR-A70E-01A	0.0477694	-0.317709	-1	-1	PCPG
TCGA-BR-A4PF-01A	0.0753104	0.0174345	1.69407	1.22749	STAD
TCGA-HV-A7OP-01A	-0.211041	-0.347812	-1.25019	-1.38593	PAAD
TCGA-39-5024-01A	-0.112028	0.0713703	-1.57352	1.23401	LUSC
TCGA-CQ-5327-01A	-0.106827	0.355389	-1.21239	2.43985	HNSC
TCGA-VS-A9V4-01A	0.260768	-0.48347	1.54103	-1.96086	CESC
TCGA-B2-5633-01B	0.0470158	-0.208568	-1	-1	KIRC
TCGA-MQ-A4LM-01A	0.458058	0.296906	2.22922	1.88028	MESO
TCGA-BJ-A2P4-01A	-0.312377	0.235261	-1.87963	1.48447	THCA
TCGA-33-AASI-01A	-0.0406313	0.128374	-1.11354	1.31543	LUSC
TCGA-VQ-A8PM-01A	-0.140783	0.16063	-1	0.790043	STAD
TCGA-HT-A4DS-01A	-0.502549	1.00778	-1.75098	2.7357	LGG
TCGA-G4-6309-01A	0.204441	-0.147023	1.42376	-1.67622	COAD
TCGA-DM-A1DA-01A	0.150051	-0.562447	1.52296	-2.79102	COAD
TCGA-MI-A75C-01A	-0.061894	0.0458325	-1.39505	0.850608	LIHC
TCGA-DD-AAVX-01A	-0.22114	0.266302	-1.39945	2.19717	LIHC
TCGA-5K-AAAP-01A	-0.0476799	-0.0632276	-0.909018	-0.962574	THYM
TCGA-L5-A8NK-01A	0.04453	-0.0835831	-1	-1	ESCA
TCGA-AZ-6598-01A	0.107924	-0.139815	1.46574	-1.27834	COAD
TCGA-ET-A39T-01A	0.301985	-0.322148	2.06947	-1.68861	THCA
TCGA-04-1331-01A	0.123645	-0.327556	0.797278	-2.70828	OV
TCGA-FG-5963-01A	0.0058947	0.87029	-1.42543	2.34693	LGG
TCGA-NH-A50T-01A	0.348724	-0.760519	1.69791	-3.27173	COAD
TCGA-60-2697-01A	-0.452493	0.782453	-1	2.48174	LUSC
TCGA-X7-A8M4-01A	0.13717	-0.0643562	1.75365	-1.08026	THYM
TCGA-EJ-A7NN-01A	-0.148474	0.316625	-1	1.24918	PRAD
TCGA-09-2056-01B	-0.223295	0.345189	-1.33277	2.12043	OV
TCGA-A2-A04T-01A	0.582908	-0.114846	2.0913	-1.54815	BRCA
TCGA-EE-A2MK-06A	-0.206427	0.191704	-1.61668	1.99402	SKCM
TCGA-B0-4696-01A	0.895976	-1.14384	2.25988	-2.71147	KIRC
TCGA-FS-A4F8-06A	-0.329661	0.558146	-2.67314	2.09934	SKCM
TCGA-63-A5MI-01A	0.383288	-0.76994	1.44289	-3.37195	LUSC
TCGA-BA-A6DE-01A	0.0352618	-0.359133	-1.4087	-2.48985	HNSC
TCGA-E8-A3X7-01A	-0.11945	0.279206	-1.22567	2.19776	THCA
TCGA-5P-A9KH-01A	0.0722519	-0.490219	1.18224	-1.95848	KIRP
TCGA-CR-6471-01A	-0.0409506	0.143059	-1.17658	1.76004	HNSC
TCGA-DX-A3UC-01A	-0.0621012	-0.118612	-1.47715	-1.27229	SARC
TCGA-95-8494-01A	0.00377642	-0.0871515	1.27428	-1.15124	LUAD
TCGA-CN-6013-01A	-0.459792	0.615354	-2.83543	2.44278	HNSC
TCGA-AA-A00U-01A	0.146952	-0.376961	1.84509	-1.81454	COAD
TCGA-VP-A878-01A	-0.15102	0.360224	-1	1.76584	PRAD
TCGA-CZ-5459-01A	0.164442	0.061838	1.66079	1.15844	KIRC
TCGA-A2-A04P-01A	0.046779	0.322715	-1.32742	1.30553	BRCA
TCGA-61-1725-01A	0.260982	0.171865	1.99609	1.59008	OV
TCGA-06-5856-01A	0.269746	-0.151967	1.4779	-1.64786	GBM
TCGA-A6-5660-01A	0.157031	-0.123884	1.38116	-1.64343	COAD
TCGA-DS-A1OA-01A	-0.133145	0.286066	-1	1.38502	CESC
TCGA-CN-4740-01A	-0.0230851	0.388097	-1.15898	1.8494	HNSC
TCGA-ER-A19D-06A	-0.177002	0.131709	-1.99447	0.880072	SKCM
TCGA-CR-6474-01A	0.146351	0.100389	1.6488	1.39689	HNSC
TCGA-EE-A2M8-06A	-0.428928	0.965818	-2.64309	3.36018	SKCM
TCGA-20-1686-01A	0.0146029	-0.229107	1.21359	-1.24036	OV
TCGA-LN-A7HV-01A	0.243207	-0.170393	1.78048	-1.30908	ESCA
TCGA-DA-A95Y-06A	0.0422987	-0.296163	1.34367	-1.69359	SKCM
TCGA-77-A5G6-01A	0.155425	-0.601793	1.0958	-3.10711	LUSC
TCGA-KN-8435-01A	0.327635	-0.634263	1.51736	-3.27619	KICH
TCGA-39-5034-01A	0.138574	0.0867834	1.52561	1.20135	LUSC
TCGA-41-3915-01A	-0.143042	0.311427	-1	1.38493	GBM
TCGA-B0-4814-01A	-0.0153733	-0.243914	-1.49882	-2.43459	KIRC
TCGA-3X-AAV9-01A	0.000656508	0.572995	-1.21506	2.00464	CHOL
TCGA-H2-A422-01A	-0.107376	-0.377118	-1.58478	-2.26942	THCA
TCGA-XE-AAOD-01A	-0.250944	0.510134	-1.94667	2.62313	TGCT
TCGA-BR-8589-01A	-0.0744575	0.421986	-1.45986	1.73143	STAD
TCGA-ER-A19M-06A	0.329322	0.196105	2.13471	1.53429	SKCM
TCGA-AP-A0LS-01A	0.0116356	-0.314575	1.25563	-1.75028	UCEC
TCGA-06-2570-01A	-0.0186165	-0.132318	-1.39695	-1.73308	GBM
TCGA-HU-8608-01A	-0.0985485	0.482175	-1.0328	2.9243	STAD
TCGA-55-8087-01A	-0.439047	-0.209247	-1	-2.20453	LUAD
TCGA-AO-A0JE-01A	0.0992232	0.497829	1.03034	2.15099	BRCA
TCGA-EA-A1QS-01A	-0.112597	0.0794849	-1.82308	0.97736	CESC
TCGA-4V-A9QW-01A	-0.2482	0.274728	-1.5204	1.85016	THYM
TCGA-44-7671-01A	0.0457138	-0.364786	1.39328	-1.7758	LUAD
TCGA-EJ-7783-01A	0.239436	-0.125013	0.997342	-1	PRAD
TCGA-ET-A40P-01A	-0.225869	0.300894	-1.71322	1.45877	THCA
TCGA-DQ-5631-01A	0.230807	-0.299983	1.77666	-1.85162	HNSC
TCGA-A2-A0YL-01A	0.0813573	-0.0139201	0.9844	-1.10616	BRCA
TCGA-AG-3885-01A	-0.669962	0.522017	-2.02068	2.41407	READ
TCGA-AA-3841-01A	-0.405137	0.442128	-1.47214	2.25734	COAD
TCGA-SI-AA8B-01A	0.11072	-0.24708	1.54547	-1.72431	SARC
TCGA-FG-8186-01A	-0.0595817	0.186531	-1.22504	1.30245	LGG
TCGA-X7-A8DJ-01A	0.188933	0.0953465	1.3982	0.888332	THYM
TCGA-KP-A3W3-01A	0.132052	0.148984	1.18336	1.25077	UCEC
TCGA-V1-A8MK-01A	-0.158441	0.0580152	-1.71647	0.817041	PRAD
TCGA-FD-A43P-01A	0.155734	0.349917	0.615717	1.0439	BLCA
TCGA-CV-7437-01A	0.305797	-0.348093	1.87945	-2.04941	HNSC
TCGA-06-0187-01A	-0.0520313	-0.011299	0.97034	1.01526	GBM
TCGA-DD-AACW-01A	0.109947	-0.195797	1.4763	-1.59123	LIHC
TCGA-EA-A1QT-01A	0.0762212	-0.301537	1.09313	-1.86948	CESC
TCGA-EJ-7781-01A	0.22985	-0.127123	1.48246	-1.50921	PRAD
TCGA-YL-A8HJ-01A	-0.0716981	0.346958	-1	1.36394	PRAD
TCGA-AO-A129-01A	0.27651	0.305116	1.39816	1.4523	BRCA
TCGA-S9-A6WE-01A	-0.0070568	-0.345854	-1.08198	-1.98179	LGG
TCGA-GM-A3XG-01A	-0.359658	0.00933096	-2.33194	-1.12895	BRCA
TCGA-FG-8182-01A	-0.0527146	0.0124156	-1.21094	-1.17779	LGG
TCGA-FG-A60J-01A	-0.116777	0.0688011	-1.58114	0.77026	LGG
TCGA-A6-5662-01A	-0.0849075	-0.190195	-1.51395	-1.88565	COAD
TCGA-AX-A3G1-01A	0.199789	0.250965	1.3026	1.48038	UCEC
TCGA-FF-8062-01A	-0.0287933	0.232965	-0.992535	1.81868	DLBC
TCGA-52-7812-01A	0.0392631	0.38637	1.41115	2.35542	LUSC
TCGA-FB-AAPS-01A	-0.247552	0.396837	-1	1.57575	PAAD
TCGA-DX-A6BF-01A	-0.465487	0.766861	-1.95974	3.13717	SARC
TCGA-XF-A9T6-01A	0.169019	0.00974221	1.62917	1.12966	BLCA
TCGA-98-A53H-01A	-0.541236	0.658562	-1	1.94877	LUSC
TCGA-06-0749-01A	-0.517605	0.541493	-2.66995	2.10949	GBM
TCGA-BH-A0B3-01A	0.336444	0.359592	2.10697	2.14446	BRCA
TCGA-AN-A0FT-01A	-0.248942	0.146691	-1.67404	1.54743	BRCA
TCGA-68-7756-01A	-0.0219771	-0.0541255	0.887644	-0.738202	LUSC
TCGA-04-1332-01A	-0.17982	0.155709	-1	0.798058	OV
TCGA-VQ-A91K-01A	-0.318719	0.179784	-1.66281	2.18594	STAD
TCGA-D1-A16F-01A	-0.135362	0.213834	-1.59512	1.88398	UCEC
TCGA-CV-7183-01A	-0.11037	-0.528651	1	-1.6517	HNSC
TCGA-JL-A3YX-01A	0.0274972	-0.213005	-1.03004	-2.16359	BRCA
TCGA-FK-A3SE-01A	0.182738	-0.277196	1.42199	-1.83078	THCA
TCGA-A8-A093-01A	-0.0586142	-0.412459	-1.03841	-2.31301	BRCA
TCGA-EJ-5522-01A	0.222582	-0.142868	1.22541	-1.9208	PRAD
TCGA-36-1568-01A	-0.159804	0.245227	-1.85187	1.73059	OV
TCGA-KK-A7AY-01A	-0.171431	-0.0232273	-1.30083	1.22054	PRAD
TCGA-ZP-A9CZ-01A	0.183925	0.213186	1.62168	1.63023	LIHC
TCGA-DS-A0VL-01A	0.0200608	0.0364931	-0.989526	0.773998	CESC
TCGA-A2-A0EV-01A	-0.00972493	0.148106	-0.959921	1.44799	BRCA
TCGA-5P-A9K0-01A	0.0563871	-0.0572169	1.09608	-1.19473	KIRP
TCGA-AA-A01T-01A	-0.683809	0.0746633	-1.98589	1.61247	COAD
TCGA-CV-7261-01A	0.273724	-0.327268	1.14894	-2.35928	HNSC
TCGA-N6-A4VC-01A	0.257009	-0.201077	1.74781	-1.73962	UCS
TCGA-BQ-7053-01A	0.202992	-0.0502126	1.47879	-1.20131	KIRP
TCGA-ED-A5KG-01A	0.103588	0.842074	-1	1.74476	LIHC
TCGA-MJ-A850-01A	0.0827563	-0.257143	0.909771	-2.31563	SARC
TCGA-QR-A6GW-01A	-0.0092542	-0.0513757	-1.44394	-1.25678	PCPG
TCGA-DK-A3IS-01A	0.105012	-0.284576	1.46361	-1.90054	BLCA
TCGA-KL-8325-01A	-0.0490679	-0.456674	1.09471	-1.89169	KICH
TCGA-AG-A036-01A	0.412246	-0.229668	1.43539	-1	READ
TCGA-ZH-A8Y1-01A	0.139244	-0.127629	1.27446	-1.44169	CHOL
TCGA-ZJ-AB0H-01A	-0.0546294	0.344977	-1.23788	2.14787	CESC
TCGA-DA-A1IC-06A	0.185834	-0.384965	1.66588	-1.96002	SKCM
TCGA-BC-A112-01A	0.527332	-0.235536	2.00141	-1.82479	LIHC
TCGA-FD-A5BX-01A	-0.237819	0.683622	-1.41817	2.77527	BLCA
TCGA-A8-A08B-01A	0.239157	-0.22167	1.91693	-0.956736	BRCA
TCGA-A5-A1OG-01A	0.0881226	0.104273	0.850407	0.873551	UCEC
TCGA-BB-4223-01A	0.0691345	0.0457053	-1	-1	HNSC
TCGA-BH-A18V-01A	0.39161	0.11084	1.79869	1.11382	BRCA
TCGA-D1-A16X-01A	-0.394306	0.61514	-2.1713	2.78272	UCEC
TCGA-CM-5344-01A	0.0883379	-0.117919	1.09469	-1.67768	COAD
TCGA-EO-A1Y5-01A	0.214261	0.302968	1.49552	1.7611	UCEC
TCGA-HZ-A49G-01A	-0.204969	0.353377	-2.11646	1.88924	PAAD
TCGA-DY-A1H8-01A	0.0209921	-0.678561	-1.2046	-2.41281	READ
TCGA-QK-A64Z-01A	-0.00283939	-0.148224	0.916041	-1.75394	HNSC
TCGA-DU-A7TA-01A	0.0736285	0.0495157	-1.31105	-1.32083	LGG
TCGA-L5-A8NM-01A	-0.166746	0.280858	-1.20359	2.72326	ESCA
TCGA-D8-A1X8-01A	-0.00405512	0.037826	0.888521	1.00558	BRCA
TCGA-DX-A6Z2-01A	-0.248191	0.284519	-2.44091	1.44229	SARC
TCGA-C5-A1MP-01A	-0.136711	0.435835	-1.66898	2.04732	CESC
TCGA-BR-8295-01A	0.575139	-0.910764	0.858113	-1	STAD
TCGA-GF-A3OT-06A	-0.287281	0.146388	-1.57562	1.77538	SKCM
TCGA-BS-A0UJ-01A	-0.721654	0.458753	-3.05261	2.42658	UCEC
TCGA-XU-A92X-01A	-0.259256	0.256629	-2.16926	1.42192	THYM
TCGA-ZB-A96A-01A	0.0734797	-0.0412928	1.34433	-1.2775	THYM
TCGA-EE-A2M5-06A	-0.16851	-0.0275039	-1.44608	1.14114	SKCM
TCGA-DJ-A2Q9-01A	0.479945	0.56464	1.87847	2.04563	THCA
TCGA-BR-4370-01A	0.101424	0.110711	1.50261	1.37963	STAD
TCGA-G9-6342-01A	-0.0023597	-0.133824	0.692225	-1.40129	PRAD
TCGA-EW-A1J1-01A	-0.127065	-0.0545782	-1.69004	-1.2588	BRCA
TCGA-66-2734-01A	-0.0370692	0.173273	0.932361	1.86559	LUSC
TCGA-AN-A04D-01A	0.346232	-0.994026	1.81648	-3.0017	BRCA
TCGA-NC-A5HD-01A	0.126232	-0.698607	1.18636	-2.83973	LUSC
TCGA-BS-A0UL-01A	-0.158345	0.446229	-1.83972	2.00684	UCEC
TCGA-24-1416-01A	-0.0623932	-0.0070753	-0.881065	1.03756	OV
TCGA-CV-7438-01A	0.11205	0.114284	1.49385	1.52748	HNSC
TCGA-BR-7704-01A	-0.281792	0.574358	-1.40668	3.11195	STAD
TCGA-IM-A420-01A	0.0323384	0.453493	-1.01361	1.99982	THCA
TCGA-3M-AB46-01A	0.0432231	-0.337654	-1.30147	-2.33352	STAD
TCGA-D8-A73X-01A	-0.332151	0.0424621	-2.62767	0.651865	BRCA
TCGA-P4-A5EA-01A	0.0994788	0.868354	1.30727	2.70548	KIRP
TCGA-CH-5769-01A	0.376317	-0.0696238	1.86964	-1.16467	PRAD
TCGA-VP-A87J-01A	-0.0443492	-0.365645	1.07759	-1.85455	PRAD
TCGA-DJ-A3UQ-01A	0.16545	0.197483	1.60838	1.7336	THCA
TCGA-A6-6649-01A	-0.0341127	0.159868	-1	0.696401	COAD
TCGA-A5-A0VP-01A	-0.147503	-0.00603412	-1.47773	0.936368	UCEC
TCGA-DD-AAD8-01A	-0.251102	-0.0633756	-2.24365	-1	LIHC
TCGA-VS-A9UH-01A	-0.0193363	0.792221	0.877475	3.08634	CESC
TCGA-OL-A6VR-01A	-0.24918	-0.311429	-2.0669	-2.23185	BRCA
TCGA-BG-A0MH-01A	-0.0126868	0.454313	0.808825	2.63903	UCEC
TCGA-AC-A2FK-01A	-0.251039	0.0824257	-1	0.716332	BRCA
TCGA-E6-A1LX-01A	0.177515	-0.420944	1.24671	-2.65079	UCEC
TCGA-49-AAR0-01A	-0.0786178	0.391616	-1	1.4303	LUAD
TCGA-B5-A0JS-01A	-0.250752	0.348293	-1.4501	2.98308	UCEC
TCGA-C5-A1BK-01B	-0.233391	0.64882	-2.0803	2.36378	CESC
TCGA-EJ-5497-01A	0.161164	-0.170493	1.16988	-1.67473	PRAD
TCGA-ZB-A96R-01A	0.0414167	0.164121	1.26119	1.70675	THYM
TCGA-HW-8320-01A	0.0121895	-0.199369	0.838394	-1.68395	LGG
TCGA-DM-A28H-01A	0.461922	-0.790866	1.96626	-3.33314	COAD
TCGA-G9-7509-01A	-0.0818169	-0.291789	-1.15914	-2.19016	PRAD
TCGA-EA-A5ZF-01A	0.207859	-0.302684	1.21884	-2.2456	CESC
TCGA-2G-AAKM-01A	0.168863	-0.201535	1.76573	-1.22681	TGCT
TCGA-CJ-4891-01A	-0.22746	0.460175	-2.05366	1.95741	KIRC
TCGA-33-4583-01A	0.308638	-0.374282	1	-0.938225	LUSC
TCGA-GM-A3NW-01A	-0.222921	-0.126166	-1.93606	-1.6247	BRCA
TCGA-2Y-A9H1-01A	-0.445478	0.336774	-1.81669	2.02154	LIHC
TCGA-V5-A7RB-01A	0.0238463	-0.0394554	-1.11659	-1.08855	ESCA
TCGA-QR-A6H6-01A	0.319952	-0.199424	1.58618	-2.03568	PCPG
TCGA-CV-5966-01A	0.263971	0.177062	2.01522	1.69066	HNSC
TCGA-ED-A66X-01A	0.303786	0.248321	1.47618	1.26133	LIHC
TCGA-AA-3697-01A	0.0838668	-0.0873417	1.26144	-1.0275	COAD
TCGA-99-AA5R-01A	-0.499109	0.607651	-3.19979	2.04678	LUAD
TCGA-FG-7643-01A	-0.0871577	0.00364649	-1.06528	1.10749	LGG
TCGA-V5-A7RC-01B	0.220314	-0.488976	1.03296	-1	ESCA
TCGA-BR-A4CR-01A	0.590117	-1.09805	2.4168	-3.27053	STAD
TCGA-34-5927-01A	0.418898	-0.524524	1.27633	-1	LUSC
TCGA-55-8506-01A	-0.258354	-0.122517	-1.51042	-0.886872	LUAD
TCGA-93-A4JN-01A	-0.130097	0.00770588	-1	-1	LUAD
TCGA-43-2581-01A	-0.161683	0.532122	-1.2004	2.69646	LUSC
TCGA-FD-A5BT-01A	-0.588585	0.942641	-1.9168	3.17963	BLCA
TCGA-56-7580-01A	0.245018	-0.399738	1.22238	-2.40728	LUSC
TCGA-GV-A3JW-01A	0.0757077	-0.547663	-1.05973	-1	BLCA
TCGA-FU-A5XV-01A	0.0284982	-0.310206	1.13448	-1.72555	CESC
TCGA-XU-AAXZ-01A	-1.1111	0.748984	-1.68833	1	THYM
TCGA-DM-A28E-01A	-0.105495	-0.575715	-1.45775	-2.74213	COAD
TCGA-CD-5798-01A	-0.337938	0.299287	-1.19341	1	STAD
TCGA-BG-A0M9-01A	-0.261728	0.0102047	-1.80582	0.978962	UCEC
TCGA-CC-A5UC-01A	0.588888	-0.109075	2.51434	-1.31629	LIHC
TCGA-BH-A0DL-01A	0.0978769	0.42844	1.08291	1.7694	BRCA
TCGA-B2-5639-01A	-0.0497943	0.0248415	1	1.47316	KIRC
TCGA-DB-A4X9-01A	-0.263054	-0.19435	-2.03988	-1.65389	LGG
TCGA-85-7697-01A	-0.0351494	-0.0758555	-1	-1.47046	LUSC
TCGA-44-A4SS-01A	-0.0927792	0.302743	-1.18945	1.97232	LUAD
TCGA-A2-A0T3-01A	0.23922	-0.662956	1.6385	-2.94254	BRCA
TCGA-A5-A2K3-01A	-0.493127	1.34125	-2.05038	3.59388	UCEC
TCGA-D3-A8GL-06A	0.225039	-1.06628	1.43696	-3.51531	SKCM
TCGA-A2-A0CU-01A	0.140813	-0.290051	1.3015	-2.00269	BRCA
TCGA-CD-8533-01A	0.2173	-0.797585	1.0177	-3.87455	STAD
TCGA-KK-A6E6-01A	0.0422647	0.135967	1.02038	1.34637	PRAD
TCGA-AP-A1DR-01A	-0.0334138	-0.173696	1.33195	-0.945936	UCEC
TCGA-AA-3556-01A	0.0870373	-0.178729	1.55487	-1.2127	COAD
TCGA-04-1361-01A	-0.112066	0.287708	-1	1.1886	OV
TCGA-44-7672-01A	-0.0925715	0.494597	-1.09382	2.95813	LUAD
TCGA-AP-A059-01A	-0.00775455	0.61863	-1.24466	2.45382	UCEC
TCGA-EJ-5499-01A	0.399544	-0.0375269	2.60657	1.08954	PRAD
TCGA-L5-A4OW-01A	0.0511439	0.155544	-1	-1	ESCA
TCGA-62-8395-01A	-0.178067	-0.108951	-1.79991	-1.40823	LUAD
TCGA-77-7140-01A	0.494855	-0.791419	2.37591	-2.39595	LUSC
TCGA-BH-A0WA-01A	0.599034	-0.23524	2.48597	-1.62878	BRCA
TCGA-EY-A1GO-01A	0.403633	-0.69713	2.54893	-2.60673	UCEC
TCGA-DB-5279-01A	0.0526455	-0.322523	1.27589	-1.89429	LGG
TCGA-43-7658-01A	0.177537	-0.0777629	0.982572	-1	LUSC
TCGA-W5-AA34-01A	0.00811723	-0.124913	1.12656	-1.20623	CHOL
TCGA-67-3774-01A	-0.159865	0.221157	-1.53058	1.90152	LUAD
TCGA-E9-A1RD-01A	-0.110357	-0.130642	-1.68642	-1.6899	BRCA
TCGA-MX-A5UJ-01A	0.0442197	0.00326453	1.12521	0.941601	STAD
TCGA-2E-A9G8-01A	0.199251	-0.0829016	1.47046	-1.49627	UCEC
TCGA-E7-A5KE-01A	-0.0652583	-0.846371	-1.39576	-3.2003	BLCA
TCGA-B0-5094-01A	0.0660933	-0.384374	0.864232	-2.55056	KIRC
TCGA-BR-4369-01A	0.372568	-0.0417891	0.948764	-1	STAD
TCGA-BP-4759-01A	0.121034	0.0151895	1.76063	1.37458	KIRC
TCGA-JY-A93C-01A	-0.225262	0.0606453	-2.25823	-0.992188	ESCA
TCGA-FI-A3PX-01A	0.343673	-0.487525	1.47981	-2.79519	UCEC
TCGA-B5-A0JX-01A	0.0320665	0.261553	-1	1.25679	UCEC
TCGA-DD-AAD0-01A	-0.233425	-0.582441	-1.52291	-2.1016	LIHC
TCGA-IG-A3QL-01A	0.487992	-0.805706	2.70783	-2.46324	ESCA
TCGA-FB-AAQ3-01A	-0.138702	0.308032	-1.16647	1.87919	PAAD
TCGA-93-A4JQ-01A	-0.0434825	0.290262	-1	0.916035	LUAD
TCGA-OL-A66N-01A	-0.455676	0.400457	-2.52382	1.89631	BRCA
TCGA-AA-3715-01A	-0.342795	0.697646	-1.52829	2.77101	COAD
TCGA-DA-A95Z-06A	0.285404	-0.576825	2.31854	-1.9982	SKCM
TCGA-3X-AAVC-01A	0.0683694	0.0693925	1.12711	1.04808	CHOL
TCGA-77-A5G8-01B	0.106808	-0.200545	1.38623	-1.48267	LUSC
TCGA-28-2514-01A	-0.0571704	-0.370291	-1.22555	-2.2863	GBM
TCGA-BG-A0VZ-01A	-0.0462491	0.178605	-1	0.563185	UCEC
TCGA-UD-AAC4-01A	0.13889	-0.386053	1.29791	-2.39678	MESO
TCGA-B0-5694-01A	-0.0479356	-0.00682706	0.959266	1.10584	KIRC
TCGA-AA-3524-01A	0.143251	-0.18129	1	-0.649511	COAD
TCGA-23-1028-01A	0.233748	-0.064802	2.20821	1.41238	OV
TCGA-DK-A3WY-01A	-0.110709	0.894479	-1	2.20686	BLCA
TCGA-FU-A3HZ-01A	0.392123	-0.4035	1.70874	-1.85776	CESC
TCGA-P5-A5EX-01A	-0.208051	0.815718	-1.41984	2.99435	LGG
TCGA-F6-A8O3-01A	0.225599	-0.762624	1.61734	-3.19792	LGG
TCGA-A1-A0SG-01A	-0.274272	0.020914	-2.04905	1.0305	BRCA
TCGA-RW-A67Y-01A	0.111936	-1.0154	1.46435	-2.8127	PCPG
TCGA-98-A539-01A	0.0651344	-0.164094	1.03936	-1.55538	LUSC
TCGA-BL-A13I-01A	-0.0773095	0.442927	1.05553	1	BLCA
TCGA-85-8072-01A	-0.124216	0.117189	-1.46484	1.30482	LUSC
TCGA-06-5416-01A	0.359924	-0.685227	1.38194	-3.16729	GBM
TCGA-63-7021-01A	-0.309182	0.224682	-2.23597	1.48923	LUSC
TCGA-BH-A0HU-01A	0.0303925	-0.304614	1.2394	-1.98644	BRCA
TCGA-2F-A9KQ-01A	-0.0514591	-0.344083	-1.06789	-2.03894	BLCA
TCGA-2F-A9KP-01A	0.128708	-0.558103	1.29935	-2.83801	BLCA
TCGA-CN-6018-01A	0.234659	0.228446	2.00354	2.06334	HNSC
TCGA-KS-A41L-01A	-0.291289	-0.425994	-1.78106	-2.08726	THCA
TCGA-EJ-5509-01A	0.148611	0.279859	1.21103	1.71385	PRAD
TCGA-KN-8427-01A	0.781957	-0.0304574	2.28636	-1.13365	KICH
TCGA-VP-A87C-01A	-0.238929	0.997695	-1	2.35108	PRAD
TCGA-AJ-A2QL-01A	-0.0565989	0.149298	-1.19836	1.42156	UCEC
TCGA-UY-A8OB-01A	0.213698	-0.149795	1.96894	-1.11444	BLCA
TCGA-85-8070-01A	-0.00578608	-0.648288	-0.996175	-2.53681	LUSC
TCGA-97-7552-01A	-0.382062	0.531214	-2.5328	2.37614	LUAD
TCGA-KC-A7FA-01A	-0.0316825	0.040608	-1	-1.16155	PRAD
TCGA-D1-A0ZQ-01A	8.60465e-05	-0.0452588	-1	-1.15437	UCEC
TCGA-25-1635-01A	-0.00509687	0.2424	-1.13007	1.68311	OV
TCGA-BR-6563-01A	-0.501768	0.647312	-2.71202	3.22974	STAD
TCGA-CV-A45Q-01A	-0.644649	-0.108227	-1.24272	1	HNSC
TCGA-EU-5906-01A	0.103085	-0.174162	1.86603	-1.28412	KIRC
TCGA-A5-A0GR-01A	-0.571338	0.668448	-2.77384	2.61156	UCEC
TCGA-GU-A42P-01A	0.0634953	-0.618135	-1	-1	BLCA
TCGA-DX-A6YU-01A	-0.0995283	0.591489	-1	1.76186	SARC
TCGA-A8-A09E-01A	0.0999801	-0.406724	1.38677	-2.17448	BRCA
TCGA-L5-A8NV-01A	-0.381782	0.437836	-3.17838	1.85515	ESCA
TCGA-BJ-A0Z9-01A	0.363882	-0.098466	2.13081	-1.02092	THCA
TCGA-EM-A4FV-01A	-0.0141279	0.374731	-1.14259	1.84206	THCA
TCGA-EM-A22K-01A	-0.0338015	-0.288046	-1.41443	-2.30205	THCA
TCGA-AD-6965-01A	0.297175	-0.234261	1.66458	-2.16158	COAD
TCGA-EE-A2MT-06A	0.155193	-0.334431	1.46706	-2.11248	SKCM
TCGA-D5-6929-01A	0.0426976	0.153363	0.844765	1.1596	COAD
TCGA-LN-A4A9-01A	-0.312361	0.389024	-1	1.24329	ESCA
TCGA-29-2428-01A	-0.233082	0.314633	-1.52475	2.25305	OV
TCGA-ZF-AA56-01A	0.0837796	0.223665	1.37779	2.14782	BLCA
TCGA-BJ-A4O9-01A	0.214323	-0.67747	1.85581	-2.56619	THCA
TCGA-F7-7848-01A	0.080469	-0.0780179	0.679529	-1	HNSC
TCGA-22-5471-01A	-0.00809937	0.35431	-1.11976	2.01087	LUSC
TCGA-CV-6950-01A	0.163404	-0.198734	1.60527	-1.48882	HNSC
TCGA-97-8171-01A	-0.015245	-0.697692	-1.33257	-2.87118	LUAD
TCGA-ET-A3BS-01A	0.155116	0.48415	1.1979	2.13363	THCA
TCGA-DK-A6B5-01A	-0.403806	0.179456	-2.49948	1.00399	BLCA
TCGA-CK-5912-01A	-0.0223918	-0.287654	-1.23968	-1.85852	COAD
TCGA-AA-3941-01A	-0.107086	-0.107861	-1.33374	-1.15587	COAD
TCGA-N7-A59B-01A	-0.734858	0.650143	-2.26724	2.85159	UCS
TCGA-FS-A4F0-06A	-0.151277	-0.768095	-1.56412	-2.97381	SKCM
TCGA-19-2629-01A	0.0109421	0.0264247	1.11425	1.18713	GBM
TCGA-NI-A4U2-01A	-0.205157	-0.000387811	-1.82141	-1	LIHC
TCGA-EM-A2OW-01A	0.180429	-0.301895	1.5407	-1.60466	THCA
TCGA-E8-A434-01A	0.195336	-0.0516078	0.946597	-1	THCA
TCGA-B0-4718-01A	-0.137467	0.0565848	-1	-1	KIRC
TCGA-50-5072-01A	0.481449	-0.341062	1.97027	-2.1046	LUAD
TCGA-A2-A3XY-01A	0.118233	0.345799	0.932025	1.4579	BRCA
TCGA-D5-6928-01A	-0.336312	0.958845	-1	2.01183	COAD
TCGA-J4-A83M-01A	-0.228691	0.0411094	-2.05811	0.939736	PRAD
TCGA-DJ-A4UR-01A	-0.441723	0.265488	-2.40721	1.2864	THCA
TCGA-D3-A3MO-06A	0.15793	-0.462144	0.620046	-1	SKCM
TCGA-MQ-A4LV-01A	0.230265	0.172604	1.58425	1.3987	MESO
TCGA-XU-A92V-01A	-0.00691956	-0.0621727	-1.15469	-1.191	THYM
TCGA-AR-A0TZ-01A	0.151709	-0.636026	1.37316	-2.86205	BRCA
TCGA-CJ-4905-01A	0.14407	-0.303044	2.12187	-1.66527	KIRC
TCGA-L5-A8NF-01A	-0.348204	-0.0733606	-2.54298	-1.59632	ESCA
TCGA-AA-A00E-01A	-0.0641956	0.218823	1	2.24348	COAD
TCGA-P5-A72X-01A	-0.156865	0.10845	-1.58464	1.11768	LGG
TCGA-29-1784-01A	-0.0319341	0.42885	-1.20999	2.18465	OV
TCGA-J4-A67O-01A	-0.593067	0.425794	-2.07585	1.75459	PRAD
TCGA-QK-A6VC-01A	-0.265412	0.323764	-1	0.782552	HNSC
TCGA-22-5474-01A	-0.0117812	0.496072	0.774472	2.67306	LUSC
TCGA-UZ-A9PV-01A	-0.146304	-0.549897	-1.91917	-3.35745	KIRP
TCGA-EW-A6SB-01A	0.00423457	0.612534	1.23427	2.63039	BRCA
TCGA-04-1347-01A	-0.0325168	-0.582863	-1.17288	-2.4591	OV
TCGA-VS-A8EH-01A	-0.0454691	-0.386718	-1.25096	-2.37348	CESC
TCGA-10-0933-01A	0.294735	-0.471398	1.55899	-2.32501	OV
TCGA-BP-4162-01A	-0.11197	0.149462	-1.44331	1.24765	KIRC
TCGA-86-8055-01A	0.240883	0.0165174	1.27265	-0.988907	LUAD
TCGA-BT-A20O-01A	0.081311	0.786475	1.10623	2.68184	BLCA
TCGA-GR-A4D5-01A	0.164268	0.148144	0.90978	0.873777	DLBC
TCGA-ZF-AA4W-01A	0.171601	-0.292581	1.59296	-1.55229	BLCA
TCGA-E2-A15G-01A	-0.291203	-0.24701	-2.07162	-1.85798	BRCA
TCGA-F4-6461-01A	-0.0586533	0.0229519	-1.5147	-1.33933	COAD
TCGA-D8-A1JT-01A	0.16467	-0.6114	1.73407	-2.01293	BRCA
TCGA-AA-3850-01A	-0.252849	0.450241	-1.90729	2.5944	COAD
TCGA-DX-A2IZ-01A	0.206837	-0.75827	0.710454	-1	SARC
TCGA-61-1728-01A	-0.0080214	-0.0633062	-1.04898	-1.05536	OV
TCGA-A3-3363-01A	-0.11289	-0.181438	-1	-1.71501	KIRC
TCGA-DD-AAVR-01A	-0.114469	0.604452	-1.38796	2.70682	LIHC
TCGA-HC-7745-01A	-0.1266	0.429827	-1	0.922191	PRAD
TCGA-EL-A3GV-01A	0.186586	-0.0085008	1.61619	-1.01169	THCA
TCGA-AX-A05T-01A	0.223344	-0.119927	1	-0.827288	UCEC
TCGA-CC-A7II-01A	0.961969	-0.516401	1.58409	-1	LIHC
TCGA-ZJ-AAX8-01A	-0.145858	0.257472	-1.48867	1.73128	CESC
TCGA-G9-7522-01A	-0.110998	0.0662396	-1.31538	1.35949	PRAD
TCGA-VS-A9V3-01A	-0.144629	0.152881	-1.51194	1.52614	CESC
TCGA-L5-A8NL-01A	-0.102451	0.24477	-1.49059	1.59363	ESCA
TCGA-YL-A8SJ-01B	0.253557	-0.261298	1.30149	-2.08903	PRAD
TCGA-AK-3427-01A	0.132552	-0.810047	0.922464	-2.47118	KIRC
TCGA-2G-AAF4-01A	0.119176	-0.0350584	1.20206	-1.04706	TGCT
TCGA-CC-A7IF-01A	-0.127626	-0.136503	-1	-1.82022	LIHC
TCGA-AN-A0XN-01A	0.0587708	0.157895	1.30948	1.60214	BRCA
TCGA-B0-4694-01A	-0.112691	0.613163	-1.31855	3.09242	KIRC
TCGA-BR-8373-01A	-0.12661	-0.251082	-1.69399	-1.87036	STAD
TCGA-CN-4734-01A	-0.0149178	0.19434	1.22841	1.92948	HNSC
TCGA-25-1322-01A	0.0823787	0.0162072	-1.02089	-1.09864	OV
TCGA-EL-A3CO-01A	0.0618887	0.407853	0.911359	1.74361	THCA
TCGA-AG-3582-01A	0.19776	-0.0096761	1.94198	0.875589	READ
TCGA-HZ-A77Q-01A	-0.137812	0.412354	-1.31576	2.38741	PAAD
TCGA-HC-7230-01A	0.254122	-0.647434	1.99717	-2.52025	PRAD
TCGA-DJ-A2Q0-01A	0.386957	-0.597616	1.98377	-1.96698	THCA
TCGA-55-6987-01A	0.0199404	0.48961	-1	1.71142	LUAD
TCGA-5R-AA1D-01A	-0.0274126	0.327339	-1.46978	1.71907	LIHC
TCGA-5S-A9Q8-01A	-0.189304	-0.112315	-1.55777	-1.28982	UCEC
TCGA-BA-5152-01A	-0.0540569	0.347004	-1.06875	2.20473	HNSC
TCGA-EK-A2PI-01A	0.0987197	-0.504633	0.795885	-1	CESC
TCGA-HT-7606-01A	0.576654	-0.494215	2.55488	-2.03132	LGG
TCGA-CM-5860-01A	0.162298	0.0930561	1.77089	1.42875	COAD
TCGA-HC-8266-01A	-0.0220278	0.746342	-1.34015	2.33609	PRAD
TCGA-LN-A7HZ-01A	0.213368	0.446342	1.59284	2.28273	ESCA
TCGA-EM-A3FL-01A	0.217705	-0.45528	1.83116	-1.87462	THCA
TCGA-AR-A1AW-01A	-0.139017	0.701818	-1	2.08732	BRCA
TCGA-J4-AATZ-01A	0.0704297	-0.365328	1.12259	-2.26494	PRAD
TCGA-2J-AAB6-01A	0.0740811	-0.136781	1.59353	-1.15277	PAAD
TCGA-BP-4166-01A	0.203113	-0.0179502	1.96559	1.12649	KIRC
TCGA-BR-4267-01A	0.0344962	-0.127178	1.13503	-1.48977	STAD
TCGA-EM-A3FP-01A	-0.187341	0.3415	-1.45477	2.06101	THCA
TCGA-S4-A8RM-01A	-0.168581	-0.117753	-1.79449	-1.70799	PAAD
TCGA-OR-A5LE-01A	0.128638	-0.674601	1.27607	-2.80314	ACC
TCGA-A8-A06Y-01A	-0.0138128	-0.472526	1.15158	-2.06093	BRCA
TCGA-ED-A7PZ-01A	0.174481	-0.473519	0.985209	-2.31556	LIHC
TCGA-LP-A4AW-01A	0.12479	-0.00423971	0.931631	-0.986765	CESC
TCGA-E2-A109-01A	0.179645	-0.306781	1.4892	-1.8613	BRCA
TCGA-TM-A84L-01A	-0.286765	0.383446	-2.60202	1.72942	LGG
TCGA-MP-A5C7-01A	-0.232151	-0.578264	-1.87305	-3.17506	LUAD
TCGA-KO-8414-01A	-0.219547	0.293087	-2.62911	1.39171	KICH
TCGA-V1-A9OQ-01A	-0.0098442	0.150288	1.04628	1.57192	PRAD
TCGA-98-A53C-01A	-0.76493	0.876353	-3.5802	2.1603	LUSC
TCGA-CR-6491-01A	0.0481803	-0.390418	1.0471	-2.26062	HNSC
TCGA-CV-7102-01A	0.335451	0.00752083	2.35925	1.059	HNSC
TCGA-AA-A00Z-01A	0.269127	-0.148628	1.33116	-1.73051	COAD
TCGA-G7-6795-01A	-0.455393	0.147153	-2.37204	1.16483	KIRP
TCGA-MH-A562-01A	-0.336313	0.5489	-1.75114	2.51545	KIRP
TCGA-VV-A86M-01A	0.153894	-0.0782816	1.38925	-1.32527	LGG
TCGA-BH-A1FR-01A	-0.136052	-0.0109432	-1.32893	-1.00651	BRCA
TCGA-CV-7433-01A	-0.137602	0.637264	-1.49816	2.98716	HNSC
TCGA-BS-A0UV-01A	0.120905	-0.126768	1.09388	-1.4714	UCEC
TCGA-AC-A6IV-01A	-0.297063	0.514016	-1	1.75379	BRCA
TCGA-BR-8679-01A	0.260705	-0.411713	1.69543	-2.77541	STAD
TCGA-BI-A0VR-01A	0.143039	0.240585	1.0768	1.38684	CESC
TCGA-A2-A0T5-01A	0.175788	-0.134848	1.75177	-1.31325	BRCA
TCGA-KK-A59Z-01A	-0.0629461	0.186693	-1.21083	1.47211	PRAD
TCGA-B0-5709-01A	-0.00966981	0.358488	1.15381	2.74998	KIRC
TCGA-G4-6311-01A	0.13556	0.0074251	1.41712	0.858871	COAD
TCGA-E9-A245-01A	-0.13585	-0.166816	-1	-1	BRCA
TCGA-AG-3878-01A	-0.674832	0.728975	-2.32902	2.55612	READ
TCGA-BR-7851-01A	0.0759963	-0.0834843	1.43525	-1.08506	STAD
TCGA-XF-A9ST-01A	0.673344	-0.940162	2.61384	-2.66854	BLCA
TCGA-AD-6895-01A	-0.0801511	0.21955	-1.3707	1.63636	COAD
TCGA-37-4133-01A	-0.0153095	0.18843	-1.27005	1.38048	LUSC
TCGA-K1-A3PN-01A	0.0903257	-0.320341	0.900124	-2.26092	SARC
TCGA-06-0745-01A	-0.0607605	0.172456	-1.46232	1.10527	GBM
TCGA-QR-A6GR-01A	-0.0489326	0.245428	-1.04002	2.00768	PCPG
TCGA-BK-A13B-01A	-0.0714167	0.0369625	-1.1578	1.23582	UCEC
TCGA-KS-A4IB-01A	0.0892452	-0.355971	1.38835	-1.83976	THCA
TCGA-12-5295-01A	0.0805812	0.23504	1.4099	1.94362	GBM
TCGA-A3-3387-01A	0.122338	0.143565	0.963784	1.10229	KIRC
TCGA-G9-6356-01A	0.0898678	0.315997	1.05571	1.86735	PRAD
TCGA-EJ-7125-01A	0.168223	-0.236223	1.99038	-1.26396	PRAD
TCGA-D1-A17B-01A	-0.582384	0.718243	-2.47632	2.93589	UCEC
TCGA-AA-3867-01A	-0.120777	0.079797	-0.986782	1.67807	COAD
TCGA-05-5423-01A	-0.166554	0.516366	-1.30425	2.64256	LUAD
TCGA-3U-A98J-01A	-0.196178	0.180371	-1.79767	1.60826	MESO
TCGA-X6-A7WB-01A	0.258932	-0.538209	1.01876	-1	SARC
TCGA-EJ-7115-01A	-0.0060642	-0.072745	0.840676	-1.11669	PRAD
TCGA-DD-AAEI-01A	-0.0863737	0.191332	-1.14111	2.05037	LIHC
TCGA-AA-3815-01A	-0.155579	0.546926	-1.34917	2.97482	COAD
TCGA-D1-A1NS-01A	-0.284045	0.129938	-2.18188	1.58009	UCEC
TCGA-AR-A2LR-01A	0.68278	-0.509634	1.99208	-2.66114	BRCA
TCGA-2A-AAYF-01A	-0.172918	-0.328491	-1.47542	-1.91465	PRAD
TCGA-QC-A6FX-01A	0.053196	0.306527	1.24359	1.85713	SARC
TCGA-CR-5249-01A	-0.140655	0.323932	-1.8216	1.90716	HNSC
TCGA-DK-AA6U-01A	0.28293	-0.432504	1.73513	-2.75526	BLCA
TCGA-EM-A3FJ-01A	0.00840497	-0.0273862	0.770849	-1.06234	THCA
TCGA-DK-A1AE-01A	0.530956	-0.588302	2.05111	-2.86072	BLCA
TCGA-A3-3376-01A	-0.0297266	0.00941618	-1	-1	KIRC
TCGA-TQ-A7RW-01A	0.0440016	0.268871	-1	1.24532	LGG
TCGA-LL-A5YM-01A	-0.340851	0.0885962	-1.4998	1.29853	BRCA
TCGA-AR-A2LK-01A	0.286061	-0.274768	1.56507	-1.96239	BRCA
TCGA-EL-A3D6-01A	0.202511	0.239487	1.5787	1.6523	THCA
TCGA-ER-A19A-06A	-0.664635	0.966602	-3.25416	3.05224	SKCM
TCGA-EL-A3CM-01A	0.130371	-0.0249447	1.38812	0.736071	THCA
TCGA-CR-7373-01A	0.147324	0.158788	1.60964	1.56182	HNSC
TCGA-85-6175-01A	-0.320509	0.467681	-2.26424	2.31725	LUSC
TCGA-BP-5198-01A	0.341017	0.0908455	2.45194	1.51715	KIRC
TCGA-MB-A8JK-01A	-0.028001	0.0458273	-1	0.562224	SARC
TCGA-CV-7423-01A	0.0683827	-0.466374	1.41728	-2.23625	HNSC
TCGA-RW-A7CZ-01A	0.0918239	-0.422169	1.20081	-2.53538	PCPG
TCGA-90-7964-01A	-0.293804	0.202299	-2.01471	1.48654	LUSC
TCGA-BR-8680-01A	0.431645	-0.843186	1.4281	-3.56364	STAD
TCGA-78-7146-01A	0.580158	-0.54649	2.27283	-2.42054	LUAD
TCGA-VS-A9UZ-01A	-0.170677	0.179703	-1.55712	1.45007	CESC
TCGA-A3-A6NL-01A	-0.157279	0.187673	-1.6681	1.35174	KIRC
TCGA-AJ-A8CV-01A	-0.0789294	0.33094	-1	2.01375	UCEC
TCGA-V3-A9ZX-01A	0.398537	0.291289	1.94615	1.6934	UVM
TCGA-E9-A1RF-01A	-0.0191838	0.281171	-1.25584	1.60273	BRCA
TCGA-IN-A6RL-01A	-0.124014	-0.0485243	-1.41309	-0.971178	STAD
TCGA-HT-7680-01A	-0.280041	0.408478	-1.4675	2.09414	LGG
TCGA-AR-A1AN-01A	0.0370466	0.00797153	1.27076	1.17619	BRCA
TCGA-DA-A1HV-06A	0.0220222	0.394244	-1	1.07411	SKCM
TCGA-B0-5108-01A	0.0213052	0.426461	0.85335	2.33688	KIRC
TCGA-G9-6332-01A	-0.117	-0.547418	-1.22872	-2.0464	PRAD
TCGA-GN-A4U8-06A	0.204795	0.326738	1.12755	1.60427	SKCM
TCGA-D1-A15X-01A	-0.328897	0.306609	-1.55173	1	UCEC
TCGA-IN-A7NR-01A	-0.137037	0.026975	-0.879323	0.806385	STAD
TCGA-HT-7681-01A	-0.0977788	0.0686082	-1.09121	1.37662	LGG
TCGA-WB-A81A-01A	-0.0839127	-0.469756	-1.27951	-2.45632	PCPG
TCGA-EJ-A46F-01A	-0.0893949	-0.408012	-1.22424	-1.74035	PRAD
TCGA-36-1570-01A	0.183631	-0.303804	1.10246	-2.32106	OV
TCGA-EP-A2KC-01A	0.00789141	-0.176899	-1.05789	-1.96963	LIHC
TCGA-AK-3460-01A	-0.0260999	-0.027362	-0.914014	-0.853237	KIRC
TCGA-AP-A1DV-01A	-0.164228	-0.221308	-1.84396	-2.04661	UCEC
TCGA-W5-AA2O-01A	0.14654	-0.164701	1.58471	-1.4329	CHOL
TCGA-60-2709-01A	-0.118122	0.723233	-1	2.66379	LUSC
TCGA-AR-A1AO-01A	-0.115393	0.907258	-1.6381	2.51535	BRCA
TCGA-A2-A4S2-01A	-0.337379	0.385329	-2.47141	2.20539	BRCA
TCGA-DK-A2I6-01A	0.357508	-0.337617	2.16621	-1.84703	BLCA
TCGA-CQ-5323-01A	0.119254	-0.166939	1.5909	-1.44456	HNSC
TCGA-AX-A0IU-01A	-0.0674688	-0.196772	-1.43436	-1.8888	UCEC
TCGA-39-5021-01A	0.345108	0.0480472	1.93662	0.847229	LUSC
TCGA-AG-A01J-01A	-0.260851	-0.117324	-1.4949	-1.01882	READ
TCGA-B6-A0RS-01A	0.0396147	0.128934	1.25228	1.44618	BRCA
TCGA-D9-A6EG-06A	0.236262	-0.660024	1.95808	-2.47514	SKCM
TCGA-WE-A8K1-06A	0.0694984	0.247318	0.899564	1.47453	SKCM
TCGA-BA-5558-01A	-0.0114777	0.089403	1.33314	1.64981	HNSC
TCGA-CX-7082-01A	0.0704278	-0.401744	-1	-1	HNSC
TCGA-D7-A4YX-01A	0.165634	-0.0269765	1.96435	1.23215	STAD
TCGA-CJ-4885-01A	-0.064296	-0.270478	-0.977133	-1.46156	KIRC
TCGA-24-1847-01A	-0.0503029	0.634016	-1.33765	2.68091	OV
TCGA-KO-8409-01A	-0.395021	0.33327	-2.31772	1.49441	KICH
TCGA-DX-AB2S-01A	-0.418805	1.15861	-2.72865	3.17517	SARC
TCGA-CZ-4857-01A	0.3656	-0.0603414	1.81108	-1.58797	KIRC
TCGA-DD-A4NI-01A	-0.327822	0.241002	-2.69295	1.47627	LIHC
TCGA-HC-7213-01A	0.363502	0.00945759	2.24962	1.07141	PRAD
TCGA-FV-A496-01A	-0.204164	-0.372444	-1.82478	-2.24583	LIHC
TCGA-EX-A1H6-01B	-0.32479	0.157005	-2.58675	0.993818	CESC
TCGA-HT-7470-01A	0.0403365	-0.17863	1.0111	-1.53776	LGG
TCGA-CD-A4MH-01A	-0.0603285	-0.0397204	-1.57702	-1.463	STAD
TCGA-CV-5971-01A	-0.22073	0.38064	-1.66217	1.60923	HNSC
TCGA-29-1774-01A	0.224229	-0.566896	1.35346	-2.57561	OV
TCGA-HC-7736-01A	0.231798	-0.0507064	1.30263	-1.32639	PRAD
TCGA-DK-AA75-01A	0.138924	-0.445887	1.32513	-2.17116	BLCA
TCGA-A4-7732-01A	0.0365109	-0.145059	-1	-1	KIRP
TCGA-J9-A8CM-01A	0.177668	0.158612	1.51428	1.43717	PRAD
TCGA-BG-A0MC-01A	-0.697968	0.608381	-2.78991	2.84462	UCEC
TCGA-MA-AA43-01A	0.206069	-0.26671	1.62865	-1.79826	CESC
TCGA-61-2009-01A	-0.116579	0.202627	-0.999428	1.69857	OV
TCGA-32-2634-01A	0.3283	-0.44747	1.20764	-1	GBM
TCGA-24-1470-01A	-0.242513	0.511576	-1	1.642	OV
TCGA-B0-5099-01A	0.0505302	-0.614034	0.810485	-3.2496	KIRC
TCGA-E2-A15C-01A	-0.213083	-0.141014	-2.20313	-1.60512	BRCA
TCGA-BP-4165-01A	-0.360509	0.182597	-2.52098	1.44715	KIRC
TCGA-ET-A25N-01A	0.120524	-0.272591	1.52186	-1.56801	THCA
TCGA-QH-A870-01A	-0.121855	-0.242238	-1.56945	-1.80061	LGG
TCGA-WC-A87W-01A	-0.00911179	-0.40902	-1	-2.77877	UVM
TCGA-CZ-5467-01A	0.003096	-0.276376	1.56957	-1.58019	KIRC
TCGA-A8-A09M-01A	-0.0215964	0.152028	-1.0484	1.39513	BRCA
TCGA-BG-A3PP-01A	0.407841	-0.338752	1.99954	-2.22413	UCEC
TCGA-QF-A5YS-01A	-0.212053	0.199526	-2.43421	1.23547	UCEC
TCGA-06-0158-01A	-0.181082	0.12947	-1.85622	0.984879	GBM
TCGA-HT-A618-01A	-0.223745	0.715938	-2.1277	2.36864	LGG
TCGA-A3-3311-01A	0.151507	-0.0326373	1.57062	-0.96898	KIRC
TCGA-A2-A1FX-01A	0.0992559	-0.120223	1.2329	-1.50607	BRCA
TCGA-19-1390-01A	0.315849	-0.932274	1.53976	-3.32341	GBM
TCGA-SX-A71S-01A	-0.097785	-0.291629	-1.75306	-1	KIRP
TCGA-KK-A8IF-01A	0.0614309	-0.461093	1.30904	-1.89537	PRAD
TCGA-EE-A180-06A	0.302035	-0.647843	1.73485	-2.90815	SKCM
TCGA-DI-A2QU-01A	0.0808766	-0.0608378	-1	-1	UCEC
TCGA-34-8455-01A	-0.0819914	-0.047793	-0.937938	0.9916	LUSC
TCGA-J8-A3O2-01A	0.0568523	0.0666097	-1.04403	-0.934501	THCA
TCGA-DV-5567-01A	0.186483	-0.766881	1.93259	-2.71508	KIRC
TCGA-G9-6333-01A	-0.227125	0.12908	-1.81563	1.45828	PRAD
TCGA-DU-7015-01A	0.247214	0.24516	1.69599	1.72394	LGG
[truncated: 8,016 more rows]
