# Supplementary material for: Systematic investigation of chemo-immunotherapy synergism to shift anti-PD-1 resistance in cancer
Source: Nat Commun. 2024 Apr 12;15:3178. doi: 10.1038/s41467-024-47433-y (PMC11015024; doi:10.1038/s41467-024-47433-y)
Supplement: Supplementary file 6 — Supplementary Data 3 [file 41467_2024_47433_MOESM6_ESM.xlsx]

## Sheet: RS_targeting_shRNAs
Supplementary Data 3. Genetic inhibition of genes in R and S signature can shift immunotherapy response phenotypes.
This table contains the details of shRNAs targeting R and S signature in cancer cell lines.
Sheet 1. shRNA treatment data availability for R and S signature genes in CMAP dataset
Row
Each row indicates an individual cell line in CMAP dataset.
Column
Each column indicates an individual gene in R and S signature for shRNA treatment
	shPTK2	shLDHB	shAKR1A1	shNFKBIA	shANXA5	shCYCS	shSLC16A1	shACO2	shUBE2D1	shNPM1	shBUB1B	shRBKS	shRUVBL1	shGNAI2	shPOLD4	shEPRS	shID2	shPOLR1C	shTRIB1	shTCIRG1	shTARS	shFPGS	shMAPKAPK3	shMYC	shPCSK7	shEPS8	shMCUR1	shABCF1	shVAPB	shBBS9	shNNT	shGNB5	shIL4R	shCAMSAP2	shCREG1	shTJP1	shSLC2A6	shACBD3	shHERPUD1	shFDX1	shCEBPD	shGADD45B	shMAPK13	shLYN	shFAS	shADNP2	shZNF473	shIRF2	shARNTL
MCF7	R	R	S	S	R	R	R	R	S	R	R	S	R	S	S	R	S	R	R	S	R	S	S	R	S	R	R	R	R	R	R	S	S	R	S	R	S	R	S	S	S	S	S	S	S	R	R	S	S
A375	R		S		R				S	R	R	S	R	S	S	R	S	R	R		R		S	R	S	R		R			R	S	S	R	S	R	S	R	S	S	S	S	S	S	S	R
A549	R	R	S	S	R	R	R	R	S		R	S	R			R	S	R	R	S	R	S	S	R				R		R			S		S		S		S	S	S	S	S	S		R			S
HCC515			S						S								S	R						R									S					R					S	S
HT29	R		S			R	R	R	S			S	R	S	S		S		R				S	R									S			R	S	R				S	S		S		R		S
DLD1
SW480																																																	S
HEPG2			S		R			R		R	R	S		S	S			R	R	S	R		S	R	S	R	R			R			S			R		R			S	S	S	S	S			S	S
PC3	R		S			R		R	S		R	S	R	S		R	S				R			R									S			R			S			S	S	S	S				S
VCAP	R		S					R													R			R														R					S		S			S	S
[truncated: 208 more columns]

## Sheet: R_targeting_expression_changes
Supplementary Data 3. Genetic inhibition of genes in R and S signature can shift immunotherapy response phenotypes.
This table contains the details of shRNAs targeting R and S signature in cancer cell lines.
Sheet 2. R signature gene expression changes after shRNA treatment
Row
Each row indicates an individual cell line in CMAP dataset.
Column
Each column indicates the expression changes of R signature genes after shRNA treatment
	shPTK2	shLDHB	shANXA5	shCYCS	shSLC16A1	shACO2	shNPM1	shBUB1B	shRUVBL1	shEPRS	shPOLR1C	shTRIB1	shTARS	shMYC	shEPS8	shMCUR1	shABCF1	shVAPB	shBBS9	shNNT	shCAMSAP2	shTJP1	shACBD3	shADNP2	shZNF473	shMORF4L2	shHMGCR	shRBBP7	shSRPK1	shPSPH	shPSMB7	shGART	shGMPS	shTYRO3	shCELSR2	shGCAT	shZNF623	shHOXB5	shCOPA	shCIT	shPOLR2F	shP4HA1	shHMMR	shBIRC5	shE2F1	shCDK2	shPHACTR1	shTFAP2A	shCDC25A
MCF7	-0.965263	-0.672405	-0.8699	0.702538	-0.11442	-0.463414	-0.777547	-0.547413	-6.10405	-7.05933	-2.51436	-0.121491	-4.768	-1.08874	-1.53399	-8.3215	-1.56765	-5.16287	-0.638274	-5.36552	-3.20442	-1.02351	-4.0583	-0.296225	0.276137	-0.671056	0.732965	-2.32766	0.746048	-1.1548	1.06276	0.481652	-0.822347	0.488069	-1.06497	-0.363234	0.668948	1.26436	2.33953	0.0485895	-0.060841	0.482792	-0.717684	-4.25997	-0.579128	-3.43873
A375	-1.20521		-0.70244				-2.56815	1.58619	-6.04927	-8.18182	-1.8047	-0.465271	0.737717	-0.934216	-0.127492		-2.47788			-4.15419	0.449438	-2.72572	-5.7135	0.131479			-1.1847	-0.205243		-0.19934	-0.81272		-1.13758	-0.677291			0.971776				-1.51564			-2.85327	-2.28801	-2.30255	1.49646	0.547094	-2.25703
A549	-0.939073	-1.47563	-0.26147	-2.6062	0.83865	1.87895		-0.731525	-10	-4.09453	-0.276708	-0.613244	-0.157501	-0.263606			-2.02185		1.01204					-1.41803		1.43988	0.446676	-1.01025		0.607525	-0.0601		-1.24445			0.757964	1.4092			0.150268		1.03624	-1.1458	-3.87832	0.47776		0.182149	0.512521	-1.7505
HCC515											-1.37766			-2.41016									-3.54756																			-0.582342					1.68039
HT29	-5.02814			-8.89409	0.650291	0.529647			-9.29155			-0.789103		1.94699								-3.99074	-4.84916		-0.804798		1.70233			0.526329	1.23211		-0.27045			-0.106029	0.478414		2.48404		1.33654	0.206732		-5.82926		1.23156
SW480																																														-3.8694
HEPG2			-0.268311			0.223134	0.0438	1.02109			-2.98729	-1.8169	1.44765	0.754173	-0.425106	-4.27185			0.750608			-1.73514	-1.24637							-0.463251		-1.74652	0.197495				1.8902											-0.717962
PC3	-3.88567			0.216164		-0.23759		-4.84276	-4.5215	-8.75919			0.645219	-0.801386								-2.76057								0.139085	0.97212		-0.209334	-1.61365		0.61965	1.88335	0.4194	2.13059	-1.40196	-0.196501	-1.29592	-1.6781	-3.36413	0.864819		0.0290872		-1.14792
VCAP	0.136983					-0.489503							0.498034	-0.211573									-1.64663			-0.573932					-0.952061	-0.858678	-1.12091	0.437543	-1.12748								-1.17435	-4.2319	1.52724		0.44688
[truncated: 89 more columns]

## Sheet: S_targeting_expression_changes
Supplementary Data 3. Genetic inhibition of genes in R and S signature can shift immunotherapy response phenotypes.
This table contains the details of shRNAs targeting R and S signature in cancer cell lines.
Sheet 3. S signature gene expression changes after shRNA treatment
Row
Each row indicates an individual cell line in CMAP dataset.
Column
Each column indicates the expression changes of S signature genes after shRNA treatment
	shAKR1A1	shNFKBIA	shUBE2D1	shRBKS	shGNAI2	shPOLD4	shID2	shTCIRG1	shFPGS	shMAPKAPK3	shPCSK7	shGNB5	shIL4R	shCREG1	shSLC2A6	shHERPUD1	shFDX1	shCEBPD	shGADD45B	shMAPK13	shLYN	shFAS	shIRF2	shARNTL	shHLA-DRB1	shNFKBIB	shHLA-DMA	shTANK	shALDH3B1	shHLA-DPA1	shARAP1	shABCB1	shRASSF1	shAPOE	shBATF	shARPC2	shB2M	shHLA-DPB1	shPLCG2	shAKTIP	shNMI	shDHRS3	shRPS6KA1	shCFLAR	shAKR1B1	shNFATC3	shACAD8	shNAGK	shIL15
MCF7	0.609608	0.65515	-1.41104	-0.22933	-1.35368	-4.26509	-1.1701	-1.43845	-4.67573	-4.15978	1.25879	-3.70704	0.219473	-5.00614	-1.74425	-4.30612	-1.32772	-0.596135	-2.08889	-1.04805	0.487117	-2.38591	0.600454	-1.20974	0.546954	-2.24323	-0.833262	0.355613	-1.15676	0.251461	-0.0511603	-0.163125	-0.361503	-0.196741	0.205947	0.921336	-1.15942	-0.766752	1.78023	-0.561636	0.0774662	0.947498	-3.77585	-0.775462	-0.886632	2.85367	0.414308	-1.00501	1.02193
A375	-0.096036		-0.35235	-1.10444	-8.30104	-5.15971	1.24219			-2.10645	-0.971459	-1.00444	0.17829	-5.92488	-0.414701	-1.6819	-0.519951	-1.98564	-0.0152107	-0.524032	0.653838	-2.23214			-2.36436	-2.32394			-0.520727					-1.57706			1.01567		-1.34555	-0.182141			-1.38175	-0.906546	-1.10786
A549	-0.305685	1.32738	1.375	-3.70272			-2.57708	-1.01577	-2.07541	-0.496655			0.887799	-2.50999	-1.43072	-1.52004	0.119513	-0.0341771	-0.762223	-0.518451	-0.717672			0.0677349		0.149912	-0.627071							-0.288666		0.876912	3.27304				0.1217			-0.980218	-0.881912
HCC515	0.333044		-0.8066				-2.9039						-2.30495							-3.03413	-0.724201																	-0.490043		0.927569			-1.0703	0.79306	-0.629714			0.83431	0.62225
HT29	0.398723		-0.0226767	-2.74594	-6.70566	-3.7155	-0.276448			-2.59351			-0.412318		-0.828275				0.384436	-4.57076		-1.52465		-0.884761		-4.79375			0.100937	1.3005	-0.652518			-1.12562			-1.74009						-8.90354	-1.49522	0.601414		-1.39965
DLD1
SW480																								-0.728489		-1.55028
HEPG2	-0.525633			-0.829181	-3.96449	-3.07891		0.821535		-2.37665	0.81765		0.283935					-1.68583	-0.457907	-3.06343	2.35814	-2.21985	0.0871489	0.3523	-0.496363	-0.973819				0.80415													-0.820017	-0.493055
PC3	-0.233265		-1.42756	-0.405962	-4.58679		-0.273203						-0.476358			-4.21525			-1.34531	-0.633469	-1.22239	-1.14526		-0.188259	1.03391	-4.39754		-0.254813	-0.7093	-1.49315	-0.352986	-0.751109		-0.101816	0.104442	-0.0325732	0.0903976		0.763846				-6.98659	1.19916	-0.323814	-1.86184	0.488262		-0.543754
VCAP	-1.7085																			-6.09375		-2.97105	1.19064	-0.266136	0.501372	-0.547018	-0.491889		0.59194								0.29195	0.267448	-1.63258	0.99994			-4.16931	-1.64101		-1.23454		0.0728745
[truncated: 70 more columns]

## Sheet: gsea_trt_sh_13949
Supplementary Data 3. Genetic inhibition of genes in R and S signature can shift immunotherapy response phenotypes.
This table contains the details of shRNAs targeting R and S signature in cancer cell lines.
Sheet 4. R, S and RS score after shRNA treatment
Row
Each row indicates an individual sample after shRNA treatment in a specific cell line in CMAP dataset.
Column
R_score - R signature score after shRNA treatment
S_score - S signature score after shRNA treatment
RS_score - The score calculated to test R and S signature gene enrichment after shRNA treatment
pert_idose (no dose for shRNA treatment?)
pert_itime - shRNA treatment period
cell_iname - Cancer cell line used for shRNA treatment
cmap_name - shRNA target genes
	R_score	S_score	RS_score	pert_idose	pert_itime	cell_iname	cmap_name
DER001_MCF7_96H:B22	-1.91376	1.25962	-3.17338		96 h	MCF7	PIK3C2A
DER001_MCF7_96H:D12	-1.25777	0.650414	-1.90818		96 h	MCF7	ALDH9A1
DER001_MCF7_96H:D24	-1.52277	1.02179	-2.54455		96 h	MCF7	CHMP2A
DER001_MCF7_96H:F01	0.896097	1.49147	-0.595377		96 h	MCF7	KIF11
DER001_MCF7_96H:F04	0.88109	1.10857	-0.22748		96 h	MCF7	KIF11
DER001_MCF7_96H:M23	-1	0.815107	-1.81511		96 h	MCF7	AK3
DER001_MCF7_96H:N08	-1.39733	1.36622	-2.76355		96 h	MCF7	FAM104A
DER001_MCF7_96H:P01	1.13448	1.10614	0.0283342		96 h	MCF7	RIOK3
DER001_MCF7_96H:P23	-0.991039	1.34103	-2.33207		96 h	MCF7	MPI
DER001_MCF7_96H:TRCN0000006029:-666	-1	0.852347	-1.85235		96 h	MCF7	AK3
DER001_MCF7_96H:TRCN0000122604:-666	-1.58556	1.05883	-2.64438		96 h	MCF7	CHMP2A
DER001_MCF7_96H:TRCN0000141905:-666	-1.28847	1.2934	-2.58186		96 h	MCF7	FAM104A
DER001_MCF7_96H:TRCN0000199861:-666	1.34751	1.04232	0.305192		96 h	MCF7	RIOK3
DER001_MCF7_96H:TRCN0000230574:-666	0.930091	0.704288	0.225803		96 h	MCF7	ALDH9A1
DER001_MCF7_96H:TRCN0000256365:-666	0.923422	1.51061	-0.587185		96 h	MCF7	KIF11
KDA001_MCF7_144H:TRCN0000005606:-666	-0.881922	-1.02354	0.141613		144 h	MCF7	CREBL2
KDA001_MCF7_144H:TRCN0000019387:-666	-1.51795	-1.17165	-0.346297		144 h	MCF7	SMAD7
KDA001_MCF7_144H:TRCN0000040028:-666	-1.55346	0.669508	-2.22296		144 h	MCF7	SMAD4
KDA001_MCF7_144H:TRCN0000040081:-666	-1.68691	0.988462	-2.67537		144 h	MCF7	RPS6
KDA001_MCF7_144H:TRCN0000046600:-666	-1.35877	1.28792	-2.64668		144 h	MCF7	DHCR7
KDA001_MCF7_144H:TRCN0000058105:-666	-1.19472	1.19551	-2.39023		144 h	MCF7	PSMD1
KDA001_MCF7_144H:TRCN0000058106:-666	-1.23896	1.37239	-2.61135		144 h	MCF7	PSMD1
KDA001_MCF7_144H:TRCN0000058107:-666	-1.04733	1.24814	-2.29546		144 h	MCF7	PSMD1
KDA001_MCF7_144H:TRCN0000061753:-666	-1.3818	0.923824	-2.30563		144 h	MCF7	CAT
KDA001_MCF7_144H:TRCN0000061756:-666	-2.20481	2.37039	-4.5752		144 h	MCF7	CAT
KDA001_MCF7_96H:TRCN0000000655:-666	-1.31333	1.24289	-2.55623		96 h	MCF7	AURKA
KDA001_MCF7_96H:TRCN0000000734:-666	-1	1.75513	-2.75513		96 h	MCF7	MAP3K14
KDA001_MCF7_96H:TRCN0000001617:-666	-1.52155	1.37386	-2.8954		96 h	MCF7	PTK2
KDA001_MCF7_96H:TRCN0000005606:-666	-1.02598	-1.10349	0.0775115		96 h	MCF7	CREBL2
KDA001_MCF7_96H:TRCN0000006022:-666	-1.62761	1.24501	-2.87262		96 h	MCF7	AK2
KDA001_MCF7_96H:TRCN0000006042:-666	-2.09591	1.43659	-3.5325		96 h	MCF7	CSNK1A1
KDA001_MCF7_96H:TRCN0000006044:-666	-2.26438	1.16825	-3.43263		96 h	MCF7	CSNK1A1
KDA001_MCF7_96H:TRCN0000010341:-666	-1.15686	1.01586	-2.17272		96 h	MCF7	ERBB2
KDA001_MCF7_96H:TRCN0000013817:-666	1.01139	-0.875604	1.887		96 h	MCF7	E2F5
KDA001_MCF7_96H:TRCN0000019387:-666	-1	0.864023	-1.86402		96 h	MCF7	SMAD7
KDA001_MCF7_96H:TRCN0000021368:-666	-1	1.18029	-2.18029		96 h	MCF7	POLR2D
KDA001_MCF7_96H:TRCN0000025843:-666	1.27076	-1.48619	2.75695		96 h	MCF7	G6PD
KDA001_MCF7_96H:TRCN0000026484:-666	-1.84395	1.76075	-3.6047		96 h	MCF7	ADH5
KDA001_MCF7_96H:TRCN0000026561:-666	-1.36329	1.47813	-2.84142		96 h	MCF7	AKR1C3
KDA001_MCF7_96H:TRCN0000027309:-666	-1.85924	1.58101	-3.44025		96 h	MCF7	ALDH5A1
KDA001_MCF7_96H:TRCN0000028447:-666	-1.88179	2.13819	-4.01998		96 h	MCF7	ALDH7A1
KDA001_MCF7_96H:TRCN0000028488:-666	-1.98658	1.69295	-3.67953		96 h	MCF7	LDHB
KDA001_MCF7_96H:TRCN0000034843:-666	-2.24257	1.53628	-3.77885		96 h	MCF7	B4GALT1
KDA001_MCF7_96H:TRCN0000035633:-666	-0.892614	-1.02948	0.136871		96 h	MCF7	ACAT2
KDA001_MCF7_96H:TRCN0000036546:-666	-1.91063	1.02797	-2.9386		96 h	MCF7	AKR1C1
KDA001_MCF7_96H:TRCN0000038986:-666	-1.57302	1.53981	-3.11283		96 h	MCF7	AKR7A2
KDA001_MCF7_96H:TRCN0000039758:-666	-1.59745	1.2823	-2.87976		96 h	MCF7	MLST8
KDA001_MCF7_96H:TRCN0000040028:-666	-1.66643	0.959525	-2.62595		96 h	MCF7	SMAD4
KDA001_MCF7_96H:TRCN0000040032:-666	-1.25684	1.30356	-2.5604		96 h	MCF7	SMAD4
KDA001_MCF7_96H:TRCN0000040035:-666	-2.50171	2.07429	-4.576		96 h	MCF7	SMAD2
KDA001_MCF7_96H:TRCN0000040080:-666	-1.8526	1.92666	-3.77926		96 h	MCF7	RPS6
KDA001_MCF7_96H:TRCN0000040081:-666	-2.00033	1.3702	-3.37053		96 h	MCF7	RPS6
KDA001_MCF7_96H:TRCN0000040082:-666	-2.27177	1.16703	-3.43881		96 h	MCF7	RPS6
KDA001_MCF7_96H:TRCN0000046157:-666	-2.03054	1.90871	-3.93925		96 h	MCF7	SQLE
KDA001_MCF7_96H:TRCN0000046420:-666	-1.86136	1.38803	-3.24939		96 h	MCF7	AKR1A1
KDA001_MCF7_96H:TRCN0000046598:-666	-1.15097	0.90252	-2.05349		96 h	MCF7	DHCR7
KDA001_MCF7_96H:TRCN0000046600:-666	-1.75995	1.3395	-3.09944		96 h	MCF7	DHCR7
KDA001_MCF7_96H:TRCN0000049305:-666	-1.85545	1.46805	-3.3235		96 h	MCF7	TPI1
KDA001_MCF7_96H:TRCN0000049393:-666	-2.20531	1.96808	-4.17339		96 h	MCF7	EBP
KDA001_MCF7_96H:TRCN0000058105:-666	-1.27594	1.17907	-2.45502		96 h	MCF7	PSMD1
KDA001_MCF7_96H:TRCN0000058106:-666	-1.57829	1.35112	-2.92941		96 h	MCF7	PSMD1
KDA001_MCF7_96H:TRCN0000058107:-666	-1.59617	1.65591	-3.25208		96 h	MCF7	PSMD1
KDA001_MCF7_96H:TRCN0000061753:-666	-1.25147	-0.908803	-0.342669		96 h	MCF7	CAT
KDA001_MCF7_96H:TRCN0000061756:-666	-2.27538	2.36517	-4.64055		96 h	MCF7	CAT
KDA001_MCF7_96H:TRCN0000064373:-666	-1.11519	-1.23344	0.11825		96 h	MCF7	CYP51A1
KDA001_MCF7_96H:TRCN0000064377:-666	-0.950391	0.812332	-1.76272		96 h	MCF7	CYP51A1
KDA002_MCF7_144H:TRCN0000004539:-666	-1.54124	1.68492	-3.22616		144 h	MCF7	NFKBIA
KDA002_MCF7_144H:TRCN0000004828:-666	0.850301	1.11402	-0.263717		144 h	MCF7	HDAC3
KDA002_MCF7_144H:TRCN0000014206:-666	-1.99363	1.74468	-3.7383		144 h	MCF7	TUBB3
KDA002_MCF7_144H:TRCN0000033662:-666	-1.78068	1.97881	-3.75949		144 h	MCF7	NR2F6
KDA002_MCF7_144H:TRCN0000050364:-666	-1.9332	1.41044	-3.34364		144 h	MCF7	PNKP
KDA002_MCF7_96H:TRCN0000000583:-666	-1.38156	-1.18456	-0.197		96 h	MCF7	CDK1
KDA002_MCF7_96H:TRCN0000000665:-666	-1.94331	0.912592	-2.8559		96 h	MCF7	MAP4K3
KDA002_MCF7_96H:TRCN0000001656:-666	-1.35507	-1.14629	-0.208773		96 h	MCF7	PPARG
KDA002_MCF7_96H:TRCN0000003551:-666	-1.66193	0.837556	-2.49949		96 h	MCF7	CASP3
KDA002_MCF7_96H:TRCN0000004303:-666	-1.854	1.18729	-3.04129		96 h	MCF7	FBXO11
KDA002_MCF7_96H:TRCN0000004539:-666	-1.84835	1.58419	-3.43254		96 h	MCF7	NFKBIA
KDA002_MCF7_96H:TRCN0000004541:-666	-1.50248	1.45398	-2.95646		96 h	MCF7	NFKBIA
KDA002_MCF7_96H:TRCN0000004828:-666	0.957186	-0.962065	1.91925		96 h	MCF7	HDAC3
KDA002_MCF7_96H:TRCN0000014203:-666	-1.95074	1.98607	-3.93681		96 h	MCF7	TUBB3
KDA002_MCF7_96H:TRCN0000014206:-666	-1.97112	1.77384	-3.74496		96 h	MCF7	TUBB3
KDA002_MCF7_96H:TRCN0000014956:-666	-1	1.03851	-2.03851		96 h	MCF7	NFYB
KDA002_MCF7_96H:TRCN0000019989:-666	-2.169	-1.32296	-0.846042		96 h	MCF7	CALR
KDA002_MCF7_96H:TRCN0000029390:-666	-2.11549	1.6201	-3.73559		96 h	MCF7	ANXA5
KDA002_MCF7_96H:TRCN0000029392:-666	-1.94431	1.07885	-3.02316		96 h	MCF7	ANXA5
KDA002_MCF7_96H:TRCN0000033662:-666	-2.03997	2.05724	-4.09721		96 h	MCF7	NR2F6
KDA002_MCF7_96H:TRCN0000034926:-666	-2.49157	1.89471	-4.38628		96 h	MCF7	ABAT
KDA002_MCF7_96H:TRCN0000035709:-666	1.26632	-1.07779	2.34411		96 h	MCF7	NMT1
KDA002_MCF7_96H:TRCN0000035710:-666	1.00732	-1.08883	2.09615		96 h	MCF7	NMT1
KDA002_MCF7_96H:TRCN0000036442:-666	-1	1.56186	-2.56186		96 h	MCF7	SOAT1
KDA002_MCF7_96H:TRCN0000039590:-666	0.810861	-1.10559	1.91645		96 h	MCF7	JUN
KDA002_MCF7_96H:TRCN0000039592:-666	-1.3491	0.950715	-2.29982		96 h	MCF7	JUN
KDA002_MCF7_96H:TRCN0000046367:-666	-1.81601	0.940111	-2.75612		96 h	MCF7	CBR3
KDA002_MCF7_96H:TRCN0000047920:-666	-1.35878	1.33136	-2.69014		96 h	MCF7	RALBP1
KDA002_MCF7_96H:TRCN0000050364:-666	-1.83535	1.2968	-3.13215		96 h	MCF7	PNKP
KDA002_MCF7_96H:TRCN0000052681:-666	-1.66564	1.84602	-3.51166		96 h	MCF7	PPP1R14B
KDA002_MCF7_96H:TRCN0000052682:-666	-1.17561	1.73258	-2.9082		96 h	MCF7	PPP1R14B
KDA002_MCF7_96H:TRCN0000083698:-666	1.025	-1.2917	2.3167		96 h	MCF7	GSTM1
KDA002_MCF7_96H:TRCN0000083932:-666	-1.75967	0.99868	-2.75835		96 h	MCF7	EIF2B2
KDA003_MCF7_144H:TRCN0000001028:-666	-1.38739	1.38468	-2.77207		144 h	MCF7	HSP90AA1
KDA003_MCF7_144H:TRCN0000003898:-666	-1.67554	1.29824	-2.97378		144 h	MCF7	PSMB1
KDA003_MCF7_144H:TRCN0000013918:-666	-1.41276	1.2714	-2.68416		144 h	MCF7	ETS2
KDA003_MCF7_144H:TRCN0000019814:-666	-1.73364	1.91597	-3.64961		144 h	MCF7	WHSC1
KDA003_MCF7_144H:TRCN0000019824:-666	-1	1.08909	-2.08909		144 h	MCF7	TFCP2
KDA003_MCF7_144H:TRCN0000019825:-666	-1.15412	1.13801	-2.29213		144 h	MCF7	TFCP2
KDA003_MCF7_144H:TRCN0000020371:-666	-1.30325	1.57661	-2.87987		144 h	MCF7	RARA
KDA003_MCF7_144H:TRCN0000044967:-666	-2.04823	1.60808	-3.65631		144 h	MCF7	SLC25A4
KDA003_MCF7_144H:TRCN0000045816:-666	1.01627	-1.58645	2.60271		144 h	MCF7	GSS
KDA003_MCF7_144H:TRCN0000064517:-666	-1.44752	1.45521	-2.90273		144 h	MCF7	CYCS
KDA003_MCF7_96H:TRCN0000000595:-666	-1.37724	-0.970346	-0.406897		96 h	MCF7	CDK7
KDA003_MCF7_96H:TRCN0000001028:-666	-1.80585	1.40225	-3.20811		96 h	MCF7	HSP90AA1
KDA003_MCF7_96H:TRCN0000003767:-666	0.837425	1.50767	-0.670243		96 h	MCF7	NQO1
KDA003_MCF7_96H:TRCN0000003898:-666	-2.00381	1.74975	-3.75356		96 h	MCF7	PSMB1
KDA003_MCF7_96H:TRCN0000007452:-666	-1.86831	1.19843	-3.06674		96 h	MCF7	ELK1
KDA003_MCF7_96H:TRCN0000007680:-666	-2.26835	1.9947	-4.26305		96 h	MCF7	UBAP2L
KDA003_MCF7_96H:TRCN0000009457:-666	-2.12096	2.01491	-4.13587		96 h	MCF7	OXTR
KDA003_MCF7_96H:TRCN0000009827:-666	-0.947463	-1.43008	0.482615		96 h	MCF7	CHEK1
KDA003_MCF7_96H:TRCN0000013918:-666	-1.99737	1.47804	-3.47541		96 h	MCF7	ETS2
KDA003_MCF7_96H:TRCN0000017528:-666	-1	0.76868	-1.76868		96 h	MCF7	HOXA5
KDA003_MCF7_96H:TRCN0000017798:-666	-1.96212	1.28038	-3.2425		96 h	MCF7	MSRB2
KDA003_MCF7_96H:TRCN0000019542:-666	-1.74177	2.04088	-3.78265		96 h	MCF7	FOSL1
KDA003_MCF7_96H:TRCN0000019814:-666	-1.24202	1.01416	-2.25619		96 h	MCF7	WHSC1
KDA003_MCF7_96H:TRCN0000019824:-666	0.875386	0.778581	0.0968043		96 h	MCF7	TFCP2
KDA003_MCF7_96H:TRCN0000019825:-666	-1.31157	0.812048	-2.12361		96 h	MCF7	TFCP2
KDA003_MCF7_96H:TRCN0000020371:-666	-1.7386	1.79799	-3.53659		96 h	MCF7	RARA
KDA003_MCF7_96H:TRCN0000020389:-666	-1.8873	1.23834	-3.12564		96 h	MCF7	PBX1
KDA003_MCF7_96H:TRCN0000021241:-666	-1.11259	-1.05574	-0.0568506		96 h	MCF7	MECP2
KDA003_MCF7_96H:TRCN0000026434:-666	-1.03799	-0.829793	-0.208201		96 h	MCF7	NDUFA5
KDA003_MCF7_96H:TRCN0000026470:-666	-1.84974	0.980533	-2.83027		96 h	MCF7	NDUFA5
KDA003_MCF7_96H:TRCN0000033254:-666	-1.77877	0.970363	-2.74913		96 h	MCF7	NRAS
KDA003_MCF7_96H:TRCN0000033257:-666	-1.2509	-1.10534	-0.145552		96 h	MCF7	NRAS
KDA003_MCF7_96H:TRCN0000035081:-666	-1.1162	1.22471	-2.3409		96 h	MCF7	AGL
KDA003_MCF7_96H:TRCN0000037573:-666	0.902537	0.655261	0.247276		96 h	MCF7	CALM1
KDA003_MCF7_96H:TRCN0000037655:-666	-2.30138	1.35554	-3.65691		96 h	MCF7	HK1
KDA003_MCF7_96H:TRCN0000037693:-666	0.897662	-1.26255	2.16021		96 h	MCF7	PANK4
KDA003_MCF7_96H:TRCN0000038341:-666	-1.56636	1.60166	-3.16802		96 h	MCF7	SLC16A1
KDA003_MCF7_96H:TRCN0000039585:-666	-1.0585	-1.10441	0.0459164		96 h	MCF7	SMARCB1
KDA003_MCF7_96H:TRCN0000044967:-666	-2.3487	1.78653	-4.13523		96 h	MCF7	SLC25A4
KDA003_MCF7_96H:TRCN0000045816:-666	0.793358	0.750622	0.042736		96 h	MCF7	GSS
KDA003_MCF7_96H:TRCN0000046185:-666	-0.925493	1.26897	-2.19446		96 h	MCF7	LOXL1
KDA003_MCF7_96H:TRCN0000046583:-666	-2.03542	-1.08292	-0.952493		96 h	MCF7	SPR
KDA003_MCF7_96H:TRCN0000046584:-666	-1.30031	1.30344	-2.60376		96 h	MCF7	SPR
KDA003_MCF7_96H:TRCN0000046586:-666	-2.05343	1.97181	-4.02523		96 h	MCF7	SPR
KDA003_MCF7_96H:TRCN0000049231:-666	-1.57317	0.688448	-2.26162		96 h	MCF7	PPIA
KDA003_MCF7_96H:TRCN0000049518:-666	-1.14722	1.16999	-2.31721		96 h	MCF7	NTAN1
KDA003_MCF7_96H:TRCN0000055586:-666	-1.38766	1.701	-3.08866		96 h	MCF7	MEGF9
KDA003_MCF7_96H:TRCN0000056558:-666	-1.86638	1.7042	-3.57058		96 h	MCF7	ACO2
KDA003_MCF7_96H:TRCN0000064517:-666	-1.32198	1.38976	-2.71175		96 h	MCF7	CYCS
KDA003_MCF7_96H:TRCN0000064565:-666	-1.38334	1.49202	-2.87536		96 h	MCF7	CYB5A
KDA003_MCF7_96H:TRCN0000078284:-666	-1.93376	1.01879	-2.95256		96 h	MCF7	ACLY
KDA004_MCF7_144H:TRCN0000003300:-666	-1	1.3786	-2.3786		144 h	MCF7	ESR1
KDA004_MCF7_144H:TRCN0000003301:-666	-1.70371	0.817463	-2.52117		144 h	MCF7	ESR1
KDA004_MCF7_144H:TRCN0000003904:-666	-1.91405	1.64141	-3.55546		144 h	MCF7	PSMB2
KDA004_MCF7_144H:TRCN0000003906:-666	-1.37587	1.15107	-2.52693		144 h	MCF7	PSMB2
KDA004_MCF7_144H:TRCN0000003907:-666	-1.57322	1.10537	-2.67859		144 h	MCF7	PSMB2
KDA004_MCF7_144H:TRCN0000005569:-666	-2.039	1.35161	-3.39061		144 h	MCF7	DCPS
KDA004_MCF7_144H:TRCN0000006405:-666	-0.88353	-1.59696	0.713429		144 h	MCF7	EPHA2
KDA004_MCF7_144H:TRCN0000036323:-666	-1.68434	1.55493	-3.23927		144 h	MCF7	B4GALT4
KDA004_MCF7_144H:TRCN0000038201:-666	-1.40768	1.67375	-3.08143		144 h	MCF7	SLC35A1
KDA004_MCF7_144H:TRCN0000044562:-666	-1	1.37135	-2.37135		144 h	MCF7	SCNN1A
KDA004_MCF7_144H:TRCN0000045108:-666	-1.23078	0.860544	-2.09132		144 h	MCF7	KCNG1
KDA004_MCF7_144H:TRCN0000045359:-666	-1.61945	1.70934	-3.32879		144 h	MCF7	CBS
KDA004_MCF7_144H:TRCN0000045360:-666	-1.32976	0.974904	-2.30467		144 h	MCF7	CBS
KDA004_MCF7_144H:TRCN0000050914:-666	-1.43955	1.00427	-2.44382		144 h	MCF7	PLAT
KDA004_MCF7_144H:TRCN0000107834:-666	-2.02102	1.15876	-3.17978		144 h	MCF7	PREB
KDA004_MCF7_96H:TRCN0000003300:-666	-1.75307	1.29395	-3.04702		96 h	MCF7	ESR1
KDA004_MCF7_96H:TRCN0000003384:-666	-1	1.59282	-2.59282		96 h	MCF7	UBE2D1
KDA004_MCF7_96H:TRCN0000003904:-666	-1.76123	1.5767	-3.33794		96 h	MCF7	PSMB2
KDA004_MCF7_96H:TRCN0000003906:-666	-1.87309	1.53611	-3.4092		96 h	MCF7	PSMB2
KDA004_MCF7_96H:TRCN0000003907:-666	-2.28117	1.53648	-3.81765		96 h	MCF7	PSMB2
KDA004_MCF7_96H:TRCN0000005569:-666	-1	1.33722	-2.33722		96 h	MCF7	DCPS
KDA004_MCF7_96H:TRCN0000006405:-666	0.823752	-1.41332	2.23707		96 h	MCF7	EPHA2
KDA004_MCF7_96H:TRCN0000008684:-666	0.937003	-1.71472	2.65173		96 h	MCF7	TNIP1
KDA004_MCF7_96H:TRCN0000015821:-666	-1.65412	1.31922	-2.97333		96 h	MCF7	ZNF134
KDA004_MCF7_96H:TRCN0000017391:-666	-1.75126	-1.14747	-0.603788		96 h	MCF7	AATF
KDA004_MCF7_96H:TRCN0000021617:-666	-1	1.04212	-2.04212		96 h	MCF7	RXRA
KDA004_MCF7_96H:TRCN0000021779:-666	-1.43084	1.07825	-2.50909		96 h	MCF7	SMAD1
KDA004_MCF7_96H:TRCN0000021893:-666	-1.63352	0.717613	-2.35113		96 h	MCF7	DNMT1
KDA004_MCF7_96H:TRCN0000022160:-666	-2.16269	1.34659	-3.50928		96 h	MCF7	GMEB1
KDA004_MCF7_96H:TRCN0000036323:-666	-1.74657	1.37183	-3.1184		96 h	MCF7	B4GALT4
KDA004_MCF7_96H:TRCN0000038201:-666	-1.70206	2.37679	-4.07885		96 h	MCF7	SLC35A1
KDA004_MCF7_96H:TRCN0000043467:-666	-1.15256	0.940827	-2.09339		96 h	MCF7	ATP5D
KDA004_MCF7_96H:TRCN0000045108:-666	0.820868	-1.03755	1.85841		96 h	MCF7	KCNG1
KDA004_MCF7_96H:TRCN0000045110:-666	-1.39713	1.38668	-2.78381		96 h	MCF7	KCNG1
KDA004_MCF7_96H:TRCN0000045359:-666	-1.37649	1.9768	-3.35329		96 h	MCF7	CBS
KDA004_MCF7_96H:TRCN0000045360:-666	-1	1.24764	-2.24764		96 h	MCF7	CBS
KDA004_MCF7_96H:TRCN0000046323:-666	-1.57067	1.03035	-2.60102		96 h	MCF7	COX7B
KDA004_MCF7_96H:TRCN0000048712:-666	0.96349	-1.11542	2.07891		96 h	MCF7	MGLL
KDA004_MCF7_96H:TRCN0000050914:-666	-1.53688	0.982785	-2.51966		96 h	MCF7	PLAT
KDA004_MCF7_96H:TRCN0000056920:-666	-1.53624	1.17911	-2.71535		96 h	MCF7	CD83
KDA004_MCF7_96H:TRCN0000060705:-666	-1.90217	1.04224	-2.9444		96 h	MCF7	NCOR2
KDA004_MCF7_96H:TRCN0000062576:-666	1.54627	-1.24407	2.79034		96 h	MCF7	EIF4E
KDA004_MCF7_96H:TRCN0000062714:-666	-2.33654	2.41541	-4.75195		96 h	MCF7	WNT5A
KDA004_MCF7_96H:TRCN0000107834:-666	-2.01545	1.21323	-3.22868		96 h	MCF7	PREB
KDA004_MCF7_96H:TRCN0000115909:-666	-1.45253	1.27159	-2.72412		96 h	MCF7	C19ORF10
KDA005_MCF7_144H:TRCN0000001525:-666	-1	1.37461	-2.37461		144 h	MCF7	TAOK3
KDA005_MCF7_144H:TRCN0000001917:-666	-1.13481	1.32769	-2.46251		144 h	MCF7	AKAP11
KDA005_MCF7_144H:TRCN0000002033:-666	-1.66413	1.55142	-3.21555		144 h	MCF7	ABL2
KDA005_MCF7_144H:TRCN0000003360:-666	-1.7796	1.49146	-3.27106		144 h	MCF7	NOTCH1
KDA005_MCF7_144H:TRCN0000004265:-666	0.922259	1.06449	-0.142233		144 h	MCF7	STAT1
KDA005_MCF7_144H:TRCN0000006255:-666	-1.61752	1.6473	-3.26482		144 h	MCF7	PRKDC
KDA005_MCF7_144H:TRCN0000010162:-666	-1.59058	1.27493	-2.8655		144 h	MCF7	AKT1
KDA005_MCF7_144H:TRCN0000010462:-666	-1.19224	1.18435	-2.37658		144 h	MCF7	WNT1
KDA005_MCF7_144H:TRCN0000014630:-666	-2.05963	1.33828	-3.39792		144 h	MCF7	KDM5A
KDA005_MCF7_144H:TRCN0000017415:-666	-2.35363	1.9798	-4.33343		144 h	MCF7	ZMIZ1
KDA005_MCF7_144H:TRCN0000018344:-666	-1.33261	1.00418	-2.33679		144 h	MCF7	SOD1
KDA005_MCF7_144H:TRCN0000021287:-666	-1.85514	1.3631	-3.21825		144 h	MCF7	POLR2A
KDA005_MCF7_144H:TRCN0000036103:-666	-1.75978	1.2439	-3.00367		144 h	MCF7	FUT2
KDA005_MCF7_144H:TRCN0000039776:-666	-2.27497	1.42425	-3.69922		144 h	MCF7	TGFBR1
KDA005_MCF7_144H:TRCN0000039800:-666	-1.52769	1.22156	-2.74925		144 h	MCF7	WNT1
KDA005_MCF7_144H:TRCN0000039808:-666	-1.16445	0.967713	-2.13217		144 h	MCF7	SOD1
KDA005_MCF7_144H:TRCN0000040093:-666	-2.16326	1.76251	-3.92576		144 h	MCF7	APC
KDA005_MCF7_144H:TRCN0000040131:-666	-1	1.28266	-2.28266		144 h	MCF7	SFN
KDA005_MCF7_144H:TRCN0000051092:-666	-1.14075	-1.61848	0.477733		144 h	MCF7	PLAU
KDA005_MCF7_144H:TRCN0000062272:-666	-2.0533	1.40997	-3.46326		144 h	MCF7	NPM1
KDA005_MCF7_144H:TRCN0000108198:-666	-1.60355	1.61764	-3.22119		144 h	MCF7	ZMIZ2
KDA005_MCF7_144H:TRCN0000154657:-666	0.869103	-1.05807	1.92718		144 h	MCF7	KEAP1
KDA005_MCF7_144H:TRCN0000327686:-666	-2.4473	2.036	-4.4833		144 h	MCF7	CD58
KDA005_MCF7_144H:TRCN0000342336:-666	-1.99786	1.4768	-3.47466		144 h	MCF7	VRK2
KDA005_MCF7_144H:TRCN0000365455:-666	-1.97203	1.65569	-3.62772		144 h	MCF7	NBR1
KDA005_MCF7_96H:TRCN0000001525:-666	-1.69294	1.29049	-2.98343		96 h	MCF7	TAOK3
KDA005_MCF7_96H:TRCN0000002033:-666	-1.46846	1.104	-2.57246		96 h	MCF7	ABL2
KDA005_MCF7_96H:TRCN0000004265:-666	0.702063	0.91277	-0.210707		96 h	MCF7	STAT1
KDA005_MCF7_96H:TRCN0000006255:-666	-1.30634	1.14282	-2.44915		96 h	MCF7	PRKDC
KDA005_MCF7_96H:TRCN0000010162:-666	-1.86169	0.981927	-2.84361		96 h	MCF7	AKT1
KDA005_MCF7_96H:TRCN0000010163:-666	-1.3792	1.25675	-2.63595		96 h	MCF7	AKT1
KDA005_MCF7_96H:TRCN0000014630:-666	-2.36419	1.50191	-3.8661		96 h	MCF7	KDM5A
KDA005_MCF7_96H:TRCN0000017415:-666	-2.47165	1.76501	-4.23666		96 h	MCF7	ZMIZ1
KDA005_MCF7_96H:TRCN0000021287:-666	-1	1.44112	-2.44112		96 h	MCF7	POLR2A
KDA005_MCF7_96H:TRCN0000021288:-666	-1.50375	1.50922	-3.01297		96 h	MCF7	POLR2A
KDA005_MCF7_96H:TRCN0000029748:-666	-1.26472	1.57396	-2.83868		96 h	MCF7	ARHGEF5
KDA005_MCF7_96H:TRCN0000037580:-666	-1.16466	-1.51627	0.351607		96 h	MCF7	AURKAIP1
KDA005_MCF7_96H:TRCN0000039776:-666	-2.3776	1.58173	-3.95933		96 h	MCF7	TGFBR1
KDA005_MCF7_96H:TRCN0000039797:-666	-1.45603	1.77053	-3.22656		96 h	MCF7	AKT1
KDA005_MCF7_96H:TRCN0000039800:-666	-1.73574	1.74942	-3.48516		96 h	MCF7	WNT1
KDA005_MCF7_96H:TRCN0000039808:-666	-1	1.21312	-2.21312		96 h	MCF7	SOD1
KDA005_MCF7_96H:TRCN0000040093:-666	-2.17923	1.50136	-3.68059		96 h	MCF7	APC
KDA005_MCF7_96H:TRCN0000040131:-666	-1	1.33144	-2.33144		96 h	MCF7	SFN
KDA005_MCF7_96H:TRCN0000051092:-666	0.746782	-1.60628	2.35306		96 h	MCF7	PLAU
KDA005_MCF7_96H:TRCN0000055479:-666	-0.868928	1.33983	-2.20875		96 h	MCF7	EGF
KDA005_MCF7_96H:TRCN0000062272:-666	-1.52257	0.801535	-2.32411		96 h	MCF7	NPM1
KDA005_MCF7_96H:TRCN0000108198:-666	-1.70954	1.27194	-2.98148		96 h	MCF7	ZMIZ2
KDA005_MCF7_96H:TRCN0000151964:-666	-2.23265	1.66613	-3.89878		96 h	MCF7	NOD1
KDA005_MCF7_96H:TRCN0000154656:-666	-1.81326	1.27727	-3.09053		96 h	MCF7	KEAP1
KDA005_MCF7_96H:TRCN0000154657:-666	0.681372	-1.48016	2.16153		96 h	MCF7	KEAP1
KDA005_MCF7_96H:TRCN0000194741:-666	-1.66438	1.59596	-3.26035		96 h	MCF7	BUB1B
KDA005_MCF7_96H:TRCN0000196659:-666	-1.32471	1.19233	-2.51704		96 h	MCF7	RBKS
KDA005_MCF7_96H:TRCN0000280683:-666	1.20335	0.935414	0.267934		96 h	MCF7	KEAP1
KDA005_MCF7_96H:TRCN0000314667:-666	-1.03202	1.61811	-2.65013		96 h	MCF7	HDAC4
KDA005_MCF7_96H:TRCN0000331232:-666	-2.17273	1.46831	-3.64104		96 h	MCF7	GNAS
KDA005_MCF7_96H:TRCN0000342336:-666	-2.32481	1.74132	-4.06613		96 h	MCF7	VRK2
KDA005_MCF7_96H:TRCN0000342337:-666	-1.67132	1.47602	-3.14735		96 h	MCF7	VRK2
KDA005_MCF7_96H:TRCN0000344499:-666	-2.14379	1.46859	-3.61238		96 h	MCF7	ATR
KDA006_MCF7_144H:TRCN0000000898:-666	-1.96146	2.03955	-4.00102		144 h	MCF7	SLK
KDA006_MCF7_144H:TRCN0000001224:-666	-1.31405	1.37813	-2.69218		144 h	MCF7	SRSF3
KDA006_MCF7_144H:TRCN0000001227:-666	1.04481	0.854943	0.189862		144 h	MCF7	SRSF3
KDA006_MCF7_144H:TRCN0000003558:-666	-0.945251	1.14246	-2.08771		144 h	MCF7	CAPN1
KDA006_MCF7_144H:TRCN0000003940:-666	-2.10178	1.58044	-3.68222		144 h	MCF7	PSMD4
KDA006_MCF7_144H:TRCN0000007283:-666	0.599836	0.934885	-0.33505		144 h	MCF7	UBE2L6
KDA006_MCF7_144H:TRCN0000018912:-666	-2.13105	-1.14424	-0.986806		144 h	MCF7	RUVBL1
KDA006_MCF7_144H:TRCN0000029517:-666	-1.33101	1.20586	-2.53686		144 h	MCF7	GNAI2
KDA006_MCF7_144H:TRCN0000034935:-666	-2.30736	1.02712	-3.33448		144 h	MCF7	HS2ST1
KDA006_MCF7_144H:TRCN0000036074:-666	-1.06359	1.65463	-2.71822		144 h	MCF7	FUT1
KDA006_MCF7_144H:TRCN0000050958:-666	-1	0.976673	-1.97667		144 h	MCF7	TNFAIP3
KDA006_MCF7_144H:TRCN0000053212:-666	-1.97168	1.27475	-3.24644		144 h	MCF7	POLD4
KDA006_MCF7_144H:TRCN0000056775:-666	-1	1.28314	-2.28314		144 h	MCF7	STAM2
KDA006_MCF7_144H:TRCN0000056777:-666	-1	1.08686	-2.08686		144 h	MCF7	STAM2
KDA006_MCF7_144H:TRCN0000273171:-666	-1.29145	-1.01493	-0.276527		144 h	MCF7	SRSF3
KDA006_MCF7_144H:TRCN0000273494:-666	-1.16821	1.50415	-2.67236		144 h	MCF7	NFE2L2
KDA006_MCF7_144H:TRCN0000286056:-666	-1.73979	1.11266	-2.85245		144 h	MCF7	BMPR1A
KDA006_MCF7_144H:TRCN0000290470:-666	-1.80491	1.61128	-3.41619		144 h	MCF7	TNFRSF21
KDA006_MCF7_144H:TRCN0000295865:-666	0.867711	0.892546	-0.0248357		144 h	MCF7	DDR1
KDA006_MCF7_144H:TRCN0000310232:-666	-1.39586	1.37995	-2.77581		144 h	MCF7	CLTB
KDA006_MCF7_96H:TRCN0000001227:-666	-0.874705	0.991798	-1.8665		96 h	MCF7	SRSF3
KDA006_MCF7_96H:TRCN0000007282:-666	-1.39459	1.5277	-2.92229		96 h	MCF7	UBE2L6
KDA006_MCF7_96H:TRCN0000008334:-666	-2.16828	1.52386	-3.69214		96 h	MCF7	FZD5
KDA006_MCF7_96H:TRCN0000013106:-666	-1.67992	1.21792	-2.89784		96 h	MCF7	DEK
KDA006_MCF7_96H:TRCN0000018913:-666	-1.38485	1.01198	-2.39682		96 h	MCF7	RUVBL1
KDA006_MCF7_96H:TRCN0000029517:-666	-2.02834	1.07219	-3.10053		96 h	MCF7	GNAI2
KDA006_MCF7_96H:TRCN0000034935:-666	-2.16394	1.0369	-3.20084		96 h	MCF7	HS2ST1
KDA006_MCF7_96H:TRCN0000052514:-666	0.644168	0.881585	-0.237416		96 h	MCF7	ALDOC
KDA006_MCF7_96H:TRCN0000053212:-666	-1.88248	1.18572	-3.0682		96 h	MCF7	POLD4
KDA006_MCF7_96H:TRCN0000056775:-666	-1.04251	-1.09672	0.0542058		96 h	MCF7	STAM2
KDA006_MCF7_96H:TRCN0000273985:-666	-1.32963	1.15685	-2.48648		96 h	MCF7	FOS
KDA006_MCF7_96H:TRCN0000290470:-666	-1.78858	1.52111	-3.30969		96 h	MCF7	TNFRSF21
KDA006_MCF7_96H:TRCN0000293874:-666	-1.54775	1.11089	-2.65865		96 h	MCF7	EPRS
KDA006_MCF7_96H:TRCN0000330395:-666	0.751434	1.17924	-0.427809		96 h	MCF7	ATG5
KDA007_MCF7_144H:TRCN0000000408:-666	-1.36617	1.70483	-3.071		144 h	MCF7	STK11
KDA007_MCF7_144H:TRCN0000013351:-666	-1.71161	1.08815	-2.79976		144 h	MCF7	PIAS2
KDA007_MCF7_144H:TRCN0000014691:-666	-1.21342	1.57671	-2.79014		144 h	MCF7	TAL1
KDA007_MCF7_144H:TRCN0000020696:-666	-1.62413	2.11889	-3.74302		144 h	MCF7	MYCN
KDA007_MCF7_144H:TRCN0000021067:-666	-1.73965	1.17512	-2.91477		144 h	MCF7	ID2
KDA007_MCF7_144H:TRCN0000021508:-666	1.13212	-1.95652	3.08863		144 h	MCF7	ADCK3
KDA007_MCF7_144H:TRCN0000074916:-666	-1.59425	1.40739	-3.00164		144 h	MCF7	RPS19
KDA007_MCF7_144H:TRCN0000083065:-666	0.794244	1.06496	-0.270721		144 h	MCF7	FANCF
KDA007_MCF7_144H:TRCN0000122875:-666	-1.72606	1.85951	-3.58557		144 h	MCF7	AMIGO3
KDA007_MCF7_144H:TRCN0000196255:-666	-1.65926	1.64723	-3.30649		144 h	MCF7	RYK
KDA007_MCF7_144H:TRCN0000296008:-666	-1.25137	2.29833	-3.54969		144 h	MCF7	AKAP13
KDA007_MCF7_96H:A21	-1.58729	1.57591	-3.16319		96 h	MCF7	RYK
KDA007_MCF7_96H:A23	0.752629	1.18426	-0.431628		96 h	MCF7	MTHFD2
KDA007_MCF7_96H:C16	-1.26337	1.49786	-2.76123		96 h	MCF7	IQGAP1
KDA007_MCF7_96H:D10	1.29105	-1.13115	2.4222		96 h	MCF7	COL4A5
KDA007_MCF7_96H:E05	-1.77168	1.56282	-3.3345		96 h	MCF7	RAD54L
KDA007_MCF7_96H:E10	-1.66478	-1.14639	-0.518384		96 h	MCF7	CCND3
KDA007_MCF7_96H:F18	1.00247	-1.68363	2.6861		96 h	MCF7	ADCK3
KDA007_MCF7_96H:G21	-1.49894	1.19805	-2.69698		96 h	MCF7	RYK
KDA007_MCF7_96H:H14	-1.84618	-1.21601	-0.630175		96 h	MCF7	STAT6
KDA007_MCF7_96H:H24	0.872023	0.976339	-0.104316		96 h	MCF7	ESR2
KDA007_MCF7_96H:J07	-1.81643	1.90025	-3.71668		96 h	MCF7	MYBL2
KDA007_MCF7_96H:J23	-1.39958	0.741441	-2.14103		96 h	MCF7	GATA1
KDA007_MCF7_96H:K21	-1	1.44125	-2.44125		96 h	MCF7	MAPKAPK5
KDA007_MCF7_96H:L24	-1.69474	1.62288	-3.31762		96 h	MCF7	POLE2
KDA007_MCF7_96H:M09	-2.22129	1.85332	-4.07461		96 h	MCF7	KAT6B
KDA007_MCF7_96H:N20	0.73625	1.31478	-0.578532		96 h	MCF7	STAT6
KDA007_MCF7_96H:O16	-1.94908	1.84045	-3.78953		96 h	MCF7	RRM1
KDA007_MCF7_96H:TRCN0000000229:-666	-1.77168	1.56282	-3.3345		96 h	MCF7	RAD54L
KDA007_MCF7_96H:TRCN0000000684:-666	-1	1.44125	-2.44125		96 h	MCF7	MAPKAPK5
KDA007_MCF7_96H:TRCN0000019221:-666	-1.39958	0.741441	-2.14103		96 h	MCF7	GATA1
KDA007_MCF7_96H:TRCN0000019360:-666	-2.22129	1.85332	-4.07461		96 h	MCF7	KAT6B
KDA007_MCF7_96H:TRCN0000082833:-666	1.29105	-1.13115	2.4222		96 h	MCF7	COL4A5
KDA007_MCF7_96H:TRCN0000196255:-666	-1.49894	1.19805	-2.69698		96 h	MCF7	RYK
KDA007_MCF7_96H:TRCN0000233181:-666	-1.69474	1.62288	-3.31762		96 h	MCF7	POLE2
KDA007_MCF7_96H:TRCN0000290805:-666	0.752629	1.18426	-0.431628		96 h	MCF7	MTHFD2
KDA007_MCF7_96H:TRCN0000300203:-666	-1.94908	1.84045	-3.78953		96 h	MCF7	RRM1
KDA007_MCF7_96H:TRCN0000338272:-666	-1.58729	1.57591	-3.16319		96 h	MCF7	RYK
KDA007_MCF7_96H:TRCN0000338379:-666	-1.66478	-1.14639	-0.518384		96 h	MCF7	CCND3
KDA008_MCF7_144H:TRCN0000001774:-666	-1.17415	0.962367	-2.13652		144 h	MCF7	EPHB4
KDA008_MCF7_144H:TRCN0000002577:-666	-1.74353	1.99755	-3.74108		144 h	MCF7	PPAP2A
KDA008_MCF7_144H:TRCN0000004504:-666	-1.0033	1.15837	-2.16166		144 h	MCF7	RNF186
KDA008_MCF7_144H:TRCN0000004576:-666	-1.65096	1.69068	-3.34164		144 h	MCF7	SENP2
KDA008_MCF7_144H:TRCN0000005738:-666	-2.38045	1.87814	-4.25859		144 h	MCF7	IL18RAP
KDA008_MCF7_144H:TRCN0000006766:-666	-1.2945	1.10463	-2.39913		144 h	MCF7	CTRB1
KDA008_MCF7_144H:TRCN0000009934:-666	-1.31643	1.00302	-2.31945		144 h	MCF7	DCK
KDA008_MCF7_144H:TRCN0000018882:-666	-1.30198	1.31699	-2.61897		144 h	MCF7	RAD9A
KDA008_MCF7_144H:TRCN0000021883:-666	-1.89346	1.42843	-3.32188		144 h	MCF7	POLR2K
KDA008_MCF7_144H:TRCN0000027216:-666	-1.63974	1.45309	-3.09283		144 h	MCF7	DHRS7
KDA008_MCF7_144H:TRCN0000027261:-666	-1.85066	1.30183	-3.15248		144 h	MCF7	PDHX
KDA008_MCF7_144H:TRCN0000033894:-666	-1.84501	1.06971	-2.91471		144 h	MCF7	RNF123
KDA008_MCF7_144H:TRCN0000046533:-666	-1.2611	1.32884	-2.58995		144 h	MCF7	TXNRD1
KDA008_MCF7_144H:TRCN0000052435:-666	-1.52985	0.718325	-2.24818		144 h	MCF7	TIMP2
KDA008_MCF7_144H:TRCN0000253745:-666	-1	1.33262	-2.33262		144 h	MCF7	OTUD3
KDA008_MCF7_144H:TRCN0000289799:-666	-1.35887	1.4488	-2.80767		144 h	MCF7	ATP6V1D
KDA008_MCF7_96H:A04	-1.77176	1.8291	-3.60086		96 h	MCF7	SENP2
KDA008_MCF7_96H:B07	-1.93399	1.26952	-3.20351		96 h	MCF7	FGFR1OP
KDA008_MCF7_96H:B18	-1.75419	1.0782	-2.83239		96 h	MCF7	EPHB4
KDA008_MCF7_96H:B20	-1.47255	0.919574	-2.39213		96 h	MCF7	SIAH1
KDA008_MCF7_96H:C02	0.766237	1.29089	-0.524651		96 h	MCF7	TLE1
KDA008_MCF7_96H:C05	-1	1.76647	-2.76647		96 h	MCF7	IL23R
KDA008_MCF7_96H:C12	-1.24898	1.36631	-2.61529		96 h	MCF7	POLR1C
KDA008_MCF7_96H:C14	-1.73404	1.86361	-3.59765		96 h	MCF7	TLE1
KDA008_MCF7_96H:C16	-1.30734	1.29402	-2.60137		96 h	MCF7	F3
KDA008_MCF7_96H:C19	-1.97838	-0.863148	-1.11523		96 h	MCF7	TIMP2
KDA008_MCF7_96H:C24	-1	1.04465	-2.04465		96 h	MCF7	CTCF
KDA008_MCF7_96H:D01	-1.61796	1.35308	-2.97104		96 h	MCF7	TESK1
KDA008_MCF7_96H:D02	-1.74993	0.876663	-2.62659		96 h	MCF7	RAD9A
KDA008_MCF7_96H:D24	-1	1.30431	-2.30431		96 h	MCF7	ZNF365
KDA008_MCF7_96H:E18	-1.17402	-1.09868	-0.0753415		96 h	MCF7	SRC
KDA008_MCF7_96H:E23	-0.848783	1.29654	-2.14532		96 h	MCF7	RNF186
KDA008_MCF7_96H:F20	1.00494	1.2218	-0.216865		96 h	MCF7	TAGAP
KDA008_MCF7_96H:G04	-1.00443	-0.963661	-0.0407738		96 h	MCF7	VRK1
KDA008_MCF7_96H:G20	-1.60366	1.72178	-3.32544		96 h	MCF7	PPAP2A
KDA008_MCF7_96H:H06	-1.21519	0.953739	-2.16893		96 h	MCF7	MALT1
KDA008_MCF7_96H:I03	-1.8972	1.18469	-3.08189		96 h	MCF7	RHOA
KDA008_MCF7_96H:I23	-1.42703	-0.930651	-0.496374		96 h	MCF7	PHKB
KDA008_MCF7_96H:J09	-2.2796	1.23806	-3.51766		96 h	MCF7	IL18RAP
KDA008_MCF7_96H:K02	-1.59595	1.18895	-2.78489		96 h	MCF7	SRC
KDA008_MCF7_96H:K08	-2.11708	2.23187	-4.34895		96 h	MCF7	VRK1
KDA008_MCF7_96H:L10	-1.89016	1.62766	-3.51782		96 h	MCF7	ATG16L2
KDA008_MCF7_96H:L23	-1.43028	-1.31803	-0.112248		96 h	MCF7	CTRB1
KDA008_MCF7_96H:L24	-1.56004	1.3974	-2.95744		96 h	MCF7	PDHX
KDA008_MCF7_96H:M13	-1.0918	0.852951	-1.94475		96 h	MCF7	FOXO4
KDA008_MCF7_96H:M16	1.61542	-1.91996	3.53538		96 h	MCF7	VRK1
KDA008_MCF7_96H:M19	-2.03372	1.47929	-3.513		96 h	MCF7	TIMP2
KDA008_MCF7_96H:N24	-1.25111	1.33464	-2.58575		96 h	MCF7	OTUD3
KDA008_MCF7_96H:O02	1.0663	-1.08002	2.14632		96 h	MCF7	C1QTNF6
KDA008_MCF7_96H:O06	-1.40326	1.13642	-2.53969		96 h	MCF7	PHKG2
KDA008_MCF7_96H:O12	1.08481	-1.2605	2.34531		96 h	MCF7	PPAP2A
KDA008_MCF7_96H:P01	-1.67659	1.83714	-3.51373		96 h	MCF7	TRIB1
KDA008_MCF7_96H:P07	-1.94669	2.05319	-3.99988		96 h	MCF7	CARD9
KDA008_MCF7_96H:TRCN0000001539:-666	-1.67659	1.83714	-3.51373		96 h	MCF7	TRIB1
KDA008_MCF7_96H:TRCN0000002577:-666	-1.60366	1.72178	-3.32544		96 h	MCF7	PPAP2A
KDA008_MCF7_96H:TRCN0000004502:-666	-0.848783	1.29654	-2.14532		96 h	MCF7	RNF186
KDA008_MCF7_96H:TRCN0000004576:-666	-1.77176	1.8291	-3.60086		96 h	MCF7	SENP2
KDA008_MCF7_96H:TRCN0000005738:-666	-2.2796	1.23806	-3.51766		96 h	MCF7	IL18RAP
KDA008_MCF7_96H:TRCN0000006766:-666	-1.43028	-1.31803	-0.112248		96 h	MCF7	CTRB1
KDA008_MCF7_96H:TRCN0000010290:-666	-1.0918	0.852951	-1.94475		96 h	MCF7	FOXO4
KDA008_MCF7_96H:TRCN0000018882:-666	-1.74993	0.876663	-2.62659		96 h	MCF7	RAD9A
KDA008_MCF7_96H:TRCN0000019595:-666	-1.73404	1.86361	-3.59765		96 h	MCF7	TLE1
KDA008_MCF7_96H:TRCN0000019596:-666	0.766237	1.29089	-0.524651		96 h	MCF7	TLE1
KDA008_MCF7_96H:TRCN0000038150:-666	-1.59595	1.18895	-2.78489		96 h	MCF7	SRC
KDA008_MCF7_96H:TRCN0000047569:-666	1.00494	1.2218	-0.216865		96 h	MCF7	TAGAP
KDA008_MCF7_96H:TRCN0000047710:-666	-1.8972	1.1813	-3.0785		96 h	MCF7	RHOA
KDA008_MCF7_96H:TRCN0000052435:-666	-1.97838	-0.863148	-1.11523		96 h	MCF7	TIMP2
KDA008_MCF7_96H:TRCN0000052437:-666	-2.03372	1.47929	-3.513		96 h	MCF7	TIMP2
KDA008_MCF7_96H:TRCN0000060841:-666	-1	1.76472	-2.76472		96 h	MCF7	IL23R
KDA008_MCF7_96H:TRCN0000072350:-666	-1.30734	1.29402	-2.60137		96 h	MCF7	F3
KDA008_MCF7_96H:TRCN0000084090:-666	-1.93399	1.26952	-3.20351		96 h	MCF7	FGFR1OP
KDA008_MCF7_96H:TRCN0000107234:-666	-1.94669	2.05319	-3.99988		96 h	MCF7	CARD9
KDA008_MCF7_96H:TRCN0000127550:-666	1.0663	-1.08002	2.14632		96 h	MCF7	C1QTNF6
KDA008_MCF7_96H:TRCN0000130088:-666	-1	1.33124	-2.33124		96 h	MCF7	ZNF365
KDA008_MCF7_96H:TRCN0000134177:-666	-1.89016	1.62766	-3.51782		96 h	MCF7	ATG16L2
KDA008_MCF7_96H:TRCN0000195339:-666	-1.17402	-1.09868	-0.0753415		96 h	MCF7	SRC
KDA008_MCF7_96H:TRCN0000196687:-666	-1.42703	-0.930651	-0.496374		96 h	MCF7	PHKB
KDA008_MCF7_96H:TRCN0000196825:-666	-1.40326	1.13642	-2.53969		96 h	MCF7	PHKG2
KDA008_MCF7_96H:TRCN0000197134:-666	-2.11708	2.23187	-4.34895		96 h	MCF7	VRK1
KDA008_MCF7_96H:TRCN0000219645:-666	-1.61796	1.35308	-2.97104		96 h	MCF7	TESK1
KDA008_MCF7_96H:TRCN0000222552:-666	-1.21519	0.953739	-2.16893		96 h	MCF7	MALT1
KDA008_MCF7_96H:TRCN0000253745:-666	-1.25111	1.33464	-2.58575		96 h	MCF7	OTUD3
KDA008_MCF7_96H:TRCN0000277803:-666	1.08481	-1.2605	2.34531		96 h	MCF7	PPAP2A
KDA008_MCF7_96H:TRCN0000308009:-666	-1.24898	1.36631	-2.61529		96 h	MCF7	POLR1C
KDA008_MCF7_96H:TRCN0000314843:-666	-1.47255	0.919574	-2.39213		96 h	MCF7	SIAH1
KDA008_MCF7_96H:TRCN0000314879:-666	1.61542	-1.91996	3.53538		96 h	MCF7	VRK1
KDA008_MCF7_96H:TRCN0000314952:-666	-1.00443	-0.963661	-0.0407738		96 h	MCF7	VRK1
KDA009_MCF7_144H:TRCN0000001083:-666	-1.39749	1.96636	-3.36385		144 h	MCF7	SFPQ
KDA009_MCF7_144H:TRCN0000005954:-666	-1.78524	1.41916	-3.2044		144 h	MCF7	MLL
KDA009_MCF7_144H:TRCN0000006574:-666	-1.4345	1.34236	-2.77686		144 h	MCF7	IGFBP2
KDA009_MCF7_144H:TRCN0000010589:-666	-1.06287	1.47547	-2.53834		144 h	MCF7	SFPQ
KDA009_MCF7_144H:TRCN0000010985:-666	-2.15062	2.00569	-4.15631		144 h	MCF7	RPA1
KDA009_MCF7_144H:TRCN0000011618:-666	-1.58658	1.30895	-2.89554		144 h	MCF7	GPR56
KDA009_MCF7_144H:TRCN0000038636:-666	-1	1.29879	-2.29879		144 h	MCF7	TCIRG1
KDA009_MCF7_144H:TRCN0000039714:-666	-1.94701	1.70898	-3.65599		144 h	MCF7	NF1
KDA009_MCF7_144H:TRCN0000040054:-666	-1	1.54805	-2.54805		144 h	MCF7	MLH1
KDA009_MCF7_144H:TRCN0000045680:-666	-1.69405	1.57562	-3.26968		144 h	MCF7	TARS
KDA009_MCF7_144H:TRCN0000045928:-666	-1.84076	-1.01361	-0.827148		144 h	MCF7	FPGS
KDA009_MCF7_144H:TRCN0000045929:-666	-1.56345	2.07776	-3.64122		144 h	MCF7	FPGS
KDA009_MCF7_144H:TRCN0000083924:-666	-1.49383	1.7252	-3.21903		144 h	MCF7	SH3GL1
KDA009_MCF7_144H:TRCN0000150131:-666	-1.77113	0.946537	-2.71766		144 h	MCF7	ANKZF1
KDA009_MCF7_144H:TRCN0000157978:-666	-1.28156	0.693457	-1.97502		144 h	MCF7	CTRB2
KDA009_MCF7_144H:TRCN0000195440:-666	-1.12104	1.42084	-2.54188		144 h	MCF7	STK39
KDA009_MCF7_144H:TRCN0000196684:-666	-2.57462	1.75997	-4.33458		144 h	MCF7	RIOK2
KDA009_MCF7_144H:TRCN0000232464:-666	-1	1.2954	-2.2954		144 h	MCF7	AKAP9
KDA009_MCF7_144H:TRCN0000272637:-666	-1.87342	1.5707	-3.44412		144 h	MCF7	PRKCD
KDA009_MCF7_144H:TRCN0000290426:-666	-1	1.25935	-2.25935		144 h	MCF7	DICER1
KDA009_MCF7_144H:TRCN0000296024:-666	1.64244	-1.22572	2.86817		144 h	MCF7	ASCC3
KDA009_MCF7_144H:TRCN0000303682:-666	-1.77202	1.74558	-3.51761		144 h	MCF7	TIMP1
KDA009_MCF7_144H:TRCN0000349629:-666	-1.15773	1.65124	-2.80897		144 h	MCF7	SFPQ
KDA009_MCF7_96H:TRCN0000000413:-666	-1.29835	-0.843106	-0.45524		96 h	MCF7	TEK
KDA009_MCF7_96H:TRCN0000002000:-666	-1.96694	1.0352	-3.00214		96 h	MCF7	PDGFRB
KDA009_MCF7_96H:TRCN0000005954:-666	-1.17367	1.22543	-2.3991		96 h	MCF7	MLL
KDA009_MCF7_96H:TRCN0000006574:-666	-1.85343	1.40852	-3.26195		96 h	MCF7	IGFBP2
KDA009_MCF7_96H:TRCN0000010589:-666	-1.09127	1.55441	-2.64567		96 h	MCF7	SFPQ
KDA009_MCF7_96H:TRCN0000010985:-666	-1.64624	0.881351	-2.52759		96 h	MCF7	RPA1
KDA009_MCF7_96H:TRCN0000011618:-666	-1	1.32647	-2.32647		96 h	MCF7	GPR56
KDA009_MCF7_96H:TRCN0000013060:-666	-1.02769	1.23497	-2.26267		96 h	MCF7	ZNF217
KDA009_MCF7_96H:TRCN0000013126:-666	-2.1073	1.6902	-3.7975		96 h	MCF7	KAT6A
KDA009_MCF7_96H:TRCN0000019575:-666	-1.31081	1.08705	-2.39786		96 h	MCF7	MCM3
KDA009_MCF7_96H:TRCN0000019802:-666	-2.2433	1.97145	-4.21475		96 h	MCF7	MED1
KDA009_MCF7_96H:TRCN0000033562:-666	-1.38646	1.13479	-2.52125		96 h	MCF7	BCL10
KDA009_MCF7_96H:TRCN0000033658:-666	-1.5817	1.36357	-2.94527		96 h	MCF7	RORC
KDA009_MCF7_96H:TRCN0000039714:-666	-1.95661	1.42509	-3.3817		96 h	MCF7	NF1
KDA009_MCF7_96H:TRCN0000045680:-666	-1.95473	1.4919	-3.44663		96 h	MCF7	TARS
KDA009_MCF7_96H:TRCN0000062087:-666	0.85498	1.05194	-0.196961		96 h	MCF7	WNT10B
KDA009_MCF7_96H:TRCN0000083924:-666	-1.13073	1.05386	-2.1846		96 h	MCF7	SH3GL1
KDA009_MCF7_96H:TRCN0000150131:-666	-1.1962	0.905492	-2.1017		96 h	MCF7	ANKZF1
KDA009_MCF7_96H:TRCN0000156585:-666	-0.803357	0.997823	-1.80118		96 h	MCF7	ZBTB46
KDA009_MCF7_96H:TRCN0000157082:-666	-1.39703	1.48043	-2.87746		96 h	MCF7	CTRB2
KDA009_MCF7_96H:TRCN0000157978:-666	-1.29625	0.776592	-2.07284		96 h	MCF7	CTRB2
KDA009_MCF7_96H:TRCN0000167123:-666	-2.19566	1.39403	-3.58969		96 h	MCF7	LRRC18
KDA009_MCF7_96H:TRCN0000195440:-666	0.847207	1.38687	-0.539662		96 h	MCF7	STK39
KDA009_MCF7_96H:TRCN0000196928:-666	-1.20092	1.6503	-2.85121		96 h	MCF7	PDGFRA
KDA009_MCF7_96H:TRCN0000199017:-666	0.9771	-1.36198	2.33908		96 h	MCF7	ALK
KDA009_MCF7_96H:TRCN0000199629:-666	-1.2211	1.06557	-2.28667		96 h	MCF7	ALK
KDA009_MCF7_96H:TRCN0000199830:-666	-2.00029	1.56938	-3.56967		96 h	MCF7	MAPKAPK3
KDA009_MCF7_96H:TRCN0000232464:-666	-2.06092	1.45906	-3.51998		96 h	MCF7	AKAP9
KDA009_MCF7_96H:TRCN0000233571:-666	-1.21705	1.16114	-2.37819		96 h	MCF7	UBASH3A
KDA009_MCF7_96H:TRCN0000274801:-666	-2.04991	1.23841	-3.28832		96 h	MCF7	CREB3L2
KDA009_MCF7_96H:TRCN0000275685:-666	-2.3034	1.81743	-4.12083		96 h	MCF7	DLD
KDA009_MCF7_96H:TRCN0000279765:-666	1.35982	-1.4962	2.85601		96 h	MCF7	MAPKAPK3
KDA009_MCF7_96H:TRCN0000290426:-666	-1.43408	1.75781	-3.19189		96 h	MCF7	DICER1
KDA009_MCF7_96H:TRCN0000296024:-666	2.40869	-1.57198	3.98067		96 h	MCF7	ASCC3
KDA009_MCF7_96H:TRCN0000296810:-666	-1.50834	1.30658	-2.81492		96 h	MCF7	ATP1B1
KDA009_MCF7_96H:TRCN0000306811:-666	0.749503	-1.09829	1.84779		96 h	MCF7	CCNB2
KDA009_MCF7_96H:TRCN0000349629:-666	0.807165	1.49937	-0.692201		96 h	MCF7	SFPQ
KDA009_MCF7_96H:TRCN0000367910:-666	-1.6366	0.817505	-2.45411		96 h	MCF7	FOXP3
KDA010_MCF7_144H:TRCN0000008615:-666	-2.044	1.30799	-3.35199		144 h	MCF7	RPL7
KDA010_MCF7_144H:TRCN0000010358:-666	-1.34726	1.63688	-2.98414		144 h	MCF7	HRAS
KDA010_MCF7_144H:TRCN0000039642:-666	-1.89379	0.998741	-2.89254		144 h	MCF7	MYC
KDA010_MCF7_144H:TRCN0000074562:-666	-2.03497	2.07995	-4.11492		144 h	MCF7	NONO
KDA010_MCF7_144H:TRCN0000343646:-666	-1.50709	0.956022	-2.46311		144 h	MCF7	HSPA9
KDA010_MCF7_144H:TRCN0000343649:-666	-1.27125	1.38496	-2.65622		144 h	MCF7	HSPA9
KDA010_MCF7_96H:TRCN0000000047:-666	1.04843	-1.23124	2.27967		96 h	MCF7	KHDRBS1
KDA010_MCF7_96H:TRCN0000000747:-666	0.728707	1.07912	-0.350413		96 h	MCF7	CLK3
KDA010_MCF7_96H:TRCN0000001064:-666	0.889235	-1.1706	2.05984		96 h	MCF7	RAF1
KDA010_MCF7_96H:TRCN0000001068:-666	0.761511	-0.998684	1.7602		96 h	MCF7	RAF1
KDA010_MCF7_96H:TRCN0000001382:-666	-1	1.5488	-2.5488		96 h	MCF7	EIF2AK2
KDA010_MCF7_96H:TRCN0000001440:-666	-1.62675	1.81031	-3.43706		96 h	MCF7	NRBP1
KDA010_MCF7_96H:TRCN0000001661:-666	-1.33286	0.891531	-2.22439		96 h	MCF7	PPARD
KDA010_MCF7_96H:TRCN0000002356:-666	-1.20175	1.21475	-2.4165		96 h	MCF7	UNC13B
KDA010_MCF7_96H:TRCN0000003805:-666	-1	1.27742	-2.27742		96 h	MCF7	EPAS1
KDA010_MCF7_96H:TRCN0000003806:-666	-1.26777	1.33303	-2.6008		96 h	MCF7	EPAS1
KDA010_MCF7_96H:TRCN0000003837:-666	1.21157	-1.17294	2.38451		96 h	MCF7	CEBPG
KDA010_MCF7_96H:TRCN0000003861:-666	-1.79887	1.4238	-3.22268		96 h	MCF7	PCNA
KDA010_MCF7_96H:TRCN0000004245:-666	0.965038	1.99783	-1.03279		96 h	MCF7	FAF1
KDA010_MCF7_96H:TRCN0000004247:-666	-1.68959	1.53099	-3.22057		96 h	MCF7	FAF1
KDA010_MCF7_96H:TRCN0000008615:-666	-2.37364	1.70415	-4.07779		96 h	MCF7	RPL7
KDA010_MCF7_96H:TRCN0000010398:-666	0.750448	1.6121	-0.861647		96 h	MCF7	NF2
KDA010_MCF7_96H:TRCN0000010455:-666	1.14504	1.23177	-0.086736		96 h	MCF7	TSC2
KDA010_MCF7_96H:TRCN0000016508:-666	0.921284	1.50124	-0.579961		96 h	MCF7	CHD8
KDA010_MCF7_96H:TRCN0000021206:-666	-1.75237	1.50522	-3.25758		96 h	MCF7	EED
KDA010_MCF7_96H:TRCN0000027289:-666	-1.72364	1.78721	-3.51085		96 h	MCF7	IDH1
KDA010_MCF7_96H:TRCN0000029449:-666	-1.1909	2.19889	-3.38979		96 h	MCF7	HSPA9
KDA010_MCF7_96H:TRCN0000033263:-666	-0.893838	-1.40931	0.515469		96 h	MCF7	KRAS
KDA010_MCF7_96H:TRCN0000038727:-666	-1.88958	1.10993	-2.99951		96 h	MCF7	SUZ12
KDA010_MCF7_96H:TRCN0000039642:-666	-0.94195	-1.40709	0.465141		96 h	MCF7	MYC
KDA010_MCF7_96H:TRCN0000040173:-666	-1.00002	-1.15572	0.155705		96 h	MCF7	SGK1
KDA010_MCF7_96H:TRCN0000045468:-666	-1.7156	1.44916	-3.16476		96 h	MCF7	PRPSAP2
KDA010_MCF7_96H:TRCN0000045472:-666	-1.35893	1.63026	-2.98919		96 h	MCF7	PRPSAP2
KDA010_MCF7_96H:TRCN0000046270:-666	-1.7486	1.1785	-2.92709		96 h	MCF7	COX5B
KDA010_MCF7_96H:TRCN0000049921:-666	-1.15406	0.878628	-2.03269		96 h	MCF7	ERCC1
KDA010_MCF7_96H:TRCN0000050873:-666	-1.41489	1.06389	-2.47877		96 h	MCF7	DUT
KDA010_MCF7_96H:TRCN0000051482:-666	-1.14817	1.55896	-2.70713		96 h	MCF7	NUDT6
KDA010_MCF7_96H:TRCN0000051811:-666	-1.75508	1.83374	-3.58882		96 h	MCF7	IMPA1
KDA010_MCF7_96H:TRCN0000051812:-666	-1.89402	1.51632	-3.41035		96 h	MCF7	IMPA1
KDA010_MCF7_96H:TRCN0000072397:-666	-0.956605	1.26133	-2.21794		96 h	MCF7	PCSK7
KDA010_MCF7_96H:TRCN0000072498:-666	-0.722628	1.647	-2.36963		96 h	MCF7	IGFBP4
KDA010_MCF7_96H:TRCN0000074562:-666	-2.31527	2.21264	-4.52791		96 h	MCF7	NONO
KDA010_MCF7_96H:TRCN0000194937:-666	-1.51031	1.80832	-3.31863		96 h	MCF7	NEK4
KDA010_MCF7_96H:TRCN0000195463:-666	1.1034	-1.04049	2.14389		96 h	MCF7	CDK8
KDA010_MCF7_96H:TRCN0000196722:-666	-1.77122	1.84354	-3.61475		96 h	MCF7	NEK7
KDA010_MCF7_96H:TRCN0000229971:-666	0.735005	1.46673	-0.731724		96 h	MCF7	CLK2
KDA010_MCF7_96H:TRCN0000236187:-666	-1.70812	0.83111	-2.53923		96 h	MCF7	NCOA4
KDA010_MCF7_96H:TRCN0000272436:-666	-1.15093	-1.23799	0.0870627		96 h	MCF7	DDX5
KDA010_MCF7_96H:TRCN0000299605:-666	-1.69269	1.67247	-3.36516		96 h	MCF7	PHB2
KDA010_MCF7_96H:TRCN0000299643:-666	1.1727	-1.06376	2.23647		96 h	MCF7	EPS8
KDA010_MCF7_96H:TRCN0000312403:-666	1.08601	1.29314	-0.207127		96 h	MCF7	POLR2I
KDA010_MCF7_96H:TRCN0000343646:-666	-1.48403	-0.867173	-0.616858		96 h	MCF7	HSPA9
KDB001_MCF7_144H:TRCN0000136480:-666	-1.84689	1.18401	-3.0309		144 h	MCF7	MCUR1
KDB001_MCF7_144H:TRCN0000142389:-666	-1.5385	0.945582	-2.48409		144 h	MCF7	TRAM2
KDB001_MCF7_144H:TRCN0000143621:-666	-1.83898	1.71717	-3.55614		144 h	MCF7	MAD2L1BP
KDB001_MCF7_144H:TRCN0000143931:-666	-1.74222	1.32659	-3.06881		144 h	MCF7	ISOC1
KDB001_MCF7_144H:TRCN0000157411:-666	-2.73125	1.88557	-4.61682		144 h	MCF7	ABCF1
KDB001_MCF7_144H:TRCN0000158026:-666	0.998545	1.51995	-0.521408		144 h	MCF7	PRUNE
KDB001_MCF7_144H:TRCN0000330223:-666	0.988788	1.47806	-0.489276		144 h	MCF7	MAPK1IP1L
KDB002_MCF7_144H:TRCN0000117272:-666	-1.29212	1.02446	-2.31658		144 h	MCF7	CTNNAL1
KDB002_MCF7_144H:TRCN0000118853:-666	-1.27938	-1.0241	-0.255278		144 h	MCF7	ZMYM2
KDB002_MCF7_144H:TRCN0000118854:-666	-2.05612	1.17581	-3.23193		144 h	MCF7	ZMYM2
KDB002_MCF7_144H:TRCN0000134431:-666	-1.4792	-0.906881	-0.572323		144 h	MCF7	FAM69A
KDB002_MCF7_144H:TRCN0000137392:-666	1.05411	0.637105	0.417004		144 h	MCF7	CHCHD7
KDB002_MCF7_144H:TRCN0000143058:-666	1.06809	1.13185	-0.0637595		144 h	MCF7	ANO10
KDB002_MCF7_144H:TRCN0000143405:-666	-1.49663	-0.844665	-0.651965		144 h	MCF7	CABIN1
KDB002_MCF7_144H:TRCN0000143576:-666	-1.93551	1.24152	-3.17703		144 h	MCF7	GOLIM4
KDB002_MCF7_144H:TRCN0000144439:-666	-1.15445	1.10771	-2.26216		144 h	MCF7	ZER1
KDB002_MCF7_144H:TRCN0000145055:-666	-1.76085	-0.917072	-0.84378		144 h	MCF7	UTP18
KDB002_MCF7_144H:TRCN0000145573:-666	-1.43958	1.20659	-2.64617		144 h	MCF7	WDR67
KDB002_MCF7_144H:TRCN0000146949:-666	-1.17019	1.03935	-2.20953		144 h	MCF7	COG4
KDB002_MCF7_144H:TRCN0000147636:-666	-1.70996	1.32528	-3.03524		144 h	MCF7	TMEM2
KDB002_MCF7_144H:TRCN0000148114:-666	-1.43327	1.61553	-3.0488		144 h	MCF7	TMEM2
KDB002_MCF7_144H:TRCN0000149947:-666	-1.56586	0.980355	-2.54622		144 h	MCF7	COG4
KDB002_MCF7_144H:TRCN0000151599:-666	-1.22892	1.34194	-2.57086		144 h	MCF7	VAPB
KDB002_MCF7_144H:TRCN0000154400:-666	-1.42764	1.30067	-2.7283		144 h	MCF7	GSTM2
KDB002_MCF7_144H:TRCN0000154657:-666	0.944957	0.795685	0.149272		144 h	MCF7	KEAP1
KDB002_MCF7_144H:TRCN0000158876:-666	-1.671	1.46559	-3.13659		144 h	MCF7	IFIT5
KDB002_MCF7_144H:TRCN0000159696:-666	-2.24833	1.52824	-3.77657		144 h	MCF7	RPN2
KDB002_MCF7_144H:TRCN0000159704:-666	-2.03984	1.17834	-3.21819		144 h	MCF7	PRAF2
KDB002_MCF7_144H:TRCN0000161066:-666	-1.09449	-0.97929	-0.1152		144 h	MCF7	FCHO1
KDB002_MCF7_144H:TRCN0000162271:-666	-1.15094	1.47654	-2.62748		144 h	MCF7	PLEKHJ1
KDB002_MCF7_144H:TRCN0000162318:-666	0.879805	0.925293	-0.0454882		144 h	MCF7	BBS9
KDB002_MCF7_144H:TRCN0000164296:-666	-1.1586	1.6511	-2.80971		144 h	MCF7	NVL
KDB002_MCF7_144H:TRCN0000229356:-666	0.871384	1.29805	-0.426668		144 h	MCF7	PET112
KDB002_MCF7_144H:TRCN0000242468:-666	-1.90617	1.55942	-3.46559		144 h	MCF7	CCDC86
KDB002_MCF7_144H:TRCN0000286055:-666	-1.05373	0.889545	-1.94328		144 h	MCF7	TRAK2
KDB002_MCF7_96H:TRCN0000143058:-666	-1	1.17605	-2.17605		96 h	MCF7	ANO10
KDB002_MCF7_96H:TRCN0000154400:-666	-1.85899	1.48319	-3.34218		96 h	MCF7	GSTM2
KDB002_MCF7_96H:TRCN0000159704:-666	-2.01128	0.975755	-2.98704		96 h	MCF7	PRAF2
KDB002_MCF7_96H:TRCN0000286055:-666	-1.56039	1.28491	-2.8453		96 h	MCF7	TRAK2
KDB003_MCF7_144H:TRCN0000001137:-666	1.04223	1.31513	-0.272895		144 h	MCF7	SMNDC1
KDB003_MCF7_144H:TRCN0000002577:-666	-1.79983	1.80188	-3.60171		144 h	MCF7	PPAP2A
KDB003_MCF7_144H:TRCN0000002578:-666	-1.3789	-1.31382	-0.065074		144 h	MCF7	PPAP2A
KDB003_MCF7_144H:TRCN0000002780:-666	-1.27234	1.30853	-2.58087		144 h	MCF7	PTPN1
KDB003_MCF7_144H:TRCN0000003675:-666	-1.65446	1.32049	-2.97495		144 h	MCF7	CTSL1
KDB003_MCF7_144H:TRCN0000003981:-666	1.39129	-1.34079	2.73208		144 h	MCF7	SRF
KDB003_MCF7_144H:TRCN0000010290:-666	-2.09231	1.26583	-3.35814		144 h	MCF7	FOXO4
KDB003_MCF7_144H:TRCN0000018912:-666	-2.26236	1.38339	-3.64576		144 h	MCF7	RUVBL1
KDB003_MCF7_144H:TRCN0000021267:-666	-0.988388	-0.868846	-0.119542		144 h	MCF7	SMARCD2
KDB003_MCF7_144H:TRCN0000028541:-666	-1.28016	1.03062	-2.31078		144 h	MCF7	NNT
KDB003_MCF7_144H:TRCN0000028663:-666	0.837881	-1.09005	1.92793		144 h	MCF7	HSD17B10
KDB003_MCF7_144H:TRCN0000034935:-666	-2.42047	1.32477	-3.74524		144 h	MCF7	HS2ST1
KDB003_MCF7_144H:TRCN0000036892:-666	-1.27446	-0.821151	-0.453308		144 h	MCF7	GNB5
KDB003_MCF7_144H:TRCN0000038202:-666	-1.20743	1.46451	-2.67194		144 h	MCF7	SLC35A1
KDB003_MCF7_144H:TRCN0000039642:-666	-1.90772	0.84788	-2.7556		144 h	MCF7	MYC
KDB003_MCF7_144H:TRCN0000040177:-666	-1.16294	1.54309	-2.70603		144 h	MCF7	SGK1
KDB003_MCF7_144H:TRCN0000052437:-666	-1.45843	1.05877	-2.5172		144 h	MCF7	TIMP2
KDB003_MCF7_144H:TRCN0000058695:-666	-1.54295	1.11933	-2.66228		144 h	MCF7	IL4R
KDB003_MCF7_144H:TRCN0000078360:-666	-0.967701	-1.05208	0.0843838		144 h	MCF7	ADCY9
KDB003_MCF7_144H:TRCN0000083279:-666	-2.05553	1.62477	-3.6803		144 h	MCF7	PNP
KDB003_MCF7_144H:TRCN0000122920:-666	-1.75856	1.47786	-3.23643		144 h	MCF7	ITGB1BP1
KDB003_MCF7_144H:TRCN0000123307:-666	-1.52241	-1.13118	-0.39123		144 h	MCF7	ENOSF1
KDB003_MCF7_144H:TRCN0000140075:-666	-1.10914	0.88694	-1.99608		144 h	MCF7	HOOK2
KDB003_MCF7_144H:TRCN0000143523:-666	0.916743	1.41881	-0.50207		144 h	MCF7	MTFR1
KDB003_MCF7_144H:TRCN0000151216:-666	-1.7438	1.38525	-3.12905		144 h	MCF7	FKBP4
KDB003_MCF7_144H:TRCN0000154685:-666	0.977363	-0.829359	1.80672		144 h	MCF7	TBC1D15
KDB003_MCF7_144H:TRCN0000155701:-666	-1.91976	1.38027	-3.30002		144 h	MCF7	SCAF8
KDB003_MCF7_144H:TRCN0000156900:-666	-1.87093	1.33944	-3.21037		144 h	MCF7	RRP12
KDB003_MCF7_144H:TRCN0000162139:-666	-1.45706	1.87314	-3.3302		144 h	MCF7	STMN1
KDB003_MCF7_144H:TRCN0000165819:-666	-1.60803	1.25122	-2.85925		144 h	MCF7	SEC61A2
KDB003_MCF7_144H:TRCN0000166006:-666	-1.86873	-0.85417	-1.01456		144 h	MCF7	STMN1
KDB003_MCF7_144H:TRCN0000167594:-666	-1.45557	1.1492	-2.60477		144 h	MCF7	CAMSAP2
KDB003_MCF7_144H:TRCN0000291234:-666	-1.38113	0.94573	-2.32686		144 h	MCF7	CSRP1
KDB003_MCF7_144H:TRCN0000297200:-666	-1.36203	-0.95218	-0.409849		144 h	MCF7	PIGB
KDB003_MCF7_144H:TRCN0000330043:-666	-1.42671	1.06165	-2.48836		144 h	MCF7	RAD51C
KDB003_MCF7_144H:TRCN0000338623:-666	-1.44002	-0.93811	-0.501906		144 h	MCF7	TIMELESS
KDB004_MCF7_144H:TRCN0000003558:-666	-1.16709	1.56914	-2.73623		144 h	MCF7	CAPN1
KDB004_MCF7_144H:TRCN0000005200:-666	-2.38941	1.636	-4.0254		144 h	MCF7	UVRAG
KDB004_MCF7_144H:TRCN0000006928:-666	-1.41754	1.52286	-2.9404		144 h	MCF7	DUSP22
KDB004_MCF7_144H:TRCN0000010279:-666	-1	1.12783	-2.12783		144 h	MCF7	MAPK9
KDB004_MCF7_144H:TRCN0000010341:-666	-1.06	1.2796	-2.3396		144 h	MCF7	ERBB2
KDB004_MCF7_144H:TRCN0000013278:-666	-1.76285	1.79696	-3.55981		144 h	MCF7	CREG1
KDB004_MCF7_144H:TRCN0000017308:-666	-1.57908	1.32584	-2.90492		144 h	MCF7	ZFX
KDB004_MCF7_144H:TRCN0000019300:-666	-1.77281	1.65816	-3.43096		144 h	MCF7	GATA3
KDB004_MCF7_144H:TRCN0000019301:-666	-2.23198	1.21375	-3.44574		144 h	MCF7	GATA3
KDB004_MCF7_144H:TRCN0000019360:-666	-1.53991	1.3521	-2.89201		144 h	MCF7	KAT6B
KDB004_MCF7_144H:TRCN0000019412:-666	-2.24431	1.07022	-3.31454		144 h	MCF7	STAT6
KDB004_MCF7_144H:TRCN0000020009:-666	0.723927	0.783155	-0.0592282		144 h	MCF7	SMAD3
KDB004_MCF7_144H:TRCN0000021067:-666	-1.75207	1.33415	-3.08623		144 h	MCF7	ID2
KDB004_MCF7_144H:TRCN0000021506:-666	-1.49168	1.32232	-2.814		144 h	MCF7	ADCK3
KDB004_MCF7_144H:TRCN0000021508:-666	1.13949	-1.41507	2.55456		144 h	MCF7	ADCK3
KDB004_MCF7_144H:TRCN0000021663:-666	-1.58927	1.03239	-2.62165		144 h	MCF7	SAP18
KDB004_MCF7_144H:TRCN0000026459:-666	-1.67726	1.61112	-3.28838		144 h	MCF7	NDUFA3
KDB004_MCF7_144H:TRCN0000027261:-666	-1.38148	1.36216	-2.74363		144 h	MCF7	PDHX
KDB004_MCF7_144H:TRCN0000027287:-666	-1.28105	1.09665	-2.3777		144 h	MCF7	PDHX
KDB004_MCF7_144H:TRCN0000028108:-666	-1.81128	-0.869649	-0.941627		144 h	MCF7	UGDH
KDB004_MCF7_144H:TRCN0000028112:-666	-1.31243	1.42751	-2.73993		144 h	MCF7	UGDH
KDB004_MCF7_144H:TRCN0000033662:-666	-1.09512	1.61847	-2.71359		144 h	MCF7	NR2F6
KDB004_MCF7_144H:TRCN0000036119:-666	-1.0356	1.15067	-2.18627		144 h	MCF7	GSTZ1
KDB004_MCF7_144H:TRCN0000036658:-666	1.11576	0.964196	0.151568		144 h	MCF7	HSD17B11
KDB004_MCF7_144H:TRCN0000037655:-666	-2.2858	1.03513	-3.32093		144 h	MCF7	HK1
KDB004_MCF7_144H:TRCN0000046367:-666	-1.43457	0.763871	-2.19844		144 h	MCF7	CBR3
KDB004_MCF7_144H:TRCN0000046391:-666	-2.25416	1.61244	-3.8666		144 h	MCF7	BLVRA
KDB004_MCF7_144H:TRCN0000046418:-666	1.16296	0.939322	0.223639		144 h	MCF7	AKR1A1
KDB004_MCF7_144H:TRCN0000046420:-666	-2.02762	1.30834	-3.33596		144 h	MCF7	AKR1A1
KDB004_MCF7_144H:TRCN0000046583:-666	-2.04744	1.32361	-3.37105		144 h	MCF7	SPR
KDB004_MCF7_144H:TRCN0000046584:-666	-1.08508	-0.836475	-0.248603		144 h	MCF7	SPR
KDB004_MCF7_144H:TRCN0000046586:-666	1.06937	0.963717	0.105653		144 h	MCF7	SPR
KDB004_MCF7_144H:TRCN0000046931:-666	-2.26661	1.5564	-3.82301		144 h	MCF7	AMDHD2
KDB004_MCF7_144H:TRCN0000048510:-666	-1.5989	1.20145	-2.80036		144 h	MCF7	SUCLG1
KDB004_MCF7_144H:TRCN0000052527:-666	-2.38261	1.06476	-3.44737		144 h	MCF7	DERA
KDB004_MCF7_144H:TRCN0000055511:-666	1.0067	1.18256	-0.175862		144 h	MCF7	TBC1D9B
KDB004_MCF7_144H:TRCN0000064742:-666	-1.43801	0.896728	-2.33474		144 h	MCF7	ME2
KDB004_MCF7_144H:TRCN0000073036:-666	-1.83344	1.02632	-2.85976		144 h	MCF7	TRIM2
KDB004_MCF7_144H:TRCN0000073826:-666	-1.45271	1.48613	-2.93884		144 h	MCF7	MALT1
KDB004_MCF7_144H:TRCN0000073975:-666	-1.70115	0.745584	-2.44673		144 h	MCF7	STAMBP
KDB004_MCF7_144H:TRCN0000082833:-666	-1.46765	1.24496	-2.71261		144 h	MCF7	COL4A5
KDB004_MCF7_144H:TRCN0000084002:-666	-1.81944	1.55855	-3.37799		144 h	MCF7	ALMS1
KDB004_MCF7_144H:TRCN0000108302:-666	0.913565	1.38974	-0.476172		144 h	MCF7	CENPE
KDB004_MCF7_144H:TRCN0000329798:-666	-2.07063	1.21624	-3.28688		144 h	MCF7	KDM5A
KDB004_MCF7_96H:TRCN0000014632:-666	-1.37751	1.12001	-2.49752		96 h	MCF7	KDM5A
KDB004_MCF7_96H:TRCN0000019300:-666	-1	1.25922	-2.25922		96 h	MCF7	GATA3
KDB004_MCF7_96H:TRCN0000019360:-666	-2.17258	1.64787	-3.82045		96 h	MCF7	KAT6B
KDB004_MCF7_96H:TRCN0000019412:-666	-2.27327	-0.749809	-1.52347		96 h	MCF7	STAT6
KDB004_MCF7_96H:TRCN0000021067:-666	-1.48953	1.05255	-2.54208		96 h	MCF7	ID2
KDB004_MCF7_96H:TRCN0000021506:-666	-2.11905	1.27843	-3.39748		96 h	MCF7	ADCK3
KDB004_MCF7_96H:TRCN0000027261:-666	-1.06975	0.797683	-1.86743		96 h	MCF7	PDHX
KDB004_MCF7_96H:TRCN0000036119:-666	-1	1.36282	-2.36282		96 h	MCF7	GSTZ1
KDB004_MCF7_96H:TRCN0000046367:-666	-1.62171	1.13292	-2.75463		96 h	MCF7	CBR3
KDB004_MCF7_96H:TRCN0000046391:-666	-1	1.19978	-2.19978		96 h	MCF7	BLVRA
KDB004_MCF7_96H:TRCN0000046418:-666	-1.24633	1.37372	-2.62004		96 h	MCF7	AKR1A1
KDB004_MCF7_96H:TRCN0000046420:-666	-1.883	1.26549	-3.14849		96 h	MCF7	AKR1A1
KDB004_MCF7_96H:TRCN0000046586:-666	-1.51725	1.18732	-2.70457		96 h	MCF7	SPR
KDB005_MCF7_144H:TRCN0000000583:-666	-1.05965	0.972471	-2.03212		144 h	MCF7	CDK1
KDB005_MCF7_144H:TRCN0000000618:-666	-2.04568	1.29986	-3.34554		144 h	MCF7	DDR1
KDB005_MCF7_144H:TRCN0000002247:-666	-1.74277	0.928189	-2.67096		144 h	MCF7	TESK1
KDB005_MCF7_144H:TRCN0000003551:-666	1.05867	-1.33179	2.39046		144 h	MCF7	CASP3
KDB005_MCF7_144H:TRCN0000003951:-666	-1.63985	0.856208	-2.49606		144 h	MCF7	RAD23B
KDB005_MCF7_144H:TRCN0000004045:-666	-1.60563	1.15699	-2.76262		144 h	MCF7	USP1
KDB005_MCF7_144H:TRCN0000005297:-666	-1.67111	0.879504	-2.55062		144 h	MCF7	RAB27A
KDB005_MCF7_144H:TRCN0000005381:-666	0.947843	-0.990877	1.93872		144 h	MCF7	SNRPD1
KDB005_MCF7_144H:TRCN0000005685:-666	1.03597	1.13614	-0.100169		144 h	MCF7	VPS72
KDB005_MCF7_144H:TRCN0000005773:-666	1.81985	-0.856666	2.67651		144 h	MCF7	FHL2
KDB005_MCF7_144H:TRCN0000006272:-666	-1.85313	-0.774747	-1.07839		144 h	MCF7	STK25
KDB005_MCF7_144H:TRCN0000006273:-666	-1.36641	1.42917	-2.79559		144 h	MCF7	STK25
KDB005_MCF7_144H:TRCN0000007920:-666	-1.58364	0.897944	-2.48158		144 h	MCF7	POLB
KDB005_MCF7_144H:TRCN0000013123:-666	-1.81375	0.839798	-2.65355		144 h	MCF7	KAT6A
KDB005_MCF7_144H:TRCN0000013159:-666	-1.26077	0.954886	-2.21566		144 h	MCF7	AKAP1
KDB005_MCF7_144H:TRCN0000013230:-666	-1.6492	2.15498	-3.80418		144 h	MCF7	CSDA
KDB005_MCF7_144H:TRCN0000013268:-666	-1.495	0.945623	-2.44062		144 h	MCF7	MBTPS1
KDB005_MCF7_144H:TRCN0000013269:-666	1.50989	-1.51816	3.02805		144 h	MCF7	MBTPS1
KDB005_MCF7_144H:TRCN0000013342:-666	-1.46254	-0.906272	-0.556269		144 h	MCF7	BAZ1B
KDB005_MCF7_144H:TRCN0000014940:-666	-1.62454	1.42692	-3.05147		144 h	MCF7	TCERG1
KDB005_MCF7_144H:TRCN0000017384:-666	-1.56545	1.83059	-3.39604		144 h	MCF7	ZNF768
KDB005_MCF7_144H:TRCN0000019575:-666	-1.60004	1.2295	-2.82954		144 h	MCF7	MCM3
KDB005_MCF7_144H:TRCN0000019804:-666	-1.91286	-0.863811	-1.04905		144 h	MCF7	XBP1
KDB005_MCF7_144H:TRCN0000019850:-666	-2.2406	1.61389	-3.85449		144 h	MCF7	ZFP161
KDB005_MCF7_144H:TRCN0000035911:-666	-1.80241	1.34503	-3.14744		144 h	MCF7	B3GNT1
KDB005_MCF7_144H:TRCN0000039589:-666	-1.62331	1.22263	-2.84593		144 h	MCF7	JUN
KDB005_MCF7_144H:TRCN0000045680:-666	-1.15267	1.21289	-2.36556		144 h	MCF7	TARS
KDB005_MCF7_144H:TRCN0000046376:-666	1.87028	-1.50826	3.37854		144 h	MCF7	CBR1
KDB005_MCF7_144H:TRCN0000046502:-666	-1.72616	1.03048	-2.75664		144 h	MCF7	GRHPR
KDB005_MCF7_144H:TRCN0000050966:-666	-1.99881	1.2712	-3.27002		144 h	MCF7	PAFAH1B1
KDB005_MCF7_144H:TRCN0000052763:-666	-1.68255	0.968147	-2.6507		144 h	MCF7	PPP4R1
KDB005_MCF7_144H:TRCN0000052767:-666	-1.60581	1.04784	-2.65365		144 h	MCF7	PPP4R1
KDB005_MCF7_144H:TRCN0000055586:-666	-1.1523	1.77259	-2.92489		144 h	MCF7	MEGF9
KDB005_MCF7_144H:TRCN0000058116:-666	-2.41043	1.1656	-3.57603		144 h	MCF7	PSMD5
KDB005_MCF7_144H:TRCN0000059292:-666	1.01863	0.78413	0.234495		144 h	MCF7	NUP62
KDB005_MCF7_144H:TRCN0000060151:-666	0.954274	1.72099	-0.766718		144 h	MCF7	SEC14L1
KDB005_MCF7_144H:TRCN0000061515:-666	-1.71615	0.92772	-2.64387		144 h	MCF7	DNTTIP2
KDB005_MCF7_144H:TRCN0000061516:-666	-2.00452	1.59418	-3.5987		144 h	MCF7	DNTTIP2
KDB005_MCF7_144H:TRCN0000062228:-666	-0.94462	-1.14485	0.200225		144 h	MCF7	DLGAP5
KDB005_MCF7_144H:TRCN0000063184:-666	-1.44594	1.25292	-2.69886		144 h	MCF7	TRIP10
KDB005_MCF7_144H:TRCN0000064415:-666	-1.38326	-0.889614	-0.493648		144 h	MCF7	ETFA
KDB005_MCF7_144H:TRCN0000064432:-666	0.925799	1.3254	-0.399597		144 h	MCF7	ETFB
KDB005_MCF7_144H:TRCN0000065114:-666	-1.33463	0.951273	-2.2859		144 h	MCF7	COPB2
KDB005_MCF7_144H:TRCN0000065115:-666	-1.17192	-0.918582	-0.253338		144 h	MCF7	COPB2
KDB005_MCF7_144H:TRCN0000065158:-666	-1.42315	1.2951	-2.71825		144 h	MCF7	SEC24C
KDB005_MCF7_144H:TRCN0000065159:-666	-1.55318	0.999595	-2.55278		144 h	MCF7	SEC24C
KDB005_MCF7_144H:TRCN0000065174:-666	-1.48413	1.58283	-3.06696		144 h	MCF7	SNX6
KDB005_MCF7_144H:TRCN0000065237:-666	-2.25748	1.46371	-3.72118		144 h	MCF7	SEC24B
KDB005_MCF7_144H:TRCN0000072455:-666	-2.30122	2.11419	-4.41541		144 h	MCF7	ERLIN1
KDB005_MCF7_144H:TRCN0000074719:-666	-1.55637	1.25279	-2.80916		144 h	MCF7	LSM6
KDB005_MCF7_144H:TRCN0000116045:-666	-1.06197	-1.12236	0.0603914		144 h	MCF7	NIT1
KDB005_MCF7_144H:TRCN0000116253:-666	-1.1295	1.2359	-2.3654		144 h	MCF7	TJP1
KDB006_MCF7_144H:TRCN0000004007:-666	-1.02127	1.03826	-2.05953		144 h	MCF7	UBE2A
KDB006_MCF7_144H:TRCN0000004337:-666	0.821468	0.717744	0.103725		144 h	MCF7	FBXO7
KDB006_MCF7_144H:TRCN0000004842:-666	-1.10325	0.843283	-1.94653		144 h	MCF7	HDAC6
KDB006_MCF7_144H:TRCN0000005222:-666	-1.44042	1.28984	-2.73026		144 h	MCF7	TSKU
KDB006_MCF7_144H:TRCN0000005453:-666	-1.65554	0.881212	-2.53676		144 h	MCF7	PAF1
KDB006_MCF7_144H:TRCN0000005455:-666	-1.53823	1.58644	-3.12467		144 h	MCF7	PAF1
KDB006_MCF7_144H:TRCN0000005464:-666	-1.89095	1.38039	-3.27134		144 h	MCF7	ZFP36
KDB006_MCF7_144H:TRCN0000005986:-666	-2.46284	1.35508	-3.81792		144 h	MCF7	RPA2
KDB006_MCF7_144H:TRCN0000008684:-666	-1.14981	0.754333	-1.90414		144 h	MCF7	TNIP1
KDB006_MCF7_144H:TRCN0000008794:-666	-1.56098	1.0705	-2.63149		144 h	MCF7	DNAJB1
KDB006_MCF7_144H:TRCN0000010027:-666	0.849143	1.23611	-0.386966		144 h	MCF7	IKBKE
KDB006_MCF7_144H:TRCN0000014551:-666	-1.45528	1.14655	-2.60183		144 h	MCF7	CTCF
KDB006_MCF7_144H:TRCN0000017248:-666	-1.79061	2.17295	-3.96356		144 h	MCF7	PUF60
KDB006_MCF7_144H:TRCN0000017249:-666	1.10216	0.955073	0.147085		144 h	MCF7	PUF60
KDB006_MCF7_144H:TRCN0000017252:-666	-1.94165	1.91801	-3.85966		144 h	MCF7	PUF60
KDB006_MCF7_144H:TRCN0000029147:-666	-1.20072	1.09115	-2.29187		144 h	MCF7	TMED10
KDB006_MCF7_144H:TRCN0000029747:-666	-1.34328	1.0744	-2.41768		144 h	MCF7	ARHGEF5
KDB006_MCF7_144H:TRCN0000034254:-666	-1.90154	-0.873997	-1.02754		144 h	MCF7	TRIM13
KDB006_MCF7_144H:TRCN0000034926:-666	-1.80902	1.76311	-3.57213		144 h	MCF7	ABAT
KDB006_MCF7_144H:TRCN0000035709:-666	1.17494	-1.35734	2.53228		144 h	MCF7	NMT1
KDB006_MCF7_144H:TRCN0000036550:-666	-1.21165	-1.48982	0.278167		144 h	MCF7	MTHFD2
KDB006_MCF7_144H:TRCN0000040075:-666	1.25316	-1.36163	2.61478		144 h	MCF7	EZH2
KDB006_MCF7_144H:TRCN0000043652:-666	-2.06811	1.52889	-3.59699		144 h	MCF7	SLC2A6
KDB006_MCF7_144H:TRCN0000044361:-666	-1.34914	0.969311	-2.31845		144 h	MCF7	CLIC4
KDB006_MCF7_144H:TRCN0000044935:-666	-1.5972	1.98424	-3.58144		144 h	MCF7	CLCN3
KDB006_MCF7_144H:TRCN0000044967:-666	-2.03511	1.38276	-3.41787		144 h	MCF7	SLC25A4
KDB006_MCF7_144H:TRCN0000047483:-666	-1.4629	1.26661	-2.72951		144 h	MCF7	IQGAP1
KDB006_MCF7_144H:TRCN0000049881:-666	-2.01016	1.01369	-3.02385		144 h	MCF7	POP4
KDB006_MCF7_144H:TRCN0000053624:-666	-0.914756	0.936877	-1.85163		144 h	MCF7	CHERP
KDB006_MCF7_144H:TRCN0000053910:-666	-1.37772	1.29562	-2.67334		144 h	MCF7	DTNA
KDB006_MCF7_144H:TRCN0000059767:-666	0.98349	-1.12702	2.11051		144 h	MCF7	YKT6
KDB006_MCF7_144H:TRCN0000061884:-666	-0.847033	0.736546	-1.58358		144 h	MCF7	MLEC
KDB006_MCF7_144H:TRCN0000061886:-666	1.09198	-1.38687	2.47885		144 h	MCF7	MLEC
KDB006_MCF7_144H:TRCN0000061993:-666	-1.31582	1.50013	-2.81596		144 h	MCF7	P4HA2
KDB006_MCF7_144H:TRCN0000062321:-666	-1.57561	1.94015	-3.51577		144 h	MCF7	PKD1
KDB006_MCF7_144H:TRCN0000062421:-666	-1.63565	1.19092	-2.82658		144 h	MCF7	DDIT4
KDB006_MCF7_144H:TRCN0000063107:-666	-1.23187	1.13025	-2.36212		144 h	MCF7	SRPRB
KDB006_MCF7_144H:TRCN0000063847:-666	1.12492	-1.34163	2.46655		144 h	MCF7	WFS1
KDB006_MCF7_144H:TRCN0000063963:-666	-1	1.16267	-2.16267		144 h	MCF7	MBNL1
KDB006_MCF7_144H:TRCN0000064674:-666	0.711941	-1.0425	1.75444		144 h	MCF7	TSTA3
KDB006_MCF7_144H:TRCN0000065218:-666	-2.30877	1.55851	-3.86727		144 h	MCF7	ACBD3
KDB006_MCF7_144H:TRCN0000108298:-666	-1.75663	1.06478	-2.82142		144 h	MCF7	KIF2C
KDB006_MCF7_96H:TRCN0000004842:-666	-1	0.870997	-1.871		96 h	MCF7	HDAC6
KDB006_MCF7_96H:TRCN0000047486:-666	0.757184	0.97862	-0.221436		96 h	MCF7	IQGAP1
KDB007_MCF7_144H:TRCN0000000649:-666	-1	1.0669	-2.0669		144 h	MCF7	DYRK3
KDB007_MCF7_144H:TRCN0000001535:-666	-1.32272	-0.899435	-0.423289		144 h	MCF7	TRIB1
KDB007_MCF7_144H:TRCN0000001714:-666	-1.95893	2.00644	-3.96537		144 h	MCF7	MOK
KDB007_MCF7_144H:TRCN0000004148:-666	-2.05258	1.54215	-3.59473		144 h	MCF7	VPS28
KDB007_MCF7_144H:TRCN0000004265:-666	1.34234	0.785116	0.557229		144 h	MCF7	STAT1
KDB007_MCF7_144H:TRCN0000004267:-666	-1.83203	1.741	-3.57303		144 h	MCF7	STAT1
KDB007_MCF7_144H:TRCN0000004412:-666	-2.0297	1.14545	-3.17515		144 h	MCF7	HERPUD1
KDB007_MCF7_144H:TRCN0000006191:-666	-1.49767	1.0272	-2.52487		144 h	MCF7	PHKA1
KDB007_MCF7_144H:TRCN0000006405:-666	-0.984506	-1.28976	0.305249		144 h	MCF7	EPHA2
KDB007_MCF7_144H:TRCN0000013362:-666	-1.21365	1.24118	-2.45483		144 h	MCF7	MTA1
KDB007_MCF7_144H:TRCN0000016439:-666	-1.28137	-0.890318	-0.391047		144 h	MCF7	CREB3L2
KDB007_MCF7_144H:TRCN0000028447:-666	-1.27449	1.35261	-2.6271		144 h	MCF7	ALDH7A1
KDB007_MCF7_144H:TRCN0000037873:-666	0.94903	1.44784	-0.498814		144 h	MCF7	IKBKAP
KDB007_MCF7_144H:TRCN0000038011:-666	-1.51641	1.02501	-2.54141		144 h	MCF7	PACSIN3
KDB007_MCF7_144H:TRCN0000038986:-666	-1.1599	1.24984	-2.40974		144 h	MCF7	AKR7A2
KDB007_MCF7_144H:TRCN0000045373:-666	1.02704	1.27165	-0.244609		144 h	MCF7	QRSL1
KDB007_MCF7_144H:TRCN0000045929:-666	-1.53169	1.88688	-3.41857		144 h	MCF7	FPGS
KDB007_MCF7_144H:TRCN0000049361:-666	-1.69741	1.22102	-2.91843		144 h	MCF7	GNPDA1
KDB007_MCF7_144H:TRCN0000049460:-666	0.762473	-1.17439	1.93686		144 h	MCF7	GALE
KDB007_MCF7_144H:TRCN0000049461:-666	-0.842726	1.37236	-2.21508		144 h	MCF7	GALE
KDB007_MCF7_144H:TRCN0000050273:-666	1.05354	0.834878	0.218661		144 h	MCF7	NUDT9
KDB007_MCF7_144H:TRCN0000050364:-666	-2.08932	1.27417	-3.36349		144 h	MCF7	PNKP
KDB007_MCF7_144H:TRCN0000050954:-666	-1.5711	0.88006	-2.45116		144 h	MCF7	DDX49
KDB007_MCF7_144H:TRCN0000051032:-666	-1.88825	1.453	-3.34125		144 h	MCF7	DDX42
KDB007_MCF7_144H:TRCN0000052468:-666	-1.93857	-1.05437	-0.884195		144 h	MCF7	GMDS
KDB007_MCF7_144H:TRCN0000055527:-666	-1.23115	1.29198	-2.52313		144 h	MCF7	NUCB2
KDB007_MCF7_144H:TRCN0000055995:-666	0.842538	0.775555	0.0669827		144 h	MCF7	CLTB
KDB007_MCF7_144H:TRCN0000056593:-666	-1.41393	-1.08314	-0.330788		144 h	MCF7	FDX1
KDB007_MCF7_144H:TRCN0000059565:-666	-1.68638	1.21353	-2.89991		144 h	MCF7	TRAPPC3
KDB007_MCF7_144H:TRCN0000060363:-666	-1.14623	1.04125	-2.18748		144 h	MCF7	MBOAT7
KDB007_MCF7_144H:TRCN0000064616:-666	-2.29631	2.30129	-4.5976		144 h	MCF7	TXNL4B
KDB007_MCF7_96H:TRCN0000002388:-666	-1.25717	-1.04276	-0.214408		96 h	MCF7	SCYL3
KDB007_MCF7_96H:TRCN0000045373:-666	0.906927	1.01407	-0.107142		96 h	MCF7	QRSL1
KDB008_MCF7_144H:TRCN0000004059:-666	-1.99997	1.31043	-3.31039		144 h	MCF7	USP7
KDB008_MCF7_144H:TRCN0000007610:-666	-1.70495	0.880622	-2.58557		144 h	MCF7	USP20
KDB008_MCF7_144H:TRCN0000013696:-666	-1.40255	1.23058	-2.63314		144 h	MCF7	CEBPD
KDB008_MCF7_144H:TRCN0000017025:-666	0.641392	1.0932	-0.451813		144 h	MCF7	POLR2I
KDB008_MCF7_144H:TRCN0000035049:-666	-1.84965	2.12935	-3.979		144 h	MCF7	HPRT1
KDB008_MCF7_144H:TRCN0000050256:-666	-1.71986	1.03289	-2.75275		144 h	MCF7	BPHL
KDB008_MCF7_144H:TRCN0000050808:-666	-2.23478	1.32099	-3.55576		144 h	MCF7	PRCP
KDB008_MCF7_144H:TRCN0000050809:-666	-1.45052	1.44189	-2.89241		144 h	MCF7	PRCP
KDB008_MCF7_144H:TRCN0000055843:-666	-1.33805	1.07954	-2.41759		144 h	MCF7	MACF1
KDB008_MCF7_144H:TRCN0000061971:-666	-1.71554	1.46222	-3.17776		144 h	MCF7	NOLC1
KDB008_MCF7_144H:TRCN0000073864:-666	0.815628	1.18053	-0.364906		144 h	MCF7	YME1L1
KDB008_MCF7_144H:TRCN0000073918:-666	-1.39097	1.88312	-3.27409		144 h	MCF7	PEPD
KDB008_MCF7_96H:J12	-1.67033	1.57537	-3.2457		96 h	MCF7	TNFRSF21
KDB008_MCF7_96H:K24	-1.32595	1.29815	-2.6241		96 h	MCF7	ZNF589
KDB008_MCF7_96H:M24	-1.59982	1.29672	-2.89654		96 h	MCF7	NPC1
KDB008_MCF7_96H:N10	0.815493	0.734779	0.0807136		96 h	MCF7	GADD45B
KDB008_MCF7_96H:N24	-1.51691	1.09932	-2.61623		96 h	MCF7	COPZ1
KDB008_MCF7_96H:TRCN0000000828:-666	-2.22213	1.42568	-3.6478		96 h	MCF7	MAPK13
KDB008_MCF7_96H:TRCN0000001466:-666	-1.52535	1.10348	-2.62884		96 h	MCF7	MAP2K5
KDB008_MCF7_96H:TRCN0000004057:-666	-1	1.19775	-2.19775		96 h	MCF7	USP7
KDB008_MCF7_96H:TRCN0000004058:-666	-1.40604	1.46914	-2.87517		96 h	MCF7	USP7
KDB008_MCF7_96H:TRCN0000004059:-666	-1.69031	1.10101	-2.79132		96 h	MCF7	USP7
KDB008_MCF7_96H:TRCN0000004428:-666	-1.37431	1.1988	-2.57311		96 h	MCF7	PAN2
KDB008_MCF7_96H:TRCN0000004429:-666	-1.66076	1.63295	-3.29371		96 h	MCF7	PAN2
KDB008_MCF7_96H:TRCN0000004430:-666	0.893467	1.66078	-0.767309		96 h	MCF7	PAN2
KDB008_MCF7_96H:TRCN0000004463:-666	0.911257	0.995174	-0.083917		96 h	MCF7	TIPARP
KDB008_MCF7_96H:TRCN0000005431:-666	-1.4573	1.09478	-2.55208		96 h	MCF7	NPC1
KDB008_MCF7_96H:TRCN0000006675:-666	-1.58003	1.53306	-3.11309		96 h	MCF7	ADAM10
KDB008_MCF7_96H:TRCN0000007609:-666	-1	1.03667	-2.03667		96 h	MCF7	USP20
KDB008_MCF7_96H:TRCN0000007610:-666	-0.817592	-0.842456	0.0248645		96 h	MCF7	USP20
KDB008_MCF7_96H:TRCN0000007612:-666	0.931917	-1.09275	2.02466		96 h	MCF7	USP20
KDB008_MCF7_96H:TRCN0000007833:-666	-1.03503	-0.909912	-0.125122		96 h	MCF7	BNIP3
KDB008_MCF7_96H:TRCN0000008720:-666	0.875109	-1.17943	2.05454		96 h	MCF7	G3BP1
KDB008_MCF7_96H:TRCN0000009973:-666	0.799268	1.03767	-0.238401		96 h	MCF7	MAPK13
KDB008_MCF7_96H:TRCN0000010045:-666	-1.37407	-1.06214	-0.311931		96 h	MCF7	RBKS
KDB008_MCF7_96H:TRCN0000010105:-666	-2.00641	1.13093	-3.13734		96 h	MCF7	LYN
KDB008_MCF7_96H:TRCN0000010107:-666	-1	1.40536	-2.40536		96 h	MCF7	LYN
KDB008_MCF7_96H:TRCN0000013696:-666	-1.68221	1.16222	-2.84443		96 h	MCF7	CEBPD
KDB008_MCF7_96H:TRCN0000014609:-666	-1.07175	1.06989	-2.14164		96 h	MCF7	TCFL5
KDB008_MCF7_96H:TRCN0000014611:-666	-1.16834	0.807606	-1.97594		96 h	MCF7	TCFL5
KDB008_MCF7_96H:TRCN0000014824:-666	1.2139	-1.24371	2.45761		96 h	MCF7	TBX2
KDB008_MCF7_96H:TRCN0000017027:-666	1.80098	-1.20782	3.0088		96 h	MCF7	POLR2I
KDB008_MCF7_96H:TRCN0000018573:-666	-1.03544	1.39944	-2.43487		96 h	MCF7	PCBD1
KDB008_MCF7_96H:TRCN0000018865:-666	1.07572	-0.883528	1.95925		96 h	MCF7	TP53BP1
KDB008_MCF7_96H:TRCN0000019159:-666	2.15062	-1.33365	3.48428		96 h	MCF7	IGHMBP2
KDB008_MCF7_96H:TRCN0000019234:-666	-1.92286	1.00846	-2.93132		96 h	MCF7	PHF2
KDB008_MCF7_96H:TRCN0000019238:-666	-0.955221	1.35313	-2.30835		96 h	MCF7	PHF2
KDB008_MCF7_96H:TRCN0000020197:-666	-1.14056	1.27907	-2.41962		96 h	MCF7	ZNF589
KDB008_MCF7_96H:TRCN0000022266:-666	-1.71005	1.3125	-3.02255		96 h	MCF7	DNAJB2
KDB008_MCF7_96H:TRCN0000029127:-666	-2.2266	2.53802	-4.76461		96 h	MCF7	VDAC1
KDB008_MCF7_96H:TRCN0000029128:-666	-1.09582	-1.13809	0.0422704		96 h	MCF7	VDAC1
KDB008_MCF7_96H:TRCN0000033551:-666	0.98633	1.19621	-0.20988		96 h	MCF7	BECN1
KDB008_MCF7_96H:TRCN0000033553:-666	-1	1.55516	-2.55516		96 h	MCF7	BECN1
KDB008_MCF7_96H:TRCN0000035049:-666	-1.39284	1.30133	-2.69417		96 h	MCF7	HPRT1
KDB008_MCF7_96H:TRCN0000035079:-666	-1.52918	-1.0472	-0.481981		96 h	MCF7	AGL
KDB008_MCF7_96H:TRCN0000035083:-666	-0.851786	1.03223	-1.88402		96 h	MCF7	AGL
KDB008_MCF7_96H:TRCN0000038000:-666	-1.96104	0.952941	-2.91398		96 h	MCF7	AKAP8L
KDB008_MCF7_96H:TRCN0000038189:-666	-1.27081	1.35904	-2.62985		96 h	MCF7	VAT1
KDB008_MCF7_96H:TRCN0000038416:-666	-1.08859	-1.09112	0.00253485		96 h	MCF7	ATP5S
KDB008_MCF7_96H:TRCN0000038580:-666	-1.41929	1.57409	-2.99338		96 h	MCF7	ATP6V1F
KDB008_MCF7_96H:TRCN0000038696:-666	-1.7059	1.47707	-3.18297		96 h	MCF7	FAS
KDB008_MCF7_96H:TRCN0000039634:-666	0.87541	1.08937	-0.213958		96 h	MCF7	EGFR
KDB008_MCF7_96H:TRCN0000043248:-666	-1.93971	1.48741	-3.42712		96 h	MCF7	SLC11A2
KDB008_MCF7_96H:TRCN0000045605:-666	0.97621	-1.18581	2.16202		96 h	MCF7	NOSIP
KDB008_MCF7_96H:TRCN0000045646:-666	0.725641	0.943125	-0.217484		96 h	MCF7	DHPS
KDB008_MCF7_96H:TRCN0000047753:-666	-1.86217	0.976145	-2.83832		96 h	MCF7	RHOBTB1
KDB008_MCF7_96H:TRCN0000048807:-666	-1.37074	-0.923986	-0.446755		96 h	MCF7	PAFAH1B3
KDB008_MCF7_96H:TRCN0000049257:-666	-1.16299	0.9897	-2.15269		96 h	MCF7	PPIC
KDB008_MCF7_96H:TRCN0000049369:-666	-1.88068	1.39843	-3.27911		96 h	MCF7	PPIE
KDB008_MCF7_96H:TRCN0000050254:-666	-1	-1	0		96 h	MCF7	BPHL
KDB008_MCF7_96H:TRCN0000050808:-666	-2.16725	1.56419	-3.73143		96 h	MCF7	PRCP
KDB008_MCF7_96H:TRCN0000050809:-666	-1.26989	1.03148	-2.30137		96 h	MCF7	PRCP
KDB008_MCF7_96H:TRCN0000050811:-666	1.50747	-0.99734	2.50481		96 h	MCF7	PRCP
KDB008_MCF7_96H:TRCN0000050823:-666	-1.11018	-0.933622	-0.176558		96 h	MCF7	ARG1
KDB008_MCF7_96H:TRCN0000050826:-666	1.43555	-1.42193	2.85748		96 h	MCF7	ARG1
KDB008_MCF7_96H:TRCN0000051816:-666	-1.85423	1.18011	-3.03434		96 h	MCF7	SKIV2L
KDB008_MCF7_96H:TRCN0000055573:-666	-1.14089	-1.38953	0.24864		96 h	MCF7	SWAP70
KDB008_MCF7_96H:TRCN0000055843:-666	-1.49998	1.25706	-2.75704		96 h	MCF7	MACF1
KDB008_MCF7_96H:TRCN0000055847:-666	-1.97749	1.42419	-3.40169		96 h	MCF7	MACF1
KDB008_MCF7_96H:TRCN0000059135:-666	-1.33488	1.08873	-2.42362		96 h	MCF7	TNFRSF21
KDB008_MCF7_96H:TRCN0000059137:-666	-1.63024	1.72021	-3.35046		96 h	MCF7	TNFRSF21
KDB008_MCF7_96H:TRCN0000060019:-666	-1.18654	1.32609	-2.51263		96 h	MCF7	HFE
KDB008_MCF7_96H:TRCN0000061968:-666	-0.959976	1.27641	-2.23639		96 h	MCF7	NOLC1
KDB008_MCF7_96H:TRCN0000062451:-666	-1.34244	0.938358	-2.28079		96 h	MCF7	SGCB
KDB008_MCF7_96H:TRCN0000062711:-666	-2.11861	1.68339	-3.802		96 h	MCF7	BID
KDB008_MCF7_96H:TRCN0000062712:-666	1.13243	1.08088	0.0515468		96 h	MCF7	BID
KDB008_MCF7_96H:TRCN0000063423:-666	0.769607	1.01792	-0.248309		96 h	MCF7	LRP10
KDB008_MCF7_96H:TRCN0000063947:-666	-1.79364	1.14939	-2.94303		96 h	MCF7	METRN
KDB008_MCF7_96H:TRCN0000064999:-666	0.998674	1.05953	-0.0608532		96 h	MCF7	COPZ1
KDB008_MCF7_96H:TRCN0000065002:-666	-1.30705	1.00042	-2.30747		96 h	MCF7	COPZ1
KDB008_MCF7_96H:TRCN0000072629:-666	-1.43666	0.969822	-2.40648		96 h	MCF7	MRPS16
KDB008_MCF7_96H:TRCN0000073864:-666	-1	1.08492	-2.08492		96 h	MCF7	YME1L1
KDB008_MCF7_96H:TRCN0000073866:-666	-1.3205	0.885671	-2.20617		96 h	MCF7	YME1L1
KDB008_MCF7_96H:TRCN0000073922:-666	-1.63767	1.99367	-3.63134		96 h	MCF7	PEPD
KDB008_MCF7_96H:TRCN0000074455:-666	0.732754	1.1026	-0.369846		96 h	MCF7	LSM5
KDB008_MCF7_96H:TRCN0000074457:-666	1.00103	0.908825	0.0922075		96 h	MCF7	LSM5
KDB008_MCF7_96H:TRCN0000074635:-666	-1.16535	-1.03361	-0.131733		96 h	MCF7	PRPF6
KDB008_MCF7_96H:TRCN0000083417:-666	-2.14254	1.18032	-3.32285		96 h	MCF7	GNAS
KDB008_MCF7_96H:TRCN0000106837:-666	-1.69216	1.24234	-2.9345		96 h	MCF7	H2AFV
KDB008_MCF7_96H:TRCN0000107185:-666	0.823157	-0.931602	1.75476		96 h	MCF7	GADD45B
KDB008_MCF7_96H:TRCN0000107348:-666	-1.189	1.76509	-2.95409		96 h	MCF7	HDGFL3
KDB008_MCF7_96H:TRCN0000107435:-666	-2.21478	1.2193	-3.43408		96 h	MCF7	ZBTB24
KDB008_MCF7_96H:TRCN0000113816:-666	-1.66133	0.833477	-2.4948		96 h	MCF7	KIF14
KDB008_MCF7_96H:TRCN0000115928:-666	-0.947141	-0.885916	-0.0612251		96 h	MCF7	CD320
KDB009_MCF7_144H:TRCN0000008334:-666	-2.27919	0.924389	-3.20358		144 h	MCF7	FZD5
KDB009_MCF7_144H:TRCN0000008876:-666	-1.99563	1.91992	-3.91554		144 h	MCF7	GPER
KDB009_MCF7_144H:TRCN0000013169:-666	-1.39169	1.49215	-2.88384		144 h	MCF7	DPF1
KDB009_MCF7_144H:TRCN0000022244:-666	-1.22917	-0.891606	-0.33756		144 h	MCF7	PMF1
KDB009_MCF7_144H:TRCN0000022297:-666	-1.79743	1.06817	-2.86559		144 h	MCF7	DNAJB12
KDB009_MCF7_144H:TRCN0000029221:-666	1.07158	-1.40779	2.47937		144 h	MCF7	HYOU1
KDB009_MCF7_144H:TRCN0000038906:-666	-1.45013	1.14517	-2.59531		144 h	MCF7	OGFOD1
KDB009_MCF7_144H:TRCN0000040131:-666	-1.1067	1.2755	-2.3822		144 h	MCF7	SFN
KDB009_MCF7_144H:TRCN0000043412:-666	0.803785	0.960132	-0.156347		144 h	MCF7	SLC27A3
KDB009_MCF7_144H:TRCN0000045194:-666	-1.65365	1.61446	-3.26811		144 h	MCF7	CCNB2
KDB009_MCF7_144H:TRCN0000049745:-666	-1.28095	-0.889781	-0.391166		144 h	MCF7	PARN
KDB009_MCF7_144H:TRCN0000051367:-666	-1.20411	0.804059	-2.00817		144 h	MCF7	EXOSC4
KDB009_MCF7_144H:TRCN0000057546:-666	-2.04467	1.43491	-3.47957		144 h	MCF7	CD58
KDB009_MCF7_144H:TRCN0000062044:-666	-1.14364	1.53077	-2.67441		144 h	MCF7	ANKRD49
KDB009_MCF7_144H:TRCN0000107682:-666	-0.988749	1.28837	-2.27712		144 h	MCF7	MTF2
KDB010_MCF7_144H:TRCN0000000621:-666	-0.988591	1.28856	-2.27715		144 h	MCF7	ERBB3
KDB010_MCF7_144H:TRCN0000000657:-666	-1.21534	0.851986	-2.06733		144 h	MCF7	AURKA
KDB010_MCF7_144H:TRCN0000002077:-666	-0.981975	0.933599	-1.91557		144 h	MCF7	STK33
KDB010_MCF7_144H:TRCN0000002078:-666	-2.08192	1.00045	-3.08237		144 h	MCF7	STK33
KDB010_MCF7_144H:TRCN0000002079:-666	-1.03198	1.10936	-2.14135		144 h	MCF7	STK33
KDB010_MCF7_144H:TRCN0000002081:-666	-2.18307	-0.878108	-1.30496		144 h	MCF7	STK33
KDB010_MCF7_144H:TRCN0000006293:-666	-1	0.970774	-1.97077		144 h	MCF7	BRAF
KDB010_MCF7_144H:TRCN0000007082:-666	-1.59378	2.12532	-3.7191		144 h	MCF7	RPS6KL1
KDB010_MCF7_144H:TRCN0000007083:-666	-1.49127	1.35014	-2.84141		144 h	MCF7	RPS6KL1
KDB010_MCF7_144H:TRCN0000007532:-666	-1.03328	-0.910548	-0.122735		144 h	MCF7	SKP2
KDB010_MCF7_144H:TRCN0000007534:-666	-1.21117	0.669242	-1.88041		144 h	MCF7	SKP2
KDB010_MCF7_144H:TRCN0000009845:-666	-1.39427	-1.01106	-0.383209		144 h	MCF7	JUN
KDB010_MCF7_144H:TRCN0000010339:-666	-1.18734	1.70295	-2.8903		144 h	MCF7	GSK3A
KDB010_MCF7_144H:TRCN0000010390:-666	-1.27567	1.35848	-2.63416		144 h	MCF7	MYC
KDB010_MCF7_144H:TRCN0000013131:-666	0.878203	1.05708	-0.178879		144 h	MCF7	LHX3
KDB010_MCF7_144H:TRCN0000017326:-666	1.05409	1.16154	-0.107454		144 h	MCF7	ID4
KDB010_MCF7_144H:TRCN0000019611:-666	-2.2524	1.44742	-3.69982		144 h	MCF7	HOXC9
KDB010_MCF7_144H:TRCN0000021278:-666	-1.79606	1.18767	-2.98372		144 h	MCF7	PAX8
KDB010_MCF7_144H:TRCN0000021695:-666	-1.65023	1.02464	-2.67486		144 h	MCF7	ADNP2
KDB010_MCF7_144H:TRCN0000033257:-666	0.927787	1.13623	-0.208445		144 h	MCF7	NRAS
KDB010_MCF7_144H:TRCN0000033259:-666	-1.46881	-1.04432	-0.424489		144 h	MCF7	KRAS
KDB010_MCF7_144H:TRCN0000038679:-666	-1.44944	1.30091	-2.75035		144 h	MCF7	GSK3A
KDB010_MCF7_144H:TRCN0000038682:-666	-1.15486	1.81832	-2.97317		144 h	MCF7	GSK3A
KDB010_MCF7_144H:TRCN0000039589:-666	-1.48567	1.68086	-3.16653		144 h	MCF7	JUN
KDB010_MCF7_144H:TRCN0000039590:-666	0.799029	-1.70695	2.50598		144 h	MCF7	JUN
KDB010_MCF7_144H:TRCN0000039591:-666	-0.879407	-1.42998	0.550575		144 h	MCF7	JUN
KDB010_MCF7_144H:TRCN0000039592:-666	-1.25946	1.01518	-2.27464		144 h	MCF7	JUN
KDB010_MCF7_144H:TRCN0000039640:-666	-2.05665	2.10764	-4.16429		144 h	MCF7	MYC
KDB010_MCF7_144H:TRCN0000039641:-666	-1.27194	0.849417	-2.12136		144 h	MCF7	MYC
KDB010_MCF7_144H:TRCN0000040110:-666	-0.97183	1.25281	-2.22464		144 h	MCF7	ERBB3
KDB010_MCF7_144H:TRCN0000040111:-666	-1.35661	-0.86785	-0.488765		144 h	MCF7	ERBB3
KDB010_MCF7_144H:TRCN0000040152:-666	-0.932249	1.17352	-2.10577		144 h	MCF7	KRAS
KDB010_MCF7_144H:TRCN0000044726:-666	1.05179	-1	2.05179		144 h	MCF7	KCNK1
KDB010_MCF7_144H:TRCN0000047733:-666	-1.80658	1.48618	-3.29276		144 h	MCF7	RAB31
KDB010_MCF7_144H:TRCN0000049874:-666	1.16039	-1.37312	2.53351		144 h	MCF7	RPP38
KDB010_MCF7_144H:TRCN0000049877:-666	-1.11017	0.946199	-2.05637		144 h	MCF7	RPP38
KDB010_MCF7_144H:TRCN0000107205:-666	-1.92703	1.61405	-3.54108		144 h	MCF7	CRADD
KDB010_MCF7_144H:TRCN0000107207:-666	-1.94283	2.17456	-4.11738		144 h	MCF7	CRADD
KDB010_MCF7_144H:TRCN0000107737:-666	1.2217	-1.60429	2.82599		144 h	MCF7	LZIC
KDB010_MCF7_144H:TRCN0000116358:-666	-2.03804	1.39737	-3.43541		144 h	MCF7	DYNLT3
KDB010_MCF7_144H:TRCN0000127998:-666	-1.80026	0.778191	-2.57845		144 h	MCF7	SMG7
KDB010_MCF7_144H:TRCN0000131227:-666	-1.11231	0.921156	-2.03346		144 h	MCF7	KIAA0196
KDB010_MCF7_144H:TRCN0000137827:-666	0.811016	-1.00184	1.81286		144 h	MCF7	FAM20B
KDB010_MCF7_144H:TRCN0000195549:-666	-1.75747	1.24959	-3.00706		144 h	MCF7	AURKA
KDB010_MCF7_144H:TRCN0000196915:-666	-0.971921	-0.864896	-0.107025		144 h	MCF7	STK33
KDB010_MCF7_144H:TRCN0000199233:-666	1.00063	-1.02208	2.02271		144 h	MCF7	AURKB
KDB010_MCF7_144H:TRCN0000199832:-666	-1.95657	1.48383	-3.44041		144 h	MCF7	GSK3A
KDB010_MCF7_144H:TRCN0000199993:-666	-1.61343	0.960554	-2.57398		144 h	MCF7	ERBB3
KDB010_MCF7_144H:TRCN0000218392:-666	-2.17897	1.41822	-3.59719		144 h	MCF7	ERBB3
KDB010_MCF7_144H:TRCN0000218445:-666	-1.13948	-0.998761	-0.140724		144 h	MCF7	ERBB3
KDB010_MCF7_144H:TRCN0000219020:-666	-1.59213	1.35583	-2.94795		144 h	MCF7	ERBB3
KDB010_MCF7_144H:TRCN0000231131:-666	-1.10802	-0.9574	-0.150616		144 h	MCF7	BRAF
KDB010_MCF7_144H:TRCN0000231132:-666	-1.22805	-0.778901	-0.44915		144 h	MCF7	BRAF
KDB010_MCF7_144H:TRCN0000257097:-666	-1.70546	1.62079	-3.32625		144 h	MCF7	TOMM70A
KDB010_MCF7_144H:TRCN0000257355:-666	-1.09231	1.56182	-2.65413		144 h	MCF7	CRKL
KDB010_MCF7_144H:TRCN0000289650:-666	-1.44373	0.94149	-2.38522		144 h	MCF7	HGS
KDB010_MCF7_144H:TRCN0000297323:-666	-1.5706	1.74223	-3.31283		144 h	MCF7	RPS6KA4
KDB010_MCF7_144H:TRCN0000300442:-666	-1.55755	0.846137	-2.40369		144 h	MCF7	NRAS
KDB010_MCF7_144H:TRCN0000315001:-666	-1.14165	1.51001	-2.65166		144 h	MCF7	RPS6KB1
KDB010_MCF7_144H:TRCN0000327647:-666	-1.57898	0.836307	-2.41529		144 h	MCF7	MYC
KDB010_MCF7_144H:TRCN0000331232:-666	-1.87496	1.04949	-2.92445		144 h	MCF7	GNAS
KDB010_MCF7_144H:TRCN0000338225:-666	-0.948384	0.942514	-1.8909		144 h	MCF7	JUN
KDB010_MCF7_144H:TRCN0000359673:-666	1.33085	-1.29617	2.62703		144 h	MCF7	PAX8
KDB010_MCF7_144H:TRCN0000369099:-666	-1.42389	0.939685	-2.36357		144 h	MCF7	KRAS
KDB010_MCF7_144H:TRCN0000377271:-666	-1.93619	-1.03248	-0.903719		144 h	MCF7	KRAS
KDB010_MCF7_96H:TRCN0000010339:-666	0.963291	0.956279	0.00701158		96 h	MCF7	GSK3A
KDB010_MCF7_96H:TRCN0000033256:-666	-1.32404	1.35838	-2.68242		96 h	MCF7	NRAS
KDB010_MCF7_96H:TRCN0000033257:-666	-1.38332	0.989523	-2.37284		96 h	MCF7	NRAS
KDB010_MCF7_96H:TRCN0000131227:-666	-1	0.871849	-1.87185		96 h	MCF7	KIAA0196
KDB010_MCF7_96H:TRCN0000199832:-666	-1.41568	1.25022	-2.6659		96 h	MCF7	GSK3A
KDB010_MCF7_96H:TRCN0000199993:-666	-1.32783	1.45328	-2.78111		96 h	MCF7	ERBB3
KDB010_MCF7_96H:TRCN0000218392:-666	-1.57504	-0.861736	-0.713305		96 h	MCF7	ERBB3
KDB010_MCF7_96H:TRCN0000327647:-666	-1.4713	-1.09335	-0.377954		96 h	MCF7	MYC
KDC001_MCF7_96H:TRCN0000019099:-666	-1.15121	-1.00647	-0.144741		96 h	MCF7	PGBD1
KDC001_MCF7_96H:TRCN0000020869:-666	-1.85302	1.3464	-3.19942		96 h	MCF7	TWIST2
KDC001_MCF7_96H:TRCN0000027310:-666	-1	1.00882	-2.00882		96 h	MCF7	IDH3A
KDC001_MCF7_96H:TRCN0000033254:-666	-1.57084	0.816713	-2.38755		96 h	MCF7	NRAS
KDC001_MCF7_96H:TRCN0000050854:-666	-1.57246	2.10487	-3.67733		96 h	MCF7	MMP14
KDC001_MCF7_96H:TRCN0000083765:-666	-1.25534	1.12545	-2.38078		96 h	MCF7	FGG
KDC001_MCF7_96H:TRCN0000329861:-666	0.968825	-1.01925	1.98808		96 h	MCF7	CNOT8
KDC002_MCF7_96H:TRCN0000000406:-666	0.726026	0.876367	-0.150342		96 h	MCF7	RET
KDC002_MCF7_96H:TRCN0000001011:-666	0.845366	-1	1.84537		96 h	MCF7	PLD1
KDC002_MCF7_96H:TRCN0000002373:-666	-0.949634	0.909557	-1.85919		96 h	MCF7	PLK4
KDC002_MCF7_96H:TRCN0000002514:-666	1.19652	-0.956305	2.15283		96 h	MCF7	DUSP1
KDC002_MCF7_96H:TRCN0000003112:-666	1.33072	-1.37323	2.70395		96 h	MCF7	PRKAG1
KDC002_MCF7_96H:TRCN0000003300:-666	-1.4513	1.30105	-2.75235		96 h	MCF7	ESR1
KDC002_MCF7_96H:TRCN0000006209:-666	-1	1.23014	-2.23014		96 h	MCF7	CDK11B
KDC002_MCF7_96H:TRCN0000007223:-666	-1.60798	1.05043	-2.65841		96 h	MCF7	NUMB
KDC002_MCF7_96H:TRCN0000007225:-666	-1.50315	1.66665	-3.1698		96 h	MCF7	NUMB
KDC002_MCF7_96H:TRCN0000007996:-666	-1.28437	1.13513	-2.41951		96 h	MCF7	RAB7A
KDC002_MCF7_96H:TRCN0000008363:-666	0.877397	0.704232	0.173165		96 h	MCF7	GPR156
KDC002_MCF7_96H:TRCN0000008366:-666	-0.982928	-1.27266	0.289737		96 h	MCF7	GPR156
KDC002_MCF7_96H:TRCN0000009863:-666	-1.45002	1.59732	-3.04735		96 h	MCF7	RET
KDC002_MCF7_96H:TRCN0000009864:-666	0.674925	0.907027	-0.232102		96 h	MCF7	RET
KDC002_MCF7_96H:TRCN0000011194:-666	-1.58233	1.33186	-2.91419		96 h	MCF7	TAB3
KDC002_MCF7_96H:TRCN0000013289:-666	-1.93165	1.47587	-3.40752		96 h	MCF7	TSC22D1
KDC002_MCF7_96H:TRCN0000013290:-666	0.888536	0.983698	-0.0951622		96 h	MCF7	TSC22D1
KDC002_MCF7_96H:TRCN0000014968:-666	1.13631	0.880472	0.255835		96 h	MCF7	SUB1
KDC002_MCF7_96H:TRCN0000015993:-666	-1.42541	1.39305	-2.81846		96 h	MCF7	PBRM1
KDC002_MCF7_96H:TRCN0000016968:-666	1.29748	-1.24599	2.54347		96 h	MCF7	POU5F2
KDC002_MCF7_96H:TRCN0000016972:-666	-1.04629	0.758066	-1.80436		96 h	MCF7	POU5F2
KDC002_MCF7_96H:TRCN0000017955:-666	-0.875258	-1.41992	0.544658		96 h	MCF7	ZNF707
KDC002_MCF7_96H:TRCN0000019064:-666	1.15564	-1.03157	2.18721		96 h	MCF7	CBX6
KDC002_MCF7_96H:TRCN0000019065:-666	-1.23509	1.7708	-3.00589		96 h	MCF7	CBX6
KDC002_MCF7_96H:TRCN0000019220:-666	-1.73324	1.86432	-3.59756		96 h	MCF7	GATA1
KDC002_MCF7_96H:TRCN0000021099:-666	-1.40516	1.05276	-2.45793		96 h	MCF7	BRPF3
KDC002_MCF7_96H:TRCN0000021101:-666	1.06509	0.982648	0.0824383		96 h	MCF7	BRPF3
KDC002_MCF7_96H:TRCN0000021705:-666	1	-1.06605	2.06605		96 h	MCF7	TCF7L1
KDC002_MCF7_96H:TRCN0000027269:-666	-1.03531	-0.821517	-0.213791		96 h	MCF7	ALDH4A1
KDC002_MCF7_96H:TRCN0000029471:-666	1.34287	-0.98096	2.32383		96 h	MCF7	PGAM1
KDC002_MCF7_96H:TRCN0000035014:-666	-1	0.930181	-1.93018		96 h	MCF7	APRT
KDC002_MCF7_96H:TRCN0000044543:-666	0.973684	-0.938181	1.91186		96 h	MCF7	SLC25A20
KDC002_MCF7_96H:TRCN0000045579:-666	-1.16758	1.05576	-2.22333		96 h	MCF7	WARS2
KDC002_MCF7_96H:TRCN0000049193:-666	-1.13095	1.18626	-2.3172		96 h	MCF7	P4HB
KDC002_MCF7_96H:TRCN0000050048:-666	-1.25165	0.948348	-2.2		96 h	MCF7	SMARCAD1
KDC002_MCF7_96H:TRCN0000051566:-666	-1.43627	0.803866	-2.24014		96 h	MCF7	RUVBL2
KDC002_MCF7_96H:TRCN0000057103:-666	-0.976055	1.11819	-2.09425		96 h	MCF7	C1QBP
KDC002_MCF7_96H:TRCN0000057106:-666	-1.31263	1.25831	-2.57093		96 h	MCF7	C1QBP
KDC002_MCF7_96H:TRCN0000058499:-666	1	-0.979179	1.97918		96 h	MCF7	IFNG
KDC002_MCF7_96H:TRCN0000060252:-666	-1.01563	-1.15994	0.144317		96 h	MCF7	AQP12A
KDC002_MCF7_96H:TRCN0000061378:-666	-1.58342	1.72683	-3.31025		96 h	MCF7	PROCR
KDC002_MCF7_96H:TRCN0000061379:-666	-1.33974	1.42424	-2.76398		96 h	MCF7	PROCR
KDC002_MCF7_96H:TRCN0000073073:-666	0.76626	1.05804	-0.291781		96 h	MCF7	RUFY1
KDC002_MCF7_96H:TRCN0000073153:-666	-1.2731	1.06728	-2.34038		96 h	MCF7	LRSAM1
KDC002_MCF7_96H:TRCN0000073155:-666	-1.47943	1.24321	-2.72264		96 h	MCF7	LRSAM1
KDC002_MCF7_96H:TRCN0000078461:-666	-1	1.37562	-2.37562		96 h	MCF7	AMD1
KDC002_MCF7_96H:TRCN0000083489:-666	-1.41253	1.0277	-2.44024		96 h	MCF7	PRNP
KDC002_MCF7_96H:TRCN0000218554:-666	-1	0.989207	-1.98921		96 h	MCF7	PDHB
KDC002_MCF7_96H:TRCN0000234627:-666	0.702369	0.843475	-0.141106		96 h	MCF7	ZNF473
KDC002_MCF7_96H:TRCN0000271298:-666	-1.25204	1.1344	-2.38644		96 h	MCF7	SNAI2
KDC003_MCF7_96H:TRCN0000000194:-666	0.975543	0.846272	0.129271		96 h	MCF7	HPGD
KDC003_MCF7_96H:TRCN0000001064:-666	-1.15217	0.997907	-2.15008		96 h	MCF7	RAF1
KDC003_MCF7_96H:TRCN0000001065:-666	-1	1.25228	-2.25228		96 h	MCF7	RAF1
KDC003_MCF7_96H:TRCN0000001068:-666	0.724334	1.01606	-0.291722		96 h	MCF7	RAF1
KDC003_MCF7_96H:TRCN0000004161:-666	-1.85276	1.64506	-3.49782		96 h	MCF7	BIRC6
KDC003_MCF7_96H:TRCN0000004419:-666	-1.20887	1.27579	-2.48465		96 h	MCF7	PJA2
KDC003_MCF7_96H:TRCN0000007409:-666	-1.77037	1.61806	-3.38843		96 h	MCF7	ATXN3
KDC003_MCF7_96H:TRCN0000008344:-666	-1.54923	1.26399	-2.81321		96 h	MCF7	FZD7
KDC003_MCF7_96H:TRCN0000010408:-666	1.11536	-1.33281	2.44817		96 h	MCF7	RBL2
KDC003_MCF7_96H:TRCN0000013709:-666	-1.26031	1.59709	-2.8574		96 h	MCF7	KLF6
KDC003_MCF7_96H:TRCN0000014169:-666	-1.25596	1.15361	-2.40957		96 h	MCF7	PTGFR
KDC003_MCF7_96H:TRCN0000014701:-666	-1.66674	0.900509	-2.56724		96 h	MCF7	IRF2
KDC003_MCF7_96H:TRCN0000017854:-666	-1.50098	1.11168	-2.61266		96 h	MCF7	ATF6
KDC003_MCF7_96H:TRCN0000017856:-666	0.887471	1.18702	-0.299552		96 h	MCF7	ATF6
KDC003_MCF7_96H:TRCN0000018971:-666	-1.57377	1.31341	-2.88718		96 h	MCF7	MED15
KDC003_MCF7_96H:TRCN0000019044:-666	-1.27447	0.834672	-2.10914		96 h	MCF7	SNAPC1
KDC003_MCF7_96H:TRCN0000019045:-666	-1.58556	1.85222	-3.43778		96 h	MCF7	SNAPC1
KDC003_MCF7_96H:TRCN0000019081:-666	0.928213	0.897411	0.0308025		96 h	MCF7	IFI16
KDC003_MCF7_96H:TRCN0000020051:-666	-1.34489	1.32711	-2.672		96 h	MCF7	NAB1
KDC003_MCF7_96H:TRCN0000028487:-666	-1.99393	1.47717	-3.47111		96 h	MCF7	ACADS
KDC003_MCF7_96H:TRCN0000029117:-666	-1.04489	1.37729	-2.42218		96 h	MCF7	APOA1
KDC003_MCF7_96H:TRCN0000034220:-666	-1.11711	1.29063	-2.40773		96 h	MCF7	TRAF3
KDC003_MCF7_96H:TRCN0000036783:-666	-2.00354	1.07685	-3.08039		96 h	MCF7	GNB1
KDC003_MCF7_96H:TRCN0000039907:-666	-1.78209	1.28249	-3.06457		96 h	MCF7	PIK3R1
KDC003_MCF7_96H:TRCN0000046086:-666	-1.04201	0.921825	-1.96384		96 h	MCF7	NOX1
KDC003_MCF7_96H:TRCN0000048834:-666	-1.56356	0.877162	-2.44073		96 h	MCF7	PDE4D
KDC003_MCF7_96H:TRCN0000057939:-666	-1.91713	1.37432	-3.29145		96 h	MCF7	CXCL1
KDC003_MCF7_96H:TRCN0000060931:-666	-1.19162	1.27017	-2.46179		96 h	MCF7	ANKRD37
KDC003_MCF7_96H:TRCN0000063619:-666	-1	1.364	-2.364		96 h	MCF7	LGR6
KDC003_MCF7_96H:TRCN0000063620:-666	-1.15815	1.1615	-2.31965		96 h	MCF7	LGR6
KDC003_MCF7_96H:TRCN0000064278:-666	-1.16416	0.831467	-1.99563		96 h	MCF7	TXN
KDC003_MCF7_96H:TRCN0000073568:-666	-1.02017	1.05248	-2.07266		96 h	MCF7	HSPG2
KDC003_MCF7_96H:TRCN0000082924:-666	-1.67635	1.33266	-3.00902		96 h	MCF7	NAGA
KDC003_MCF7_96H:TRCN0000107131:-666	-1.37422	1.15879	-2.53301		96 h	MCF7	NOV
KDC004_MCF7_96H:TRCN0000002087:-666	-0.996776	1.05179	-2.04857		96 h	MCF7	ITCH
KDC004_MCF7_96H:TRCN0000011413:-666	-2.00262	2.13406	-4.13668		96 h	MCF7	EMR1
KDC004_MCF7_96H:TRCN0000013589:-666	-1.64398	1.29104	-2.93503		96 h	MCF7	ATRX
KDC004_MCF7_96H:TRCN0000014650:-666	0.951689	-1.3205	2.27219		96 h	MCF7	PDX1
KDC004_MCF7_96H:TRCN0000019096:-666	-1.56556	1.52848	-3.09404		96 h	MCF7	ARNTL
KDC004_MCF7_96H:TRCN0000020840:-666	1.02384	-1.06627	2.09011		96 h	MCF7	STAT3
KDC004_MCF7_96H:TRCN0000025844:-666	0.8528	1.13185	-0.279051		96 h	MCF7	NDUFC2
KDC004_MCF7_96H:TRCN0000028643:-666	0.892017	-1.12395	2.01597		96 h	MCF7	OGDH
KDC004_MCF7_96H:TRCN0000051304:-666	-1.77195	1.1508	-2.92275		96 h	MCF7	PARG
KDC004_MCF7_96H:TRCN0000051307:-666	-1.2602	1.20446	-2.46466		96 h	MCF7	PARG
KDC004_MCF7_96H:TRCN0000052444:-666	-2.2403	0.991897	-3.23219		96 h	MCF7	ALAD
KDC004_MCF7_96H:TRCN0000057298:-666	-0.961697	1.0658	-2.0275		96 h	MCF7	HLA-DRB5
KDC004_MCF7_96H:TRCN0000057318:-666	-1.10527	0.986714	-2.09199		96 h	MCF7	HLA-DRB1
KDC004_MCF7_96H:TRCN0000058693:-666	1.3679	-1.15578	2.52368		96 h	MCF7	IL4R
KDC004_MCF7_96H:TRCN0000058889:-666	-1.59736	1.04622	-2.64358		96 h	MCF7	TNFRSF13C
KDC004_MCF7_96H:TRCN0000062067:-666	-1.06174	-0.873161	-0.188575		96 h	MCF7	APOA2
KDC004_MCF7_96H:TRCN0000073829:-666	-1.49841	0.721077	-2.21949		96 h	MCF7	ESPL1
KDC004_MCF7_96H:TRCN0000073830:-666	-1.44443	1.09055	-2.53498		96 h	MCF7	ESPL1
KDC004_MCF7_96H:TRCN0000074794:-666	-1	1.05134	-2.05134		96 h	MCF7	RPS9
KDC004_MCF7_96H:TRCN0000074795:-666	-1.92783	0.967448	-2.89527		96 h	MCF7	RPS9
KDC004_MCF7_96H:TRCN0000082469:-666	-1.87259	0.920247	-2.79284		96 h	MCF7	NUCKS1
KDC004_MCF7_96H:TRCN0000082470:-666	-1	1.07607	-2.07607		96 h	MCF7	NUCKS1
KDC004_MCF7_96H:TRCN0000083833:-666	-1.52862	1.07043	-2.59905		96 h	MCF7	APOC2
KDC004_MCF7_96H:TRCN0000083837:-666	-1.23067	1.00212	-2.23279		96 h	MCF7	APOC2
KDC004_MCF7_96H:TRCN0000107778:-666	1.34013	-1.14223	2.48236		96 h	MCF7	ZNF787
KDC004_MCF7_96H:TRCN0000199136:-666	-1.51548	1.62603	-3.14151		96 h	MCF7	KSR2
KDC005_MCF7_96H:TRCN0000000489:-666	-1.47576	1.11524	-2.591		96 h	MCF7	CDK8
KDC005_MCF7_96H:TRCN0000000490:-666	-1.12576	-1.17675	0.0509844		96 h	MCF7	CDK8
KDC005_MCF7_96H:TRCN0000003536:-666	0.887004	1.05197	-0.164964		96 h	MCF7	C1S
KDC005_MCF7_96H:TRCN0000003538:-666	1.09905	-1.02566	2.12472		96 h	MCF7	C1S
KDC005_MCF7_96H:TRCN0000005935:-666	1.25378	-1.11014	2.36392		96 h	MCF7	TNFRSF10A
KDC005_MCF7_96H:TRCN0000008044:-666	-1	0.975791	-1.97579		96 h	MCF7	ADORA2A
KDC005_MCF7_96H:TRCN0000008330:-666	0.8515	0.619562	0.231937		96 h	MCF7	FZD4
KDC005_MCF7_96H:TRCN0000010244:-666	-1.28401	1.0036	-2.28761		96 h	MCF7	ETNK1
KDC005_MCF7_96H:TRCN0000014830:-666	-0.90509	-1.27954	0.374455		96 h	MCF7	ZNF266
KDC005_MCF7_96H:TRCN0000016414:-666	1.12477	1.06718	0.0575826		96 h	MCF7	KLF3
KDC005_MCF7_96H:TRCN0000018556:-666	0.892632	-1.03725	1.92988		96 h	MCF7	NFKBIB
KDC005_MCF7_96H:TRCN0000019185:-666	-1.51219	1.15946	-2.67165		96 h	MCF7	PHF1
KDC005_MCF7_96H:TRCN0000019242:-666	-1.61126	0.90894	-2.5202		96 h	MCF7	HNF4G
KDC005_MCF7_96H:TRCN0000019260:-666	-1.38122	0.886193	-2.26741		96 h	MCF7	PHF23
KDC005_MCF7_96H:TRCN0000020520:-666	-1.7353	1.6601	-3.3954		96 h	MCF7	MYBL2
KDC005_MCF7_96H:TRCN0000020560:-666	2.2012	-1.16524	3.36645		96 h	MCF7	UBP1
KDC005_MCF7_96H:TRCN0000021252:-666	-1.52937	0.759647	-2.28902		96 h	MCF7	ZMYND11
KDC005_MCF7_96H:TRCN0000021327:-666	1.90557	-1.10139	3.00696		96 h	MCF7	ARNTL2
KDC005_MCF7_96H:TRCN0000021810:-666	-1.73685	1.04003	-2.77688		96 h	MCF7	SCMH1
KDC005_MCF7_96H:TRCN0000021876:-666	-1.72576	1.25079	-2.97655		96 h	MCF7	SALL4
KDC005_MCF7_96H:TRCN0000025851:-666	-1.25217	1.29985	-2.55202		96 h	MCF7	NDUFV2
KDC005_MCF7_96H:TRCN0000029542:-666	-1.61725	0.876108	-2.49336		96 h	MCF7	ATP6V1A
KDC005_MCF7_96H:TRCN0000029575:-666	0.779119	0.765287	0.0138323		96 h	MCF7	FCGR2A
KDC005_MCF7_96H:TRCN0000029630:-666	-1	0.938416	-1.93842		96 h	MCF7	ICAM1
KDC005_MCF7_96H:TRCN0000035062:-666	1.12878	-1.2153	2.34408		96 h	MCF7	LCMT1
KDC005_MCF7_96H:TRCN0000035086:-666	1.261	-0.852697	2.1137		96 h	MCF7	AGPAT1
KDC005_MCF7_96H:TRCN0000038181:-666	-1.10435	-0.993375	-0.110978		96 h	MCF7	SLC22A5
KDC005_MCF7_96H:TRCN0000038529:-666	0.954764	-1.21964	2.17441		96 h	MCF7	ATP2A2
KDC005_MCF7_96H:TRCN0000045320:-666	-1.31774	1.54611	-2.86386		96 h	MCF7	CCNG2
KDC005_MCF7_96H:TRCN0000046496:-666	-0.822456	0.89388	-1.71634		96 h	MCF7	TXNRD3
KDC005_MCF7_96H:TRCN0000047019:-666	-1.20581	-1.11322	-0.0925861		96 h	MCF7	MMEL1
KDC005_MCF7_96H:TRCN0000050665:-666	1.53353	-0.978437	2.51196		96 h	MCF7	SBNO1
KDC005_MCF7_96H:TRCN0000052287:-666	-1.5151	1.14941	-2.6645		96 h	MCF7	SERPINA5
KDC005_MCF7_96H:TRCN0000053396:-666	-1.24906	0.844967	-2.09403		96 h	MCF7	UMODL1
KDC005_MCF7_96H:TRCN0000053397:-666	1.11424	-0.79468	1.90892		96 h	MCF7	UMODL1
KDC005_MCF7_96H:TRCN0000057332:-666	-0.767768	-1.12135	0.353583		96 h	MCF7	HLA-DMA
KDC005_MCF7_96H:TRCN0000058183:-666	1.04654	0.740932	0.305608		96 h	MCF7	IL4
KDC005_MCF7_96H:TRCN0000058293:-666	1.10468	-1.20763	2.31231		96 h	MCF7	IL15RA
KDC005_MCF7_96H:TRCN0000058295:-666	-1.40013	1.39277	-2.7929		96 h	MCF7	IL15RA
KDC005_MCF7_96H:TRCN0000058297:-666	-1.44696	1.0365	-2.48346		96 h	MCF7	IL15RA
KDC005_MCF7_96H:TRCN0000059012:-666	-1.58848	1.37653	-2.96501		96 h	MCF7	INHBE
KDC005_MCF7_96H:TRCN0000060040:-666	1.48891	-1.28146	2.77037		96 h	MCF7	RBP4
KDC005_MCF7_96H:TRCN0000060110:-666	-1.57859	0.965294	-2.54388		96 h	MCF7	SV2A
KDC005_MCF7_96H:TRCN0000060629:-666	0.958167	-1.10502	2.06319		96 h	MCF7	GFRA1
KDC005_MCF7_96H:TRCN0000061244:-666	0.979582	-1	1.97958		96 h	MCF7	ITPR1
KDC005_MCF7_96H:TRCN0000062580:-666	1.05544	0.896145	0.159291		96 h	MCF7	HSPE1
KDC005_MCF7_96H:TRCN0000063538:-666	0.697649	1.32683	-0.629178		96 h	MCF7	FKBP3
KDC005_MCF7_96H:TRCN0000064704:-666	0.716508	1.32831	-0.611805		96 h	MCF7	FADS1
KDC005_MCF7_96H:TRCN0000064705:-666	1.22552	-0.920826	2.14635		96 h	MCF7	FADS1
KDC005_MCF7_96H:TRCN0000107308:-666	0.810749	0.845362	-0.0346138		96 h	MCF7	MORF4L2
KDC005_MCF7_96H:TRCN0000233113:-666	-1.22069	1.34302	-2.56371		96 h	MCF7	HMGCR
KDC005_MCF7_96H:TRCN0000372523:-666	-1.95751	1.53375	-3.49126		96 h	MCF7	IL11
KDC006_MCF7_96H:TRCN0000000549:-666	-1.45332	1.58612	-3.03944		96 h	MCF7	IRAK2
KDC006_MCF7_96H:TRCN0000000603:-666	1.4713	-1.68319	3.15449		96 h	MCF7	CSNK1E
KDC006_MCF7_96H:TRCN0000002170:-666	-1.1378	1.25281	-2.39061		96 h	MCF7	PRKAA2
KDC006_MCF7_96H:TRCN0000002314:-666	1.85974	-1.36356	3.2233		96 h	MCF7	PDK2
KDC006_MCF7_96H:TRCN0000004840:-666	-0.965206	0.905669	-1.87088		96 h	MCF7	HDAC6
KDC006_MCF7_96H:TRCN0000008905:-666	1	-1.32908	2.32908		96 h	MCF7	GPR83
KDC006_MCF7_96H:TRCN0000009956:-666	-1.33104	1.378	-2.70904		96 h	MCF7	CSNK1E
KDC006_MCF7_96H:TRCN0000009957:-666	1.79234	-1.25807	3.0504		96 h	MCF7	CSNK1E
KDC006_MCF7_96H:TRCN0000010342:-666	0.733541	0.893466	-0.159925		96 h	MCF7	ERBB2
KDC006_MCF7_96H:TRCN0000011505:-666	-1.42039	1.28671	-2.7071		96 h	MCF7	GPR101
KDC006_MCF7_96H:TRCN0000014553:-666	0.768546	1.1549	-0.386359		96 h	MCF7	ILF2
KDC006_MCF7_96H:TRCN0000014645:-666	-1.48665	1.43395	-2.9206		96 h	MCF7	SIX2
KDC006_MCF7_96H:TRCN0000014937:-666	-1.11345	-0.979945	-0.133501		96 h	MCF7	FOXA3
KDC006_MCF7_96H:TRCN0000015637:-666	-1.0913	1.14414	-2.23544		96 h	MCF7	TSHZ3
KDC006_MCF7_96H:TRCN0000019706:-666	-1.83873	1.17715	-3.01588		96 h	MCF7	SUPT5H
KDC006_MCF7_96H:TRCN0000019804:-666	-1.81898	0.917116	-2.73609		96 h	MCF7	XBP1
KDC006_MCF7_96H:TRCN0000022058:-666	-1.97874	1.35508	-3.33382		96 h	MCF7	KDM4C
KDC006_MCF7_96H:TRCN0000029409:-666	0.918994	0.938023	-0.0190292		96 h	MCF7	ACTB
KDC006_MCF7_96H:TRCN0000036146:-666	-0.816672	-1.1951	0.378424		96 h	MCF7	BHMT
KDC006_MCF7_96H:TRCN0000038886:-666	-1.63141	1.34954	-2.98095		96 h	MCF7	RBBP7
KDC006_MCF7_96H:TRCN0000045013:-666	-1	0.973506	-1.97351		96 h	MCF7	SLC25A6
KDC006_MCF7_96H:TRCN0000045585:-666	1.15609	-1.17359	2.32969		96 h	MCF7	SARS
KDC006_MCF7_96H:TRCN0000053997:-666	2.10365	-1.4546	3.55825		96 h	MCF7	S100B
KDC006_MCF7_96H:TRCN0000056885:-666	-1.76273	1.34164	-3.10437		96 h	MCF7	TRAF1
KDC006_MCF7_96H:TRCN0000057729:-666	0.773528	1.03563	-0.2621		96 h	MCF7	ITGA2
KDC006_MCF7_96H:TRCN0000058118:-666	-1.88328	1.58283	-3.46611		96 h	MCF7	PSMD3
KDC006_MCF7_96H:TRCN0000058384:-666	-1.0496	-1.20144	0.151838		96 h	MCF7	IL1B
KDC006_MCF7_96H:TRCN0000059629:-666	-0.976119	0.919362	-1.89548		96 h	MCF7	ABCG5
KDC006_MCF7_96H:TRCN0000065124:-666	0.843286	0.897918	-0.0546316		96 h	MCF7	AP2A2
KDC006_MCF7_96H:TRCN0000077889:-666	-1.87802	1.55328	-3.4313		96 h	MCF7	RASSF2
KDC006_MCF7_96H:TRCN0000078168:-666	-1.12883	1.17121	-2.30004		96 h	MCF7	YWHAQ
KDC006_MCF7_96H:TRCN0000082946:-666	1.91705	-0.783808	2.70086		96 h	MCF7	CLPTM1
KDC006_MCF7_96H:TRCN0000108230:-666	0.600798	0.877197	-0.2764		96 h	MCF7	ZNF684
KDC006_MCF7_96H:TRCN0000108231:-666	-1.73926	0.876275	-2.61553		96 h	MCF7	ZNF684
KDC006_MCF7_96H:TRCN0000229858:-666	-1.61591	1.39269	-3.00859		96 h	MCF7	ZNF561
KDC006_MCF7_96H:TRCN0000308080:-666	0.774897	0.756681	0.018216		96 h	MCF7	ITGA2
KDC006_MCF7_96H:TRCN0000344642:-666	-1.15168	0.870506	-2.02218		96 h	MCF7	DYNLL1
KDC007_MCF7_96H:TRCN0000000074:-666	-1.29911	1.34837	-2.64749		96 h	MCF7	SF3B1
KDC007_MCF7_96H:TRCN0000001231:-666	-0.868271	0.811119	-1.67939		96 h	MCF7	SRPK1
KDC007_MCF7_96H:TRCN0000003896:-666	-1.84902	1.62989	-3.47891		96 h	MCF7	PSMA7
KDC007_MCF7_96H:TRCN0000005471:-666	-1	1.19678	-2.19678		96 h	MCF7	RPS16
KDC007_MCF7_96H:TRCN0000006390:-666	-1.49993	1.33887	-2.8388		96 h	MCF7	PRKAG3
KDC007_MCF7_96H:TRCN0000007161:-666	-0.996922	0.993183	-1.99011		96 h	MCF7	HIPK1
KDC007_MCF7_96H:TRCN0000007162:-666	-0.957841	-0.682951	-0.274891		96 h	MCF7	HIPK1
KDC007_MCF7_96H:TRCN0000008403:-666	0.752908	1.04713	-0.294225		96 h	MCF7	GIT1
KDC007_MCF7_96H:TRCN0000015823:-666	-1.58538	1.1762	-2.76159		96 h	MCF7	AFF4
KDC007_MCF7_96H:TRCN0000019320:-666	-0.870971	1.0477	-1.91867		96 h	MCF7	NR3C1
KDC007_MCF7_96H:TRCN0000019517:-666	-1.24206	-1.03537	-0.206691		96 h	MCF7	ZNF671
KDC007_MCF7_96H:TRCN0000021184:-666	-1.89684	1.59214	-3.48899		96 h	MCF7	PHF10
KDC007_MCF7_96H:TRCN0000036284:-666	-1.6429	0.989044	-2.63194		96 h	MCF7	GBGT1
KDC007_MCF7_96H:TRCN0000039012:-666	1.38985	-1.51581	2.90566		96 h	MCF7	GMPR2
KDC007_MCF7_96H:TRCN0000046252:-666	0.995376	-1.43137	2.42674		96 h	MCF7	GPX4
KDC007_MCF7_96H:TRCN0000047309:-666	-1.78534	0.951591	-2.73693		96 h	MCF7	RRAGB
KDC007_MCF7_96H:TRCN0000047366:-666	0.753418	0.728236	0.0251824		96 h	MCF7	GDI1
KDC007_MCF7_96H:TRCN0000053443:-666	0.978784	0.766257	0.212527		96 h	MCF7	SMOC2
KDC007_MCF7_96H:TRCN0000056858:-666	-1	0.905254	-1.90525		96 h	MCF7	AFP
KDC007_MCF7_96H:TRCN0000056859:-666	-1.16644	1.16647	-2.33291		96 h	MCF7	AFP
KDC007_MCF7_96H:TRCN0000058321:-666	1.04277	0.684247	0.358521		96 h	MCF7	FST
KDC007_MCF7_96H:TRCN0000074709:-666	-1.28275	0.751371	-2.03412		96 h	MCF7	RPS3A
KDC007_MCF7_96H:TRCN0000074712:-666	-1.8665	0.684112	-2.55061		96 h	MCF7	RPS3A
KDC007_MCF7_96H:TRCN0000074863:-666	-1.09091	1.2498	-2.34071		96 h	MCF7	RPS15A
KDC007_MCF7_96H:TRCN0000075151:-666	0.947314	1.07401	-0.126693		96 h	MCF7	IGF2BP1
KDC007_MCF7_96H:TRCN0000078060:-666	-1.80051	1.33012	-3.13063		96 h	MCF7	TBL3
KDC007_MCF7_96H:TRCN0000078113:-666	0.706032	0.990679	-0.284647		96 h	MCF7	LIAS
KDC007_MCF7_96H:TRCN0000108078:-666	-2.01114	1.55958	-3.57072		96 h	MCF7	ZNF8
KDC007_MCF7_96H:TRCN0000115983:-666	0.714298	1.08239	-0.368089		96 h	MCF7	BCAR1
KDC008_MCF7_96H:TRCN0000001617:-666	-1.43476	1.299	-2.73376		96 h	MCF7	PTK2
KDC008_MCF7_96H:TRCN0000001620:-666	-1.01596	1.35052	-2.36648		96 h	MCF7	PTK2
KDC008_MCF7_96H:TRCN0000002230:-666	-1.79598	1.88308	-3.67906		96 h	MCF7	PIK3C2A
KDC008_MCF7_96H:TRCN0000002795:-666	0.714301	1.03083	-0.316531		96 h	MCF7	PSPH
KDC008_MCF7_96H:TRCN0000003459:-666	-1.64095	0.809535	-2.45048		96 h	MCF7	CAND1
KDC008_MCF7_96H:TRCN0000003687:-666	-0.851458	1.40223	-2.25369		96 h	MCF7	F2R
KDC008_MCF7_96H:TRCN0000003847:-666	1.00984	0.948777	0.0610672		96 h	MCF7	EDN1
KDC008_MCF7_96H:TRCN0000003928:-666	-1.17342	1.04711	-2.22053		96 h	MCF7	PSMB7
KDC008_MCF7_96H:TRCN0000004913:-666	-1.34967	1.09697	-2.44664		96 h	MCF7	OGG1
KDC008_MCF7_96H:TRCN0000005389:-666	0.934974	1.36023	-0.425253		96 h	MCF7	GATA6
KDC008_MCF7_96H:TRCN0000005390:-666	0.813837	0.805094	0.00874314		96 h	MCF7	GATA6
KDC008_MCF7_96H:TRCN0000006518:-666	0.755576	0.980119	-0.224543		96 h	MCF7	NFKB1
KDC008_MCF7_96H:TRCN0000006519:-666	-1.52813	1.1237	-2.65182		96 h	MCF7	NFKB1
KDC008_MCF7_96H:TRCN0000007581:-666	-1.15159	1.23006	-2.38165		96 h	MCF7	NXF1
KDC008_MCF7_96H:TRCN0000007582:-666	1.02577	-0.881778	1.90754		96 h	MCF7	NXF1
KDC008_MCF7_96H:TRCN0000007583:-666	1.01605	-1.0099	2.02595		96 h	MCF7	NXF1
KDC008_MCF7_96H:TRCN0000008133:-666	-1.16507	-1.04782	-0.11725		96 h	MCF7	BDKRB2
KDC008_MCF7_96H:TRCN0000008136:-666	-1.40944	1.45383	-2.86328		96 h	MCF7	BDKRB2
KDC008_MCF7_96H:TRCN0000013733:-666	-0.970062	0.992642	-1.9627		96 h	MCF7	NKX2-5
KDC008_MCF7_96H:TRCN0000015150:-666	-1.52598	1.64944	-3.17542		96 h	MCF7	SIM2
KDC008_MCF7_96H:TRCN0000015934:-666	-1.28712	-0.985344	-0.301776		96 h	MCF7	METTL14
KDC008_MCF7_96H:TRCN0000017176:-666	-1.07978	0.835544	-1.91532		96 h	MCF7	SATB1
KDC008_MCF7_96H:TRCN0000019433:-666	-1.70864	1.59749	-3.30613		96 h	MCF7	ZNF658
KDC008_MCF7_96H:TRCN0000021312:-666	0.767411	0.899618	-0.132208		96 h	MCF7	CHD1
KDC008_MCF7_96H:TRCN0000022404:-666	-1.48958	-0.851943	-0.637637		96 h	MCF7	UBE2Z
KDC008_MCF7_96H:TRCN0000026435:-666	-1.189	0.735852	-1.92485		96 h	MCF7	NDUFA1
KDC008_MCF7_96H:TRCN0000027159:-666	-1	1.00986	-2.00986		96 h	MCF7	NDUFA8
KDC008_MCF7_96H:TRCN0000028397:-666	-2.04808	1.68289	-3.73097		96 h	MCF7	NDUFB7
KDC008_MCF7_96H:TRCN0000028496:-666	-1.36037	1.26146	-2.62183		96 h	MCF7	PTGR1
KDC008_MCF7_96H:TRCN0000029814:-666	-1.95187	1.6984	-3.65027		96 h	MCF7	VAMP3
KDC008_MCF7_96H:TRCN0000029815:-666	-1.44351	1.32327	-2.76678		96 h	MCF7	VAMP3
KDC008_MCF7_96H:TRCN0000034553:-666	-1.52433	2.10652	-3.63085		96 h	MCF7	SOAT2
KDC008_MCF7_96H:TRCN0000034904:-666	-1.09902	0.807624	-1.90664		96 h	MCF7	GART
KDC008_MCF7_96H:TRCN0000035494:-666	-1.16795	1.67198	-2.83993		96 h	MCF7	CRAT
KDC008_MCF7_96H:TRCN0000036649:-666	-1.24802	0.950396	-2.19841		96 h	MCF7	NDUFS6
KDC008_MCF7_96H:TRCN0000037695:-666	1.72072	-1.31102	3.03175		96 h	MCF7	ITPK1
KDC008_MCF7_96H:TRCN0000038585:-666	1.87867	-1.35833	3.23699		96 h	MCF7	SLC25A10
KDC008_MCF7_96H:TRCN0000038586:-666	-1.87442	1.95578	-3.8302		96 h	MCF7	SLC25A10
KDC008_MCF7_96H:TRCN0000039633:-666	-1.66665	1.39044	-3.0571		96 h	MCF7	EGFR
KDC008_MCF7_96H:TRCN0000039898:-666	-1.60124	1.10884	-2.71008		96 h	MCF7	ABL1
KDC008_MCF7_96H:TRCN0000039900:-666	-1	1.08693	-2.08693		96 h	MCF7	ABL1
KDC008_MCF7_96H:TRCN0000042960:-666	-1	-1	0		96 h	MCF7	ASNA1
KDC008_MCF7_96H:TRCN0000043724:-666	-1.11443	0.850147	-1.96458		96 h	MCF7	KCNK2
KDC008_MCF7_96H:TRCN0000043933:-666	0.890155	1.1108	-0.220641		96 h	MCF7	KCNN4
KDC008_MCF7_96H:TRCN0000045475:-666	-1.36758	1.21758	-2.58516		96 h	MCF7	NOS3
KDC008_MCF7_96H:TRCN0000045477:-666	-1.32738	1.21664	-2.54403		96 h	MCF7	NOS3
KDC008_MCF7_96H:TRCN0000045938:-666	-1.3826	1.01177	-2.39436		96 h	MCF7	GMPS
KDC008_MCF7_96H:TRCN0000045940:-666	-1.6662	0.994046	-2.66025		96 h	MCF7	GMPS
KDC008_MCF7_96H:TRCN0000046936:-666	0.945231	-0.850479	1.79571		96 h	MCF7	CES1
KDC008_MCF7_96H:TRCN0000050453:-666	-1.89222	1.83034	-3.72255		96 h	MCF7	PPAP2B
KDC008_MCF7_96H:TRCN0000050455:-666	-1.57177	1.14556	-2.71733		96 h	MCF7	PPAP2B
KDC008_MCF7_96H:TRCN0000057082:-666	0.863492	-1.23713	2.10062		96 h	MCF7	IGSF8
KDC008_MCF7_96H:TRCN0000057236:-666	-1.26528	0.965588	-2.23087		96 h	MCF7	HLA-DRB4
KDC008_MCF7_96H:TRCN0000059111:-666	-1.28071	-0.961079	-0.319628		96 h	MCF7	PRLR
KDC008_MCF7_96H:TRCN0000061875:-666	-1.17446	1.36833	-2.54278		96 h	MCF7	WNT7B
KDC008_MCF7_96H:TRCN0000062248:-666	-1.37389	1.60769	-2.98158		96 h	MCF7	PLOD1
KDC008_MCF7_96H:TRCN0000062249:-666	-1.61158	1.42718	-3.03876		96 h	MCF7	PLOD1
KDC008_MCF7_96H:TRCN0000062383:-666	1.25789	-0.826702	2.08459		96 h	MCF7	KRT8
KDC008_MCF7_96H:TRCN0000062420:-666	-1.73788	0.967605	-2.70549		96 h	MCF7	DDIT4
KDC008_MCF7_96H:TRCN0000062908:-666	-0.952179	1.59209	-2.54427		96 h	MCF7	PVR
KDC008_MCF7_96H:TRCN0000064828:-666	-0.949745	1.02736	-1.97711		96 h	MCF7	FN1
KDC008_MCF7_96H:TRCN0000065171:-666	-1.26391	1.09624	-2.36015		96 h	MCF7	SEC24D
KDC008_MCF7_96H:TRCN0000074099:-666	-1.26568	0.82659	-2.09227		96 h	MCF7	KREMEN1
KDC008_MCF7_96H:TRCN0000074100:-666	-1.72911	1.48762	-3.21673		96 h	MCF7	KREMEN1
KDC008_MCF7_96H:TRCN0000074643:-666	-1.26908	0.861912	-2.131		96 h	MCF7	SRRT
KDC008_MCF7_96H:TRCN0000074895:-666	1.18353	0.932347	0.251183		96 h	MCF7	BUD13
KDC008_MCF7_96H:TRCN0000078465:-666	-1.33887	1.02173	-2.3606		96 h	MCF7	PISD
KDC008_MCF7_96H:TRCN0000078466:-666	-1	1.39856	-2.39856		96 h	MCF7	PISD
KDC008_MCF7_96H:TRCN0000083655:-666	0.793395	0.853644	-0.0602488		96 h	MCF7	FECH
KDC008_MCF7_96H:TRCN0000107252:-666	-1.32139	1.14852	-2.46991		96 h	MCF7	TANK
KDC008_MCF7_96H:TRCN0000107853:-666	-1.22465	1.37318	-2.59783		96 h	MCF7	ZNF501
KDC008_MCF7_96H:TRCN0000219004:-666	0.824113	-0.949023	1.77314		96 h	MCF7	ZNF521
KDC008_MCF7_96H:TRCN0000230009:-666	-2.0454	1.35006	-3.39545		96 h	MCF7	ATP5L
KDC008_MCF7_96H:TRCN0000365157:-666	1.08665	-0.868014	1.95466		96 h	MCF7	QPRT
KDC009_MCF7_96H:TRCN0000001101:-666	-1.80949	1.7597	-3.56919		96 h	MCF7	FKBP8
KDC009_MCF7_96H:TRCN0000004498:-666	-1.06326	-0.72322	-0.340037		96 h	MCF7	ZFAND6
KDC009_MCF7_96H:TRCN0000004499:-666	-1.08099	0.783052	-1.86404		96 h	MCF7	ZFAND6
KDC009_MCF7_96H:TRCN0000008865:-666	-1.43326	1.31737	-2.75063		96 h	MCF7	GPR26
KDC009_MCF7_96H:TRCN0000008866:-666	0.785798	0.97879	-0.192992		96 h	MCF7	GPR26
KDC009_MCF7_96H:TRCN0000009199:-666	-1.1409	-0.975228	-0.165677		96 h	MCF7	NMUR2
KDC009_MCF7_96H:TRCN0000009990:-666	-1.16327	1.0476	-2.21086		96 h	MCF7	MAP2K6
KDC009_MCF7_96H:TRCN0000010027:-666	-1.86878	1.19172	-3.06049		96 h	MCF7	IKBKE
KDC009_MCF7_96H:TRCN0000011675:-666	-1.52565	1.0773	-2.60295		96 h	MCF7	HRH1
KDC009_MCF7_96H:TRCN0000013360:-666	-1.75651	1.03515	-2.79166		96 h	MCF7	MTA1
KDC009_MCF7_96H:TRCN0000014897:-666	-1.5719	1.35686	-2.92876		96 h	MCF7	ISL1
KDC009_MCF7_96H:TRCN0000015223:-666	-1.08439	1.18616	-2.27055		96 h	MCF7	ZNF785
KDC009_MCF7_96H:TRCN0000015224:-666	-1.31549	2.09106	-3.40654		96 h	MCF7	ZNF785
KDC009_MCF7_96H:TRCN0000016456:-666	0.868918	1.19985	-0.330936		96 h	MCF7	ZNF559
KDC009_MCF7_96H:TRCN0000017835:-666	1.12847	0.947195	0.181273		96 h	MCF7	NKX2-3
KDC009_MCF7_96H:TRCN0000017895:-666	-1.26646	1.13283	-2.39928		96 h	MCF7	ZNF263
KDC009_MCF7_96H:TRCN0000019786:-666	-1.32936	0.847066	-2.17643		96 h	MCF7	TFAP4
KDC009_MCF7_96H:TRCN0000020680:-666	-1.58334	2.24644	-3.82978		96 h	MCF7	USF1
KDC009_MCF7_96H:TRCN0000027266:-666	-1.19865	0.809702	-2.00835		96 h	MCF7	IDH3B
KDC009_MCF7_96H:TRCN0000033265:-666	-1.44846	1.09683	-2.54529		96 h	MCF7	HRAS
KDC009_MCF7_96H:TRCN0000036293:-666	-1.01098	0.737904	-1.74888		96 h	MCF7	GGT1
KDC009_MCF7_96H:TRCN0000037422:-666	-1.36728	1.06856	-2.43584		96 h	MCF7	ULK3
KDC009_MCF7_96H:TRCN0000039895:-666	-1.32296	1.08075	-2.40372		96 h	MCF7	INPP5D
KDC009_MCF7_96H:TRCN0000047940:-666	-1.64553	1.05202	-2.69755		96 h	MCF7	ARF4
KDC009_MCF7_96H:TRCN0000047942:-666	-1.5175	1.3012	-2.81871		96 h	MCF7	ARF4
KDC009_MCF7_96H:TRCN0000054140:-666	-1.18831	1.28221	-2.47052		96 h	MCF7	MYL6
KDC009_MCF7_96H:TRCN0000057485:-666	-1.25266	-0.911601	-0.341057		96 h	MCF7	CD2BP2
KDC009_MCF7_96H:TRCN0000057964:-666	-0.975936	-1.19868	0.222748		96 h	MCF7	CCL20
KDC009_MCF7_96H:TRCN0000058934:-666	1.64916	-1.2353	2.88446		96 h	MCF7	IL11RA
KDC009_MCF7_96H:TRCN0000058999:-666	0.901751	0.835588	0.0661627		96 h	MCF7	FASLG
KDC009_MCF7_96H:TRCN0000059001:-666	-2.01898	2.07164	-4.09062		96 h	MCF7	FASLG
KDC009_MCF7_96H:TRCN0000059410:-666	-1.52534	1.29103	-2.81638		96 h	MCF7	CRABP1
KDC009_MCF7_96H:TRCN0000060634:-666	1.02229	-1.02358	2.04587		96 h	MCF7	NRIP3
KDC009_MCF7_96H:TRCN0000072799:-666	1.19249	-1.07172	2.26421		96 h	MCF7	TMED9
KDC009_MCF7_96H:TRCN0000074289:-666	-1.71051	0.961514	-2.67203		96 h	MCF7	RICTOR
KDC009_MCF7_96H:TRCN0000107566:-666	0.841581	-0.975512	1.81709		96 h	MCF7	ZNF662
KDC009_MCF7_96H:TRCN0000107568:-666	-1.49081	0.999841	-2.49066		96 h	MCF7	ZNF662
KDC009_MCF7_96H:TRCN0000262670:-666	-1.89384	0.86773	-2.76157		96 h	MCF7	CXCL12
KDC010_MCF7_96H:TRCN0000000706:-666	-0.921488	1.01386	-1.93535		96 h	MCF7	RIPK1
KDC010_MCF7_96H:TRCN0000000707:-666	-1.73351	1.10364	-2.83715		96 h	MCF7	RIPK1
KDC010_MCF7_96H:TRCN0000000754:-666	1.16064	0.960913	0.199731		96 h	MCF7	CLK1
KDC010_MCF7_96H:TRCN0000001670:-666	-1	1.2091	-2.2091		96 h	MCF7	PPARG
KDC010_MCF7_96H:TRCN0000002179:-666	-1.31102	1.47156	-2.78257		96 h	MCF7	TYRO3
KDC010_MCF7_96H:TRCN0000002181:-666	-1	1.16405	-2.16405		96 h	MCF7	TYRO3
KDC010_MCF7_96H:TRCN0000002257:-666	-1.7634	1.58515	-3.34854		96 h	MCF7	RIPK3
KDC010_MCF7_96H:TRCN0000003240:-666	0.909962	-0.973291	1.88325		96 h	MCF7	ITGAV
KDC010_MCF7_96H:TRCN0000003487:-666	-1	0.801252	-1.80125		96 h	MCF7	C2
KDC010_MCF7_96H:TRCN0000003706:-666	-1.82608	1.22877	-3.05485		96 h	MCF7	DFFB
KDC010_MCF7_96H:TRCN0000003707:-666	1.63443	0.816954	0.817479		96 h	MCF7	DFFB
KDC010_MCF7_96H:TRCN0000003966:-666	0.921327	0.984248	-0.0629205		96 h	MCF7	STIL
KDC010_MCF7_96H:TRCN0000003970:-666	0.710995	0.669785	0.041209		96 h	MCF7	STIL
KDC010_MCF7_96H:TRCN0000006147:-666	-1.30537	-0.829502	-0.475871		96 h	MCF7	MAPK12
KDC010_MCF7_96H:TRCN0000007338:-666	0.801078	1.12625	-0.325173		96 h	MCF7	PFKFB3
KDC010_MCF7_96H:TRCN0000007640:-666	1.68114	0.950041	0.731103		96 h	MCF7	SLC38A3
KDC010_MCF7_96H:TRCN0000007822:-666	-1.10199	1.29891	-2.4009		96 h	MCF7	ZSWIM2
KDC010_MCF7_96H:TRCN0000011109:-666	-1.38755	1.09367	-2.48122		96 h	MCF7	UBC
KDC010_MCF7_96H:TRCN0000011240:-666	-1.4485	1.77471	-3.2232		96 h	MCF7	CELSR2
KDC010_MCF7_96H:TRCN0000011527:-666	-1	1.02526	-2.02526		96 h	MCF7	GPR111
KDC010_MCF7_96H:TRCN0000014803:-666	0.843399	-1	1.8434		96 h	MCF7	IRF5
KDC010_MCF7_96H:TRCN0000016800:-666	0.902907	0.795609	0.107298		96 h	MCF7	OSR1
KDC010_MCF7_96H:TRCN0000020678:-666	-0.977056	0.886216	-1.86327		96 h	MCF7	ZNF677
KDC010_MCF7_96H:TRCN0000020964:-666	-1.18125	1.44171	-2.62295		96 h	MCF7	GTF2H2
KDC010_MCF7_96H:TRCN0000021831:-666	-0.994484	0.986747	-1.98123		96 h	MCF7	CTNNBIP1
KDC010_MCF7_96H:TRCN0000022011:-666	-1.6867	1.05725	-2.74395		96 h	MCF7	MED26
KDC010_MCF7_96H:TRCN0000022039:-666	1.01383	1.01031	0.00352171		96 h	MCF7	PHF21B
KDC010_MCF7_96H:TRCN0000022042:-666	-1.30344	1.23572	-2.53916		96 h	MCF7	PHF21B
KDC010_MCF7_96H:TRCN0000022104:-666	-1.06457	0.734016	-1.79858		96 h	MCF7	MSL3
KDC010_MCF7_96H:TRCN0000022384:-666	-1.56532	1.49069	-3.056		96 h	MCF7	RBX1
KDC010_MCF7_96H:TRCN0000027197:-666	1.15422	-1.47726	2.63147		96 h	MCF7	ALDH3B1
KDC010_MCF7_96H:TRCN0000029326:-666	-1.40657	1.24428	-2.65085		96 h	MCF7	ENO1
KDC010_MCF7_96H:TRCN0000034583:-666	-1.26615	1.53979	-2.80595		96 h	MCF7	GCAT
KDC010_MCF7_96H:TRCN0000035105:-666	-1.85729	1.96686	-3.82415		96 h	MCF7	AGPAT2
KDC010_MCF7_96H:TRCN0000036790:-666	-1	1.03036	-2.03036		96 h	MCF7	GPSM1
KDC010_MCF7_96H:TRCN0000043080:-666	-1.43155	0.946668	-2.37822		96 h	MCF7	SLC7A9
KDC010_MCF7_96H:TRCN0000044650:-666	-1.38009	-0.943217	-0.43687		96 h	MCF7	SLC9A1
KDC010_MCF7_96H:TRCN0000045529:-666	-1.43497	1.17134	-2.60632		96 h	MCF7	ACSL3
KDC010_MCF7_96H:TRCN0000048058:-666	-1.23446	-1.01252	-0.221933		96 h	MCF7	ARL1
KDC010_MCF7_96H:TRCN0000053020:-666	-1	1.22448	-2.22448		96 h	MCF7	PAPOLA
KDC010_MCF7_96H:TRCN0000053021:-666	-2.00675	1.74913	-3.75588		96 h	MCF7	PAPOLA
KDC010_MCF7_96H:TRCN0000053925:-666	1.03798	-1	2.03798		96 h	MCF7	THBD
KDC010_MCF7_96H:TRCN0000057333:-666	-1.34212	0.6164	-1.95852		96 h	MCF7	HLA-DPA1
KDC010_MCF7_96H:TRCN0000057335:-666	-1.42365	1.14745	-2.57109		96 h	MCF7	HLA-DPA1
KDC010_MCF7_96H:TRCN0000057609:-666	-1.4056	1.20556	-2.61116		96 h	MCF7	CD81
KDC010_MCF7_96H:TRCN0000058088:-666	-2.1727	1.37919	-3.55189		96 h	MCF7	PSMD2
KDC010_MCF7_96H:TRCN0000058089:-666	-1.64427	0.934735	-2.57901		96 h	MCF7	PSMD2
KDC010_MCF7_96H:TRCN0000059518:-666	-1.30379	1.1184	-2.42219		96 h	MCF7	DBI
KDC010_MCF7_96H:TRCN0000072760:-666	-1.83876	1.59486	-3.43363		96 h	MCF7	BCCIP
KDC010_MCF7_96H:TRCN0000072761:-666	0.837759	0.967517	-0.129758		96 h	MCF7	BCCIP
KDC010_MCF7_96H:TRCN0000074878:-666	-1.5154	1.01371	-2.5291		96 h	MCF7	PHF5A
KDC010_MCF7_96H:TRCN0000078315:-666	2.08702	-1.51319	3.60021		96 h	MCF7	SGPL1
KDC010_MCF7_96H:TRCN0000078457:-666	-1.06175	0.854145	-1.91589		96 h	MCF7	PC
KDC010_MCF7_96H:TRCN0000108105:-666	-1.24332	0.956562	-2.19988		96 h	MCF7	ZNF623
KDC010_MCF7_96H:TRCN0000195391:-666	-1.465	1.4779	-2.9429		96 h	MCF7	PFKFB3
KDC010_MCF7_96H:TRCN0000229613:-666	-1.64336	0.925441	-2.5688		96 h	MCF7	UBAC2
KDD002_MCF7_96H:TRCN0000001631:-666	-1.02547	0.97282	-1.99829		96 h	MCF7	PIM2
KDD002_MCF7_96H:TRCN0000001949:-666	-1.08821	0.989837	-2.07804		96 h	MCF7	PRKD2
KDD002_MCF7_96H:TRCN0000002083:-666	1.93962	-1.26153	3.20115		96 h	MCF7	RASSF5
KDD002_MCF7_96H:TRCN0000003697:-666	-1.14262	0.809575	-1.95219		96 h	MCF7	CTSH
KDD002_MCF7_96H:TRCN0000003742:-666	-1.89101	1.6357	-3.52671		96 h	MCF7	APOB
KDD002_MCF7_96H:TRCN0000005800:-666	0.798354	0.717985	0.0803694		96 h	MCF7	IFNB1
KDD002_MCF7_96H:TRCN0000005801:-666	-0.98711	-1.06711	0.0800009		96 h	MCF7	IFNB1
KDD002_MCF7_96H:TRCN0000007958:-666	-1.6522	0.904193	-2.5564		96 h	MCF7	APEX1
KDD002_MCF7_96H:TRCN0000008984:-666	-1.29972	-1.08973	-0.209987		96 h	MCF7	GPRC5B
KDD002_MCF7_96H:TRCN0000011599:-666	0.920926	0.74597	0.174956		96 h	MCF7	GABBR2
KDD002_MCF7_96H:TRCN0000011640:-666	-1.59442	1.32403	-2.91846		96 h	MCF7	GPR64
KDD002_MCF7_96H:TRCN0000011689:-666	1.58608	-1.18202	2.7681		96 h	MCF7	LANCL1
KDD002_MCF7_96H:TRCN0000013211:-666	-1.53192	1.15732	-2.68924		96 h	MCF7	SUPT3H
KDD002_MCF7_96H:TRCN0000013215:-666	-1.10204	1.11607	-2.21811		96 h	MCF7	SMARCA5
KDD002_MCF7_96H:TRCN0000013430:-666	0.988949	1.39626	-0.407313		96 h	MCF7	MED21
KDD002_MCF7_96H:TRCN0000015028:-666	-1.73848	1.23338	-2.97187		96 h	MCF7	HOXA1
KDD002_MCF7_96H:TRCN0000015795:-666	-1.33237	1.32848	-2.66085		96 h	MCF7	HOXB5
KDD002_MCF7_96H:TRCN0000015796:-666	1.0686	0.897742	0.170855		96 h	MCF7	HOXB5
KDD002_MCF7_96H:TRCN0000017567:-666	-1.25573	-1.22989	-0.0258368		96 h	MCF7	ZEB1
KDD002_MCF7_96H:TRCN0000017918:-666	-1.02694	1.13099	-2.15793		96 h	MCF7	HCFC2
KDD002_MCF7_96H:TRCN0000017921:-666	-1.02386	1.23658	-2.26044		96 h	MCF7	HCFC2
KDD002_MCF7_96H:TRCN0000018050:-666	1.21016	-0.844495	2.05466		96 h	MCF7	ZNF610
KDD002_MCF7_96H:TRCN0000019230:-666	1.0646	-1.45395	2.51855		96 h	MCF7	ZNF597
KDD002_MCF7_96H:TRCN0000019966:-666	0.704834	0.813657	-0.108823		96 h	MCF7	ZNF567
KDD002_MCF7_96H:TRCN0000019967:-666	-1.62127	1.13951	-2.76078		96 h	MCF7	ZNF567
KDD002_MCF7_96H:TRCN0000020130:-666	-1.35411	1.02174	-2.37585		96 h	MCF7	ZNF22
KDD002_MCF7_96H:TRCN0000020133:-666	-1.80007	1.46122	-3.26129		96 h	MCF7	ZNF22
KDD002_MCF7_96H:TRCN0000020162:-666	0.84136	1.13724	-0.295876		96 h	MCF7	LEF1
KDD002_MCF7_96H:TRCN0000020337:-666	-1.37468	1.11029	-2.48497		96 h	MCF7	ZNF398
KDD002_MCF7_96H:TRCN0000021693:-666	1.19622	-0.839559	2.03578		96 h	MCF7	SSX2
KDD002_MCF7_96H:TRCN0000029638:-666	-1.65955	1.76434	-3.42388		96 h	MCF7	TSLP
KDD002_MCF7_96H:TRCN0000034658:-666	0.818207	0.940507	-0.1223		96 h	MCF7	UGT1A9
KDD002_MCF7_96H:TRCN0000035309:-666	-1.77128	1.29711	-3.06839		96 h	MCF7	SULT1A3
KDD002_MCF7_96H:TRCN0000035313:-666	-1.29899	0.849016	-2.14801		96 h	MCF7	SULT1A3
KDD002_MCF7_96H:TRCN0000036549:-666	-1.18268	1.19071	-2.37339		96 h	MCF7	MTHFD2
KDD002_MCF7_96H:TRCN0000036550:-666	-1.37641	0.941955	-2.31836		96 h	MCF7	MTHFD2
KDD002_MCF7_96H:TRCN0000036551:-666	-1.01898	1.08344	-2.10242		96 h	MCF7	MTHFD2
KDD002_MCF7_96H:TRCN0000045189:-666	-1.63989	1.38187	-3.02176		96 h	MCF7	CCNA1
KDD002_MCF7_96H:TRCN0000045192:-666	-1.37041	1.03305	-2.40345		96 h	MCF7	CCNA1
KDD002_MCF7_96H:TRCN0000045233:-666	-0.812591	-1.60801	0.795421		96 h	MCF7	CNNM2
KDD002_MCF7_96H:TRCN0000046137:-666	-1.76578	1.08654	-2.85232		96 h	MCF7	PIPOX
KDD002_MCF7_96H:TRCN0000047834:-666	-1.7234	1.40464	-3.12804		96 h	MCF7	ARAP1
KDD002_MCF7_96H:TRCN0000047835:-666	-1.90195	1.28995	-3.1919		96 h	MCF7	ARAP1
KDD002_MCF7_96H:TRCN0000050948:-666	0.954906	0.835503	0.119402		96 h	MCF7	NT5C2
KDD002_MCF7_96H:TRCN0000053245:-666	-2.12657	1.2231	-3.34967		96 h	MCF7	DMD
KDD002_MCF7_96H:TRCN0000056589:-666	-2.22645	1.87282	-4.09926		96 h	MCF7	CDO1
KDD002_MCF7_96H:TRCN0000057239:-666	-1.32823	1.23166	-2.55989		96 h	MCF7	HLA-A
KDD002_MCF7_96H:TRCN0000058215:-666	1.24863	-1.24437	2.49301		96 h	MCF7	IL20
KDD002_MCF7_96H:TRCN0000058828:-666	-0.947255	0.922491	-1.86975		96 h	MCF7	FIGF
KDD002_MCF7_96H:TRCN0000059683:-666	-0.889772	-1.08244	0.192665		96 h	MCF7	ABCB1
KDD002_MCF7_96H:TRCN0000060429:-666	-2.04782	1.68001	-3.72783		96 h	MCF7	UIMC1
KDD002_MCF7_96H:TRCN0000061466:-666	0.796338	-1.10707	1.90341		96 h	MCF7	PLXNA1
KDD002_MCF7_96H:TRCN0000061467:-666	1.00521	-0.986203	1.99141		96 h	MCF7	PLXNA1
KDD002_MCF7_96H:TRCN0000064584:-666	-1.44132	1.00525	-2.44657		96 h	MCF7	RETSAT
KDD002_MCF7_96H:TRCN0000065268:-666	-1.5795	1.12394	-2.70344		96 h	MCF7	COPA
KDD002_MCF7_96H:TRCN0000065271:-666	1.69286	-1.10211	2.79497		96 h	MCF7	COPA
KDD002_MCF7_96H:TRCN0000078501:-666	-1.83708	1.76419	-3.60127		96 h	MCF7	OAZ2
KDD002_MCF7_96H:TRCN0000078630:-666	0.890999	1.04584	-0.154838		96 h	MCF7	SETD7
KDD002_MCF7_96H:TRCN0000078735:-666	1.88823	-1.42575	3.31398		96 h	MCF7	PLXNA1
KDD002_MCF7_96H:TRCN0000078737:-666	-1.37926	1.2244	-2.60365		96 h	MCF7	PLXNA1
KDD002_MCF7_96H:TRCN0000082845:-666	-1.66614	1.16968	-2.83582		96 h	MCF7	OPA1
KDD002_MCF7_96H:TRCN0000083589:-666	-1.8613	1.75796	-3.61926		96 h	MCF7	GLA
KDD002_MCF7_96H:TRCN0000107421:-666	-1.03082	1.1041	-2.13492		96 h	MCF7	KLF14
KDD002_MCF7_96H:TRCN0000108028:-666	0.883554	1.06243	-0.178877		96 h	MCF7	YAF2
KDD002_MCF7_96H:TRCN0000108064:-666	0.952173	1.05401	-0.101838		96 h	MCF7	ZNF350
KDD002_MCF7_96H:TRCN0000232191:-666	1.16953	-0.932259	2.10179		96 h	MCF7	RFXANK
KDD002_MCF7_96H:TRCN0000273941:-666	1.08428	-1.22863	2.31291		96 h	MCF7	FOS
KDD003_MCF7_96H:TRCN0000000808:-666	-1.30515	0.923085	-2.22823		96 h	MCF7	CSNK1G3
KDD003_MCF7_96H:TRCN0000000809:-666	0.900216	1.07468	-0.174466		96 h	MCF7	CSNK1G3
KDD003_MCF7_96H:TRCN0000001688:-666	0.770443	0.842834	-0.0723908		96 h	MCF7	KDR
KDD003_MCF7_96H:TRCN0000001689:-666	-1.81092	1.60327	-3.41419		96 h	MCF7	KDR
KDD003_MCF7_96H:TRCN0000002506:-666	-1.70186	1.57569	-3.27755		96 h	MCF7	PPP2CB
KDD003_MCF7_96H:TRCN0000004874:-666	-1.62844	1.26327	-2.89171		96 h	MCF7	SPP1
KDD003_MCF7_96H:TRCN0000005940:-666	0.834134	0.869834	-0.0356998		96 h	MCF7	SOD2
KDD003_MCF7_96H:TRCN0000005942:-666	0.986337	-1.36942	2.35576		96 h	MCF7	SOD2
KDD003_MCF7_96H:TRCN0000006047:-666	-1.67175	1.13256	-2.80431		96 h	MCF7	CHKA
KDD003_MCF7_96H:TRCN0000006315:-666	0.717915	1.18856	-0.47064		96 h	MCF7	CIT
KDD003_MCF7_96H:TRCN0000007363:-666	1.06965	-1.03512	2.10476		96 h	MCF7	USP9X
KDD003_MCF7_96H:TRCN0000010550:-666	-1.92358	1.26532	-3.18889		96 h	MCF7	CSNK1G3
KDD003_MCF7_96H:TRCN0000013146:-666	-0.947904	0.723042	-1.67095		96 h	MCF7	YEATS4
KDD003_MCF7_96H:TRCN0000013328:-666	-1.5957	1.24204	-2.83774		96 h	MCF7	TAF1B
KDD003_MCF7_96H:TRCN0000013878:-666	1.01354	-0.965199	1.97874		96 h	MCF7	ELK3
KDD003_MCF7_96H:TRCN0000015586:-666	-1.42194	1.31767	-2.73961		96 h	MCF7	MECOM
KDD003_MCF7_96H:TRCN0000016011:-666	-1.44832	1.19542	-2.64374		96 h	MCF7	GATAD1
KDD003_MCF7_96H:TRCN0000016044:-666	-0.872291	-0.845223	-0.0270678		96 h	MCF7	MEIS2
KDD003_MCF7_96H:TRCN0000017623:-666	1	-1.05918	2.05918		96 h	MCF7	ZNF595
KDD003_MCF7_96H:TRCN0000017625:-666	1.66139	-1.57104	3.23243		96 h	MCF7	ZNF595
KDD003_MCF7_96H:TRCN0000017755:-666	-2.10988	1.40077	-3.51065		96 h	MCF7	HDAC11
KDD003_MCF7_96H:TRCN0000017788:-666	-1.14833	1.12749	-2.27583		96 h	MCF7	OVOL2
KDD003_MCF7_96H:TRCN0000017885:-666	-1.22736	1.17539	-2.40275		96 h	MCF7	BATF3
KDD003_MCF7_96H:TRCN0000017887:-666	1.1142	1.01127	0.10293		96 h	MCF7	BATF3
KDD003_MCF7_96H:TRCN0000018194:-666	-1.79827	1.70941	-3.50769		96 h	MCF7	ZNF689
KDD003_MCF7_96H:TRCN0000018931:-666	0.773364	1.15582	-0.382456		96 h	MCF7	HMGB1
KDD003_MCF7_96H:TRCN0000018932:-666	-1.31823	1.50512	-2.82335		96 h	MCF7	HMGB1
KDD003_MCF7_96H:TRCN0000018934:-666	-1.42174	1.24372	-2.66546		96 h	MCF7	HMGB1
KDD003_MCF7_96H:TRCN0000019376:-666	-1.35496	1.1829	-2.53786		96 h	MCF7	ZBTB20
KDD003_MCF7_96H:TRCN0000019409:-666	0.770709	1.24712	-0.476413		96 h	MCF7	STAT6
KDD003_MCF7_96H:TRCN0000019412:-666	-1.87135	1.16969	-3.04104		96 h	MCF7	STAT6
KDD003_MCF7_96H:TRCN0000019647:-666	0.929937	1.06683	-0.13689		96 h	MCF7	SUPT4H1
KDD003_MCF7_96H:TRCN0000019919:-666	-1.92852	1.43627	-3.36479		96 h	MCF7	TFDP2
KDD003_MCF7_96H:TRCN0000020332:-666	1.80498	-0.961105	2.76609		96 h	MCF7	SMARCA2
KDD003_MCF7_96H:TRCN0000021046:-666	-2.04961	1.64786	-3.69747		96 h	MCF7	ASCL4
KDD003_MCF7_96H:TRCN0000021237:-666	-1.58586	0.864713	-2.45057		96 h	MCF7	PLAGL1
KDD003_MCF7_96H:TRCN0000021258:-666	0.966606	1.29731	-0.3307		96 h	MCF7	AHR
KDD003_MCF7_96H:TRCN0000029559:-666	-1.34736	1.60982	-2.95718		96 h	MCF7	ATP6V0C
KDD003_MCF7_96H:TRCN0000029561:-666	-1.74073	1.42514	-3.16587		96 h	MCF7	ATP6V0C
KDD003_MCF7_96H:TRCN0000029719:-666	1.51966	-1.37969	2.89934		96 h	MCF7	RFWD2
KDD003_MCF7_96H:TRCN0000029721:-666	-1.35842	1.60023	-2.95865		96 h	MCF7	RFWD2
KDD003_MCF7_96H:TRCN0000033290:-666	-1.38884	1.65219	-3.04103		96 h	MCF7	PIK3R3
KDD003_MCF7_96H:TRCN0000033454:-666	-0.859088	1.63876	-2.49785		96 h	MCF7	BAD
KDD003_MCF7_96H:TRCN0000035003:-666	-1.03277	1.21025	-2.24301		96 h	MCF7	FTCD
KDD003_MCF7_96H:TRCN0000035698:-666	1.29605	0.862482	0.433565		96 h	MCF7	SULT2A1
KDD003_MCF7_96H:TRCN0000036421:-666	0.838828	1.23614	-0.397316		96 h	MCF7	MAT1A
KDD003_MCF7_96H:TRCN0000036423:-666	-1.46418	1.03921	-2.50339		96 h	MCF7	MAT1A
KDD003_MCF7_96H:TRCN0000036670:-666	-2.06434	1.79373	-3.85807		96 h	MCF7	NDUFS8
KDD003_MCF7_96H:TRCN0000036954:-666	-0.992209	1.18781	-2.18002		96 h	MCF7	STRN4
KDD003_MCF7_96H:TRCN0000042946:-666	0.93439	0.963296	-0.0289058		96 h	MCF7	SLC12A2
KDD003_MCF7_96H:TRCN0000043483:-666	1.23233	0.848977	0.383356		96 h	MCF7	ATP5G1
KDD003_MCF7_96H:TRCN0000045199:-666	-1.21252	1.02199	-2.23452		96 h	MCF7	CCNE2
KDD003_MCF7_96H:TRCN0000045202:-666	-1.92965	1.57383	-3.50348		96 h	MCF7	CCNE2
KDD003_MCF7_96H:TRCN0000045754:-666	1.0822	0.790774	0.291425		96 h	MCF7	CARS
KDD003_MCF7_96H:TRCN0000046353:-666	1.37363	-1.5202	2.89383		96 h	MCF7	QDPR
KDD003_MCF7_96H:TRCN0000046733:-666	-1.47216	0.923749	-2.39591		96 h	MCF7	PRSS2
KDD003_MCF7_96H:TRCN0000047716:-666	1.1357	-1.12438	2.26008		96 h	MCF7	RND3
KDD003_MCF7_96H:TRCN0000049667:-666	-1.44698	0.804437	-2.25142		96 h	MCF7	ANG
KDD003_MCF7_96H:TRCN0000051269:-666	1.45329	-0.857182	2.31047		96 h	MCF7	PLA2G12A
KDD003_MCF7_96H:TRCN0000051270:-666	-1.63264	0.99147	-2.62411		96 h	MCF7	PLA2G12A
KDD003_MCF7_96H:TRCN0000052504:-666	-1.25011	1.32409	-2.5742		96 h	MCF7	ALDOA
KDD003_MCF7_96H:TRCN0000052505:-666	-1.08802	0.946581	-2.0346		96 h	MCF7	ALDOA
KDD003_MCF7_96H:TRCN0000055591:-666	-1.32564	-0.986751	-0.338888		96 h	MCF7	EPDR1
KDD003_MCF7_96H:TRCN0000055906:-666	-0.968487	1.2429	-2.21138		96 h	MCF7	PCDHA10
KDD003_MCF7_96H:TRCN0000056479:-666	-1.5369	1.77082	-3.30771		96 h	MCF7	CAPNS2
KDD003_MCF7_96H:TRCN0000056481:-666	-0.941894	1.01044	-1.95233		96 h	MCF7	CAPNS2
KDD003_MCF7_96H:TRCN0000056835:-666	-1.39707	1.1143	-2.51137		96 h	MCF7	NFKBIE
KDD003_MCF7_96H:TRCN0000056954:-666	1.13947	0.958348	0.181119		96 h	MCF7	TLR5
KDD003_MCF7_96H:TRCN0000056955:-666	-1.0244	1.711	-2.73541		96 h	MCF7	TLR5
KDD003_MCF7_96H:TRCN0000056956:-666	-1.7712	-0.883354	-0.887845		96 h	MCF7	TLR5
KDD003_MCF7_96H:TRCN0000058242:-666	1.48819	-1.6698	3.15799		96 h	MCF7	PGF
KDD003_MCF7_96H:TRCN0000058747:-666	-1.90265	1.01853	-2.92118		96 h	MCF7	IL18
KDD003_MCF7_96H:TRCN0000059974:-666	0.908045	1.57049	-0.662448		96 h	MCF7	RBP1
KDD003_MCF7_96H:TRCN0000059975:-666	-1.43466	1.04129	-2.47595		96 h	MCF7	RBP1
KDD003_MCF7_96H:TRCN0000060191:-666	1.23751	-1.15308	2.39058		96 h	MCF7	ABCB5
KDD003_MCF7_96H:TRCN0000060192:-666	0.969125	-1.45774	2.42687		96 h	MCF7	ABCB5
KDD003_MCF7_96H:TRCN0000063227:-666	-1.38209	1.41514	-2.79722		96 h	MCF7	GRIN3A
KDD003_MCF7_96H:TRCN0000073273:-666	1.43092	-1.32726	2.75818		96 h	MCF7	ING3
KDD003_MCF7_96H:TRCN0000074194:-666	0.89698	-1.57612	2.4731		96 h	MCF7	PRDX5
KDD003_MCF7_96H:TRCN0000077854:-666	-1.60995	1.03444	-2.64439		96 h	MCF7	RASSF1
KDD003_MCF7_96H:TRCN0000107258:-666	-0.972441	1.5422	-2.51464		96 h	MCF7	SHC4
KDD003_MCF7_96H:TRCN0000107300:-666	-1.43468	-0.818067	-0.616614		96 h	MCF7	ZNF599
KDD003_MCF7_96H:TRCN0000107303:-666	-1.37418	1.34658	-2.72076		96 h	MCF7	ZNF599
KDD003_MCF7_96H:TRCN0000116037:-666	-1.89026	1.36143	-3.25169		96 h	MCF7	C19ORF6
KDD003_MCF7_96H:TRCN0000116039:-666	-1.83542	1.24553	-3.08095		96 h	MCF7	C19ORF6
KDD003_MCF7_96H:TRCN0000116052:-666	-1.78319	1.06222	-2.8454		96 h	MCF7	COPS2
KDD003_MCF7_96H:TRCN0000116054:-666	-1	0.990268	-1.99027		96 h	MCF7	COPS2
KDD003_MCF7_96H:TRCN0000245283:-666	-1.24362	1.66246	-2.90608		96 h	MCF7	AHR
KDD003_MCF7_96H:TRCN0000245286:-666	-1.53415	0.920252	-2.45441		96 h	MCF7	AHR
KDD003_MCF7_96H:TRCN0000359663:-666	-1.46679	0.979595	-2.44638		96 h	MCF7	SIRT7
KDD004_MCF7_96H:TRCN0000000495:-666	-1.15657	1.0927	-2.24927		96 h	MCF7	CDK9
KDD004_MCF7_96H:TRCN0000001371:-666	-1.17833	1.71943	-2.89777		96 h	MCF7	PRKACA
KDD004_MCF7_96H:TRCN0000001481:-666	1.34897	-1.51416	2.86313		96 h	MCF7	PKN1
KDD004_MCF7_96H:TRCN0000002587:-666	2.38179	-1.5714	3.95319		96 h	MCF7	RNGTT
KDD004_MCF7_96H:TRCN0000003632:-666	1.28601	-1.31633	2.60235		96 h	MCF7	F2
KDD004_MCF7_96H:TRCN0000004909:-666	-1.94647	1.58451	-3.53098		96 h	MCF7	APOE
KDD004_MCF7_96H:TRCN0000006117:-666	1.13205	1.13955	-0.00750581		96 h	MCF7	GUK1
KDD004_MCF7_96H:TRCN0000006182:-666	1.1866	-0.983619	2.17022		96 h	MCF7	PGK1
KDD004_MCF7_96H:TRCN0000006837:-666	-1.39487	1.83601	-3.23088		96 h	MCF7	DUSP3
KDD004_MCF7_96H:TRCN0000007485:-666	-1.47286	1.97906	-3.45192		96 h	MCF7	UFD1L
KDD004_MCF7_96H:TRCN0000007749:-666	-1.92479	1.01738	-2.94217		96 h	MCF7	CBLB
KDD004_MCF7_96H:TRCN0000008915:-666	0.904018	1.30352	-0.399501		96 h	MCF7	PROKR2
KDD004_MCF7_96H:TRCN0000010127:-666	-1.36666	0.877251	-2.24391		96 h	MCF7	TK1
KDD004_MCF7_96H:TRCN0000010135:-666	-1.31661	0.984201	-2.30081		96 h	MCF7	TK1
KDD004_MCF7_96H:TRCN0000010373:-666	-1.83795	1.51892	-3.35687		96 h	MCF7	LRPPRC
KDD004_MCF7_96H:TRCN0000011484:-666	2.01788	-1.40635	3.42423		96 h	MCF7	GPR160
KDD004_MCF7_96H:TRCN0000014074:-666	-1.64858	1.40204	-3.05062		96 h	MCF7	P2RY6
KDD004_MCF7_96H:TRCN0000014075:-666	1.32872	-1.09443	2.42316		96 h	MCF7	P2RY6
KDD004_MCF7_96H:TRCN0000014882:-666	0.970285	0.876543	0.0937415		96 h	MCF7	FOXA1
KDD004_MCF7_96H:TRCN0000015145:-666	-1.74641	1.16532	-2.91174		96 h	MCF7	ZSCAN29
KDD004_MCF7_96H:TRCN0000015147:-666	1.61081	-1.31661	2.92742		96 h	MCF7	ZSCAN29
KDD004_MCF7_96H:TRCN0000015336:-666	-1.11068	1.37738	-2.48806		96 h	MCF7	PRDM4
KDD004_MCF7_96H:TRCN0000015348:-666	-1.82304	0.921205	-2.74424		96 h	MCF7	ZNF85
KDD004_MCF7_96H:TRCN0000017178:-666	1.31893	0.664816	0.654117		96 h	MCF7	PHTF2
KDD004_MCF7_96H:TRCN0000017179:-666	-1.20465	1.13519	-2.33984		96 h	MCF7	PHTF2
KDD004_MCF7_96H:TRCN0000017888:-666	-1.09514	1.09835	-2.1935		96 h	MCF7	ZFP1
KDD004_MCF7_96H:TRCN0000018256:-666	-1.3131	2.0211	-3.3342		96 h	MCF7	MEOX2
KDD004_MCF7_96H:TRCN0000019009:-666	-1.35802	1.98007	-3.33809		96 h	MCF7	HMGB2
KDD004_MCF7_96H:TRCN0000019175:-666	0.88652	0.917979	-0.0314582		96 h	MCF7	SOX11
KDD004_MCF7_96H:TRCN0000019228:-666	-1.16354	1.26158	-2.42512		96 h	MCF7	SP100
KDD004_MCF7_96H:TRCN0000019769:-666	0.991203	1.33672	-0.345516		96 h	MCF7	ZNF296
KDD004_MCF7_96H:TRCN0000020289:-666	1.09793	-1.23671	2.33464		96 h	MCF7	ZNF626
KDD004_MCF7_96H:TRCN0000021026:-666	-1.35365	1.46617	-2.81982		96 h	MCF7	BATF
KDD004_MCF7_96H:TRCN0000021067:-666	-2.01799	1.68674	-3.70473		96 h	MCF7	ID2
KDD004_MCF7_96H:TRCN0000021074:-666	0.836175	1.13063	-0.294451		96 h	MCF7	SPIC
KDD004_MCF7_96H:TRCN0000021639:-666	-1.1215	1.18654	-2.30804		96 h	MCF7	RXRG
KDD004_MCF7_96H:TRCN0000021641:-666	-1.60741	1.55173	-3.15914		96 h	MCF7	RXRG
KDD004_MCF7_96H:TRCN0000021834:-666	-1.27689	0.987557	-2.26445		96 h	MCF7	POLR2F
KDD004_MCF7_96H:TRCN0000028434:-666	-1.93389	1.75008	-3.68397		96 h	MCF7	NDUFB4
KDD004_MCF7_96H:TRCN0000035224:-666	0.775616	1.30869	-0.533072		96 h	MCF7	NNMT
KDD004_MCF7_96H:TRCN0000035986:-666	-1.2984	1.76072	-3.05912		96 h	MCF7	CDIPT
KDD004_MCF7_96H:TRCN0000036499:-666	-1.69528	1.5689	-3.26418		96 h	MCF7	ARPC2
KDD004_MCF7_96H:TRCN0000036500:-666	-1.96197	1.55897	-3.52094		96 h	MCF7	ARPC2
KDD004_MCF7_96H:TRCN0000036888:-666	-1.78638	1.48877	-3.27515		96 h	MCF7	GNA13
KDD004_MCF7_96H:TRCN0000039916:-666	-1.39216	0.775515	-2.16767		96 h	MCF7	MAP2K4
KDD004_MCF7_96H:TRCN0000043384:-666	0.901118	0.994488	-0.0933696		96 h	MCF7	SLC3A2
KDD004_MCF7_96H:TRCN0000043386:-666	-1.51719	1.11443	-2.63162		96 h	MCF7	SLC3A2
KDD004_MCF7_96H:TRCN0000043565:-666	-1.72216	2.59023	-4.31239		96 h	MCF7	CLPB
KDD004_MCF7_96H:TRCN0000045175:-666	-0.984744	-1.52207	0.537324		96 h	MCF7	KLHDC9
KDD004_MCF7_96H:TRCN0000045263:-666	1.10467	1.46663	-0.36196		96 h	MCF7	S100A6
KDD004_MCF7_96H:TRCN0000045729:-666	-1.15536	1.31609	-2.47145		96 h	MCF7	SRM
KDD004_MCF7_96H:TRCN0000047848:-666	0.788448	1.6387	-0.850253		96 h	MCF7	RHOB
KDD004_MCF7_96H:TRCN0000047849:-666	-2.2087	1.28841	-3.49711		96 h	MCF7	RHOB
KDD004_MCF7_96H:TRCN0000049333:-666	-1.80485	1.12596	-2.9308		96 h	MCF7	PDIA4
KDD004_MCF7_96H:TRCN0000049336:-666	0.832791	1.26787	-0.435075		96 h	MCF7	PDIA4
KDD004_MCF7_96H:TRCN0000049498:-666	-1.56386	1.98115	-3.54501		96 h	MCF7	GALC
KDD004_MCF7_96H:TRCN0000050189:-666	-2.01937	1.58071	-3.60009		96 h	MCF7	PROC
KDD004_MCF7_96H:TRCN0000050192:-666	0.855513	0.916506	-0.0609938		96 h	MCF7	PROC
KDD004_MCF7_96H:TRCN0000050234:-666	1.00594	0.922443	0.0834963		96 h	MCF7	CASP14
KDD004_MCF7_96H:TRCN0000050237:-666	-1.55393	1.29316	-2.8471		96 h	MCF7	CASP14
KDD004_MCF7_96H:TRCN0000051351:-666	-1.92884	1.25874	-3.18758		96 h	MCF7	NAGPA
KDD004_MCF7_96H:TRCN0000054127:-666	-1.59578	1.83111	-3.42689		96 h	MCF7	CAPSL
KDD004_MCF7_96H:TRCN0000056609:-666	-1.29309	0.986901	-2.27999		96 h	MCF7	PAH
KDD004_MCF7_96H:TRCN0000057140:-666	1.57917	1.20026	0.378906		96 h	MCF7	C3
KDD004_MCF7_96H:TRCN0000057254:-666	-1.38448	1.04327	-2.42775		96 h	MCF7	B2M
KDD004_MCF7_96H:TRCN0000057281:-666	-1.46967	1.56039	-3.03007		96 h	MCF7	HLA-DRB3
KDD004_MCF7_96H:TRCN0000057345:-666	-2.04884	1.23826	-3.2871		96 h	MCF7	HLA-DPB1
KDD004_MCF7_96H:TRCN0000058279:-666	-1.05205	0.941914	-1.99396		96 h	MCF7	VEGFB
KDD004_MCF7_96H:TRCN0000058376:-666	-1.77784	1.86321	-3.64105		96 h	MCF7	TNFRSF18
KDD004_MCF7_96H:TRCN0000060892:-666	-1.4528	0.821241	-2.27404		96 h	MCF7	GPR142
KDD004_MCF7_96H:TRCN0000062002:-666	1.13057	0.722925	0.407641		96 h	MCF7	P4HA1
KDD004_MCF7_96H:TRCN0000063788:-666	0.945811	-1.09855	2.04436		96 h	MCF7	PHYH
KDD004_MCF7_96H:TRCN0000064834:-666	-1.6768	1.59427	-3.27108		96 h	MCF7	ME3
KDD004_MCF7_96H:TRCN0000074808:-666	-1.70985	1.15564	-2.86549		96 h	MCF7	RPS10
KDD004_MCF7_96H:TRCN0000078413:-666	-1.25779	-1.06346	-0.194336		96 h	MCF7	MCCC1
KDD004_MCF7_96H:TRCN0000083883:-666	1.03905	1.02091	0.0181363		96 h	MCF7	FGB
KDD004_MCF7_96H:TRCN0000107720:-666	-1.33757	1.30824	-2.64582		96 h	MCF7	ERH
KDD004_MCF7_96H:TRCN0000107722:-666	-1.87663	1.07677	-2.9534		96 h	MCF7	ERH
KDD004_MCF7_96H:TRCN0000107723:-666	-1.34802	1.01517	-2.36319		96 h	MCF7	ERH
KDD004_MCF7_96H:TRCN0000107750:-666	-2.0013	1.70607	-3.70737		96 h	MCF7	ZNF517
KDD004_MCF7_96H:TRCN0000107751:-666	0.873416	1.00137	-0.127956		96 h	MCF7	ZNF517
KDD004_MCF7_96H:TRCN0000107752:-666	1.16524	-1.01664	2.18188		96 h	MCF7	ZNF517
KDD004_MCF7_96H:TRCN0000107907:-666	-1.31811	1.40687	-2.72498		96 h	MCF7	ZNF462
KDD004_MCF7_96H:TRCN0000108142:-666	-0.854109	1.22316	-2.07727		96 h	MCF7	ZNF572
KDD004_MCF7_96H:TRCN0000116202:-666	1.03507	1.29039	-0.255315		96 h	MCF7	ZNF385B
KDD004_MCF7_96H:TRCN0000116204:-666	0.849085	0.741113	0.107973		96 h	MCF7	ZNF385B
KDD004_MCF7_96H:TRCN0000233526:-666	0.972621	0.88176	0.0908613		96 h	MCF7	PRKACA
KDD004_MCF7_96H:TRCN0000236130:-666	1.54882	-1.58143	3.13025		96 h	MCF7	ZNF786
KDD004_MCF7_96H:TRCN0000256730:-666	-1.05349	1.28328	-2.33676		96 h	MCF7	FLT4
KDD004_MCF7_96H:TRCN0000289933:-666	-1.18081	1.38225	-2.56306		96 h	MCF7	OSMR
KDD004_MCF7_96H:TRCN0000300172:-666	1.19531	0.813813	0.381493		96 h	MCF7	P4HA1
KDD005_MCF7_96H:TRCN0000000672:-666	-1.42067	1.06109	-2.48176		96 h	MCF7	DGKD
KDD005_MCF7_96H:TRCN0000000673:-666	0.94555	0.598187	0.347363		96 h	MCF7	DGKD
KDD005_MCF7_96H:TRCN0000000675:-666	0.989404	-1.1304	2.1198		96 h	MCF7	DGKD
KDD005_MCF7_96H:TRCN0000000695:-666	-1.01465	-1.07872	0.0640711		96 h	MCF7	STK16
KDD005_MCF7_96H:TRCN0000000696:-666	-1.65186	1.28696	-2.93882		96 h	MCF7	STK16
KDD005_MCF7_96H:TRCN0000001025:-666	-1.26726	1.47053	-2.73778		96 h	MCF7	HSP90AA1
KDD005_MCF7_96H:TRCN0000001028:-666	-1.15155	-1.05664	-0.0949096		96 h	MCF7	HSP90AA1
KDD005_MCF7_96H:TRCN0000001667:-666	-1.97504	1.57545	-3.55049		96 h	MCF7	PPARA
KDD005_MCF7_96H:TRCN0000001668:-666	1.10531	-1.13879	2.2441		96 h	MCF7	PPARA
KDD005_MCF7_96H:TRCN0000002299:-666	-1.21379	1.56948	-2.78327		96 h	MCF7	CAMKK2
KDD005_MCF7_96H:TRCN0000002321:-666	-1.04444	1.29611	-2.34054		96 h	MCF7	PLCG2
KDD005_MCF7_96H:TRCN0000002812:-666	-1.14371	1.20216	-2.34587		96 h	MCF7	PPP3CB
KDD005_MCF7_96H:TRCN0000003150:-666	-1.64687	2.08846	-3.73532		96 h	MCF7	MAPKAP1
KDD005_MCF7_96H:TRCN0000003152:-666	-1.53305	-1.25696	-0.276094		96 h	MCF7	MAPKAP1
KDD005_MCF7_96H:TRCN0000003377:-666	-1.30762	1.01582	-2.32344		96 h	MCF7	MDM2
KDD005_MCF7_96H:TRCN0000003544:-666	-1.54048	1.11168	-2.65216		96 h	MCF7	CAPNS1
KDD005_MCF7_96H:TRCN0000003545:-666	-1.68657	0.716945	-2.40352		96 h	MCF7	CAPNS1
KDD005_MCF7_96H:TRCN0000003859:-666	-1.88439	1.01715	-2.90154		96 h	MCF7	MDM4
KDD005_MCF7_96H:TRCN0000003891:-666	-1.68382	1.13762	-2.82144		96 h	MCF7	PSMA5
KDD005_MCF7_96H:TRCN0000003916:-666	-1.54427	1.30361	-2.84788		96 h	MCF7	PSMB5
KDD005_MCF7_96H:TRCN0000003918:-666	-1.58893	1.76416	-3.35309		96 h	MCF7	PSMB5
KDD005_MCF7_96H:TRCN0000004609:-666	-1.82775	1.18235	-3.0101		96 h	MCF7	AKTIP
KDD005_MCF7_96H:TRCN0000004610:-666	-1.1268	-0.844108	-0.282694		96 h	MCF7	AKTIP
KDD005_MCF7_96H:TRCN0000005790:-666	1.35634	-0.799273	2.15562		96 h	MCF7	MLLT3
KDD005_MCF7_96H:TRCN0000005792:-666	0.928797	1.11354	-0.184739		96 h	MCF7	MLLT3
KDD005_MCF7_96H:TRCN0000006431:-666	-1.35149	-0.785719	-0.565774		96 h	MCF7	PTK7
KDD005_MCF7_96H:TRCN0000006434:-666	1.06278	1.1629	-0.100117		96 h	MCF7	PTK7
KDD005_MCF7_96H:TRCN0000007564:-666	-2.07171	-1.05501	-1.01669		96 h	MCF7	TSG101
KDD005_MCF7_96H:TRCN0000009255:-666	-1.4533	-1.11984	-0.333457		96 h	MCF7	OPN4
KDD005_MCF7_96H:TRCN0000009258:-666	-0.965474	-1.32979	0.364321		96 h	MCF7	OPN4
KDD005_MCF7_96H:TRCN0000009259:-666	-1.67625	1.82294	-3.49919		96 h	MCF7	OPN4
KDD005_MCF7_96H:TRCN0000010267:-666	-1.50803	1.34894	-2.85697		96 h	MCF7	GCK
KDD005_MCF7_96H:TRCN0000011528:-666	-1.06857	-1.28965	0.221086		96 h	MCF7	GPR112
KDD005_MCF7_96H:TRCN0000011533:-666	1.00948	0.747703	0.261774		96 h	MCF7	GPR113
KDD005_MCF7_96H:TRCN0000011683:-666	-1.207	1.3721	-2.57909		96 h	MCF7	LPHN1
KDD005_MCF7_96H:TRCN0000011684:-666	-0.922159	-0.974679	0.0525202		96 h	MCF7	LPHN1
KDD005_MCF7_96H:TRCN0000013620:-666	-1.37084	-1.32254	-0.0482994		96 h	MCF7	ZFP36L1
KDD005_MCF7_96H:TRCN0000013621:-666	-1.89084	1.34948	-3.24032		96 h	MCF7	ZFP36L1
KDD005_MCF7_96H:TRCN0000014274:-666	-1.67022	1.46035	-3.13057		96 h	MCF7	VN1R4
KDD005_MCF7_96H:TRCN0000015689:-666	1.67796	-0.921285	2.59925		96 h	MCF7	ZNF563
KDD005_MCF7_96H:TRCN0000016748:-666	1.01331	-0.776553	1.78986		96 h	MCF7	TAF8
KDD005_MCF7_96H:TRCN0000018143:-666	-1.87594	1.20025	-3.07619		96 h	MCF7	ZNF554
KDD005_MCF7_96H:TRCN0000018145:-666	-1.34504	1.47879	-2.82383		96 h	MCF7	ZNF554
KDD005_MCF7_96H:TRCN0000019674:-666	0.830811	1.24157	-0.410758		96 h	MCF7	MCM6
KDD005_MCF7_96H:TRCN0000019753:-666	-1	1.07784	-2.07784		96 h	MCF7	CERS3
KDD005_MCF7_96H:TRCN0000019971:-666	1.49218	-1.67397	3.16615		96 h	MCF7	MED6
KDD005_MCF7_96H:TRCN0000020116:-666	-1.61581	1.37051	-2.98632		96 h	MCF7	HSBP1
KDD005_MCF7_96H:TRCN0000020950:-666	-1.00953	1	-2.00953		96 h	MCF7	ZNF488
KDD005_MCF7_96H:TRCN0000020951:-666	-1.51172	1.61562	-3.12733		96 h	MCF7	ZNF488
KDD005_MCF7_96H:TRCN0000021676:-666	-1.26059	-1.02923	-0.231356		96 h	MCF7	TCF7
KDD005_MCF7_96H:TRCN0000021825:-666	-1.04563	1.16278	-2.20841		96 h	MCF7	POLR2E
KDD005_MCF7_96H:TRCN0000021826:-666	-1.80123	1.20335	-3.00458		96 h	MCF7	POLR2E
KDD005_MCF7_96H:TRCN0000022049:-666	-1.35329	-1.17545	-0.177837		96 h	MCF7	NMI
KDD005_MCF7_96H:TRCN0000022050:-666	1.24397	-1.31435	2.55831		96 h	MCF7	NMI
KDD005_MCF7_96H:TRCN0000036474:-666	-1.33882	1.48712	-2.82594		96 h	MCF7	GNAI3
KDD005_MCF7_96H:TRCN0000036531:-666	-0.978818	1.09706	-2.07588		96 h	MCF7	DHRS3
KDD005_MCF7_96H:TRCN0000036774:-666	-1.74813	1.60414	-3.35226		96 h	MCF7	GNAZ
KDD005_MCF7_96H:TRCN0000036776:-666	-0.80594	1.55798	-2.36392		96 h	MCF7	GNAZ
KDD005_MCF7_96H:TRCN0000038369:-666	-1.34713	1.22005	-2.56718		96 h	MCF7	SLC16A2
KDD005_MCF7_96H:TRCN0000039757:-666	-1	1.21089	-2.21089		96 h	MCF7	RPS6KA1
KDD005_MCF7_96H:TRCN0000046122:-666	1.28768	-0.857348	2.14503		96 h	MCF7	COX6B2
KDD005_MCF7_96H:TRCN0000046847:-666	-1.41748	1.21882	-2.63629		96 h	MCF7	PSMA8
KDD005_MCF7_96H:TRCN0000047288:-666	-1.0846	1.34122	-2.42582		96 h	MCF7	RAC3
KDD005_MCF7_96H:TRCN0000047400:-666	-1.70215	1.46336	-3.16551		96 h	MCF7	RERG
KDD005_MCF7_96H:TRCN0000050286:-666	0.778983	1.08206	-0.303073		96 h	MCF7	PLD4
KDD005_MCF7_96H:TRCN0000050864:-666	-0.977968	1.41141	-2.38938		96 h	MCF7	LTA4H
KDD005_MCF7_96H:TRCN0000055799:-666	-1.87918	1.4784	-3.35758		96 h	MCF7	CETN2
KDD005_MCF7_96H:TRCN0000057352:-666	-1.26399	1.12423	-2.38822		96 h	MCF7	KLRC1
KDD005_MCF7_96H:TRCN0000058382:-666	1.11442	0.804182	0.310243		96 h	MCF7	LTBR
KDD005_MCF7_96H:TRCN0000058907:-666	-1.18688	1.81327	-3.00015		96 h	MCF7	TNFRSF6B
KDD005_MCF7_96H:TRCN0000059711:-666	-1.0174	1.31041	-2.3278		96 h	MCF7	ABCB4
KDD005_MCF7_96H:TRCN0000061554:-666	0.928633	0.911794	0.0168389		96 h	MCF7	HMMR
KDD005_MCF7_96H:TRCN0000061555:-666	-0.998407	-1.24305	0.244641		96 h	MCF7	HMMR
KDD005_MCF7_96H:TRCN0000062895:-666	2.10079	-1.68027	3.78105		96 h	MCF7	AHRR
KDD005_MCF7_96H:TRCN0000062897:-666	-1.22318	0.973542	-2.19672		96 h	MCF7	AHRR
KDD005_MCF7_96H:TRCN0000063074:-666	1.29228	1.02179	0.270486		96 h	MCF7	PVRL2
KDD005_MCF7_96H:TRCN0000064365:-666	-1.48775	1.44052	-2.92827		96 h	MCF7	CYP27B1
KDD005_MCF7_96H:TRCN0000073720:-666	-1.33853	1.29277	-2.6313		96 h	MCF7	BIRC5
KDD005_MCF7_96H:TRCN0000074623:-666	1.11356	-1.15267	2.26623		96 h	MCF7	RAVER1
KDD005_MCF7_96H:TRCN0000107554:-666	-1.3986	1.66818	-3.06678		96 h	MCF7	ZNF182
KDD005_MCF7_96H:TRCN0000107896:-666	-1	1.16181	-2.16181		96 h	MCF7	ZNF624
KDD005_MCF7_96H:TRCN0000108123:-666	0.906932	1.33423	-0.427301		96 h	MCF7	ZNF543
KDD005_MCF7_96H:TRCN0000116152:-666	-1.3567	0.779264	-2.13596		96 h	MCF7	PPFIBP2
KDD005_MCF7_96H:TRCN0000116154:-666	-1.59381	1.19386	-2.78767		96 h	MCF7	PPFIBP2
KDD005_MCF7_96H:TRCN0000116615:-666	0.934232	1.16252	-0.228287		96 h	MCF7	KRT26
KDD005_MCF7_96H:TRCN0000219046:-666	-1.48331	-1.04642	-0.436883		96 h	MCF7	SLC25A5
KDD005_MCF7_96H:TRCN0000234841:-666	-1.39686	1.38216	-2.77902		96 h	MCF7	DLX2
KDD005_MCF7_96H:TRCN0000274239:-666	-1.73787	1.04136	-2.77924		96 h	MCF7	ZNF174
KDD005_MCF7_96H:TRCN0000365104:-666	1.41679	-0.976113	2.39291		96 h	MCF7	ATG4B
KDD006_MCF7_96H:TRCN0000003360:-666	-1.74859	1.58324	-3.33183		96 h	MCF7	NOTCH1
KDD006_MCF7_96H:TRCN0000003443:-666	0.940309	0.71251	0.227799		96 h	MCF7	RNF14
KDD006_MCF7_96H:TRCN0000003591:-666	-1.01638	1.27207	-2.28845		96 h	MCF7	SERPINH1
KDD006_MCF7_96H:TRCN0000004265:-666	1.17827	-0.999839	2.1781		96 h	MCF7	STAT1
KDD006_MCF7_96H:TRCN0000004266:-666	-1.46228	1.06316	-2.52544		96 h	MCF7	STAT1
KDD006_MCF7_96H:TRCN0000004845:-666	1.3112	-1.04742	2.35862		96 h	MCF7	HDAC7
KDD006_MCF7_96H:TRCN0000006260:-666	-1.17114	1.3067	-2.47783		96 h	MCF7	PDK1
KDD006_MCF7_96H:TRCN0000006261:-666	-1.28278	1.245	-2.52778		96 h	MCF7	PDK1
KDD006_MCF7_96H:TRCN0000006781:-666	1.10163	-1.04186	2.14348		96 h	MCF7	F7
KDD006_MCF7_96H:TRCN0000007228:-666	-1.32068	1.12628	-2.44696		96 h	MCF7	CFLAR
KDD006_MCF7_96H:TRCN0000007520:-666	-2.02821	1.35271	-3.38092		96 h	MCF7	SPRY2
KDD006_MCF7_96H:TRCN0000007523:-666	-1.43561	1.27474	-2.71035		96 h	MCF7	SPRY2
KDD006_MCF7_96H:TRCN0000007800:-666	-1.14075	0.76505	-1.9058		96 h	MCF7	RNF166
KDD006_MCF7_96H:TRCN0000007803:-666	1.20289	-0.767851	1.97074		96 h	MCF7	RNF166
KDD006_MCF7_96H:TRCN0000009935:-666	1.21481	-0.746917	1.96172		96 h	MCF7	BTK
KDD006_MCF7_96H:TRCN0000009937:-666	-0.915875	-1.30979	0.393912		96 h	MCF7	BTK
KDD006_MCF7_96H:TRCN0000009939:-666	-0.906846	1.17375	-2.0806		96 h	MCF7	BTK
KDD006_MCF7_96H:TRCN0000011519:-666	-1.93208	1.3203	-3.25238		96 h	MCF7	GPR110
KDD006_MCF7_96H:TRCN0000014012:-666	0.738735	-1.05837	1.7971		96 h	MCF7	TAAR9
KDD006_MCF7_96H:TRCN0000016581:-666	-1.25953	1.15642	-2.41594		96 h	MCF7	SLC2A4RG
KDD006_MCF7_96H:TRCN0000018235:-666	1.60716	-1.99808	3.60524		96 h	MCF7	HOXC4
KDD006_MCF7_96H:TRCN0000019684:-666	-1.69908	1.2806	-2.97968		96 h	MCF7	ZNF281
KDD006_MCF7_96H:TRCN0000021143:-666	-1.69377	1.48905	-3.18282		96 h	MCF7	ZFP3
KDD006_MCF7_96H:TRCN0000021521:-666	1.01292	1.27261	-0.259689		96 h	MCF7	CDKL4
KDD006_MCF7_96H:TRCN0000026427:-666	-1.25439	1.38371	-2.6381		96 h	MCF7	NDUFA4
KDD006_MCF7_96H:TRCN0000026448:-666	0.998542	-1.12168	2.12022		96 h	MCF7	NDUFA6
KDD006_MCF7_96H:TRCN0000028036:-666	-1.78287	-1.10579	-0.677072		96 h	MCF7	SDHA
KDD006_MCF7_96H:TRCN0000028085:-666	1.38892	-1.13523	2.52414		96 h	MCF7	SDHA
KDD006_MCF7_96H:TRCN0000028521:-666	0.884823	-1.04186	1.92668		96 h	MCF7	DHRS4
KDD006_MCF7_96H:TRCN0000029226:-666	0.839944	0.82222	0.0177243		96 h	MCF7	NSF
KDD006_MCF7_96H:TRCN0000033837:-666	-1.62088	1.14289	-2.76377		96 h	MCF7	RNF138
KDD006_MCF7_96H:TRCN0000034521:-666	-1.26555	1.01535	-2.2809		96 h	MCF7	MAT2B
KDD006_MCF7_96H:TRCN0000036567:-666	1.02572	-1.15279	2.17852		96 h	MCF7	EHHADH
KDD006_MCF7_96H:TRCN0000036605:-666	0.814828	0.887546	-0.0727178		96 h	MCF7	NDUFS2
KDD006_MCF7_96H:TRCN0000036831:-666	-1.53596	1.19177	-2.72773		96 h	MCF7	RGS18
KDD006_MCF7_96H:TRCN0000036832:-666	-1.72146	1.91072	-3.63218		96 h	MCF7	RGS18
KDD006_MCF7_96H:TRCN0000043174:-666	1.09862	-1.11182	2.21044		96 h	MCF7	ATP7A
KDD006_MCF7_96H:TRCN0000044501:-666	0.797907	-1.40361	2.20152		96 h	MCF7	KCNJ11
KDD006_MCF7_96H:TRCN0000044502:-666	-1.81869	1.1217	-2.94039		96 h	MCF7	KCNJ11
KDD006_MCF7_96H:TRCN0000046410:-666	-1.13592	1.45747	-2.59339		96 h	MCF7	AKR1B1
KDD006_MCF7_96H:TRCN0000046473:-666	1.47101	-1.4037	2.87471		96 h	MCF7	TXNRD2
KDD006_MCF7_96H:TRCN0000046484:-666	1.2951	0.941063	0.354033		96 h	MCF7	UQCRC1
KDD006_MCF7_96H:TRCN0000049390:-666	-1.76519	1.56482	-3.33001		96 h	MCF7	PPIH
KDD006_MCF7_96H:TRCN0000050838:-666	-1.46724	1.16282	-2.63006		96 h	MCF7	PON3
KDD006_MCF7_96H:TRCN0000050840:-666	-1.83085	1.11655	-2.9474		96 h	MCF7	PON3
KDD006_MCF7_96H:TRCN0000051019:-666	-1.62603	1.09079	-2.71682		96 h	MCF7	ARG2
KDD006_MCF7_96H:TRCN0000051854:-666	-0.927792	-1.30239	0.374603		96 h	MCF7	NUDT14
KDD006_MCF7_96H:TRCN0000058314:-666	-1.05823	0.776518	-1.83474		96 h	MCF7	EPOR
KDD006_MCF7_96H:TRCN0000062433:-666	-1.63418	1.04641	-2.68058		96 h	MCF7	RDX
KDD006_MCF7_96H:TRCN0000062435:-666	-2.12959	1.356	-3.48559		96 h	MCF7	RDX
KDD006_MCF7_96H:TRCN0000062923:-666	-1.29712	1.03766	-2.33478		96 h	MCF7	GPR158
KDD006_MCF7_96H:TRCN0000064923:-666	-1.95178	1.22989	-3.18167		96 h	MCF7	HPD
KDD006_MCF7_96H:TRCN0000064924:-666	1.0116	1.3851	-0.3735		96 h	MCF7	HPD
KDD006_MCF7_96H:TRCN0000064927:-666	-1.59433	1.79485	-3.38918		96 h	MCF7	HPD
KDD006_MCF7_96H:TRCN0000072433:-666	-0.973258	1.17023	-2.14348		96 h	MCF7	TOMM40
KDD006_MCF7_96H:TRCN0000073019:-666	-0.911486	1.20259	-2.11407		96 h	MCF7	RAB11A
KDD006_MCF7_96H:TRCN0000074920:-666	1.40191	1.11151	0.290398		96 h	MCF7	FAM120A
KDD006_MCF7_96H:TRCN0000107847:-666	-1.50029	1.36876	-2.86905		96 h	MCF7	ZNF621
KDD006_MCF7_96H:TRCN0000231466:-666	0.999099	-1.07614	2.07524		96 h	MCF7	BTK
KDD007_MCF7_96H:TRCN0000000519:-666	1.44019	-1.3571	2.79729		96 h	MCF7	DAPK3
KDD007_MCF7_96H:TRCN0000000668:-666	0.839874	1.01242	-0.172549		96 h	MCF7	DGKZ
KDD007_MCF7_96H:TRCN0000000773:-666	1.83816	-1.01884	2.857		96 h	MCF7	FLT3
KDD007_MCF7_96H:TRCN0000000824:-666	-1.21945	1.30402	-2.52347		96 h	MCF7	GSK3B
KDD007_MCF7_96H:TRCN0000001518:-666	0.907963	1.17844	-0.270473		96 h	MCF7	SGK3
KDD007_MCF7_96H:TRCN0000001521:-666	-1.34978	1.68396	-3.03374		96 h	MCF7	SGK3
KDD007_MCF7_96H:TRCN0000003093:-666	-1.03537	1.22042	-2.25578		96 h	MCF7	ACACB
KDD007_MCF7_96H:TRCN0000003870:-666	-2.18152	1.66537	-3.84688		96 h	MCF7	PSMA1
KDD007_MCF7_96H:TRCN0000003871:-666	-1.80772	1.61896	-3.42669		96 h	MCF7	PSMA1
KDD007_MCF7_96H:TRCN0000003872:-666	-1.29986	1.15427	-2.45413		96 h	MCF7	PSMA1
KDD007_MCF7_96H:TRCN0000004511:-666	1.15712	1.07238	0.0847472		96 h	MCF7	DIABLO
KDD007_MCF7_96H:TRCN0000006610:-666	0.907257	-1.12913	2.03638		96 h	MCF7	SNRPA
KDD007_MCF7_96H:TRCN0000008760:-666	0.954206	0.706585	0.247622		96 h	MCF7	HSPA1B
KDD007_MCF7_96H:TRCN0000008893:-666	-1.20628	1.08863	-2.29491		96 h	MCF7	GPR37
KDD007_MCF7_96H:TRCN0000009944:-666	-1.39858	1.78769	-3.18627		96 h	MCF7	DAPK3
KDD007_MCF7_96H:TRCN0000009959:-666	-1.19641	0.993712	-2.19012		96 h	MCF7	DAPK3
KDD007_MCF7_96H:TRCN0000010272:-666	-1.14724	1.21459	-2.36182		96 h	MCF7	SGK3
KDD007_MCF7_96H:TRCN0000010281:-666	1.07779	-0.796596	1.87438		96 h	MCF7	SGK3
KDD007_MCF7_96H:TRCN0000010282:-666	-1	1.29869	-2.29869		96 h	MCF7	SGK3
KDD007_MCF7_96H:TRCN0000011491:-666	-1.49882	1.80303	-3.30185		96 h	MCF7	GPR176
KDD007_MCF7_96H:TRCN0000011559:-666	-1.73011	-1.24362	-0.486493		96 h	MCF7	GPR126
KDD007_MCF7_96H:TRCN0000013122:-666	-1.49922	1.42188	-2.9211		96 h	MCF7	ZNF212
KDD007_MCF7_96H:TRCN0000014529:-666	-1.52921	1.46837	-2.99758		96 h	MCF7	NFATC3
KDD007_MCF7_96H:TRCN0000014532:-666	-1.72965	1.32257	-3.05222		96 h	MCF7	NFATC3
KDD007_MCF7_96H:TRCN0000014718:-666	0.892544	1.33621	-0.443662		96 h	MCF7	ZBTB48
KDD007_MCF7_96H:TRCN0000016482:-666	-1.71338	1.46638	-3.17977		96 h	MCF7	BARX1
KDD007_MCF7_96H:TRCN0000016500:-666	-1.69041	1.11965	-2.81006		96 h	MCF7	ZNF324
KDD007_MCF7_96H:TRCN0000017695:-666	-1.33959	1.37565	-2.71524		96 h	MCF7	MLXIP
KDD007_MCF7_96H:TRCN0000019217:-666	-1.441	0.997303	-2.43831		96 h	MCF7	ING2
KDD007_MCF7_96H:TRCN0000019605:-666	-1.41449	1.09426	-2.50875		96 h	MCF7	ACAD8
KDD007_MCF7_96H:TRCN0000020167:-666	-1.46375	1.41206	-2.87581		96 h	MCF7	CBFA2T3
KDD007_MCF7_96H:TRCN0000020168:-666	-1.37158	-1.08206	-0.289521		96 h	MCF7	CBFA2T3
KDD007_MCF7_96H:TRCN0000020276:-666	-0.945447	1.29803	-2.24348		96 h	MCF7	MCM8
KDD007_MCF7_96H:TRCN0000020540:-666	-1.07502	1.28401	-2.35903		96 h	MCF7	TWIST1
KDD007_MCF7_96H:TRCN0000020572:-666	-1.97311	1.41895	-3.39206		96 h	MCF7	MXD3
KDD007_MCF7_96H:TRCN0000026417:-666	0.804604	1.22706	-0.422454		96 h	MCF7	ALDH1A1
KDD007_MCF7_96H:TRCN0000029699:-666	-1.26045	0.804618	-2.06507		96 h	MCF7	ERGIC2
KDD007_MCF7_96H:TRCN0000029701:-666	-1.50469	1.2059	-2.71059		96 h	MCF7	ERGIC2
KDD007_MCF7_96H:TRCN0000037619:-666	0.936733	1.50558	-0.568844		96 h	MCF7	NAGK
KDD007_MCF7_96H:TRCN0000038669:-666	-1.41342	0.889434	-2.30285		96 h	MCF7	CSNK1G2
KDD007_MCF7_96H:TRCN0000038670:-666	-1	1.27471	-2.27471		96 h	MCF7	CSNK1G2
KDD007_MCF7_96H:TRCN0000040139:-666	-1.2546	1.31298	-2.56758		96 h	MCF7	MEN1
KDD007_MCF7_96H:TRCN0000042969:-666	-1.70065	1.37101	-3.07167		96 h	MCF7	SLC12A7
KDD007_MCF7_96H:TRCN0000042971:-666	1.15324	-1.12748	2.28072		96 h	MCF7	SLC12A7
KDD007_MCF7_96H:TRCN0000046860:-666	-1.64935	1.36022	-3.00957		96 h	MCF7	CLPP
KDD007_MCF7_96H:TRCN0000048034:-666	-1	0.949774	-1.94977		96 h	MCF7	ARL3
KDD007_MCF7_96H:TRCN0000048300:-666	-1.59535	1.03234	-2.62768		96 h	MCF7	KNDC1
KDD007_MCF7_96H:TRCN0000048302:-666	0.966541	-1.2341	2.20064		96 h	MCF7	KNDC1
KDD007_MCF7_96H:TRCN0000048500:-666	-1	0.903845	-1.90385		96 h	MCF7	LIG3
KDD007_MCF7_96H:TRCN0000052169:-666	-1.59211	1.21227	-2.80438		96 h	MCF7	ADAM17
KDD007_MCF7_96H:TRCN0000052438:-666	-1.64286	1.05151	-2.69437		96 h	MCF7	TIMP4
KDD007_MCF7_96H:TRCN0000052554:-666	-1.28007	1.0549	-2.33497		96 h	MCF7	CHKB
KDD007_MCF7_96H:TRCN0000052557:-666	1.17444	-1.17159	2.34604		96 h	MCF7	CHKB
KDD007_MCF7_96H:TRCN0000052738:-666	1.119	-1.03591	2.15491		96 h	MCF7	C12ORF51
KDD007_MCF7_96H:TRCN0000054335:-666	-1.0302	1.42265	-2.45285		96 h	MCF7	CDH11
KDD007_MCF7_96H:TRCN0000058737:-666	-1.23855	1.25732	-2.49587		96 h	MCF7	IL5
KDD007_MCF7_96H:TRCN0000058753:-666	-1.77753	1.32857	-3.1061		96 h	MCF7	IL2RB
KDD007_MCF7_96H:TRCN0000058756:-666	0.674782	1.12758	-0.4528		96 h	MCF7	IL2RB
KDD007_MCF7_96H:TRCN0000058923:-666	-1	0.751817	-1.75182		96 h	MCF7	IL15
KDD007_MCF7_96H:TRCN0000058927:-666	-1.13248	1.20667	-2.33915		96 h	MCF7	IL15
KDD007_MCF7_96H:TRCN0000060648:-666	-1.3058	1.31819	-2.624		96 h	MCF7	GPR139
KDD007_MCF7_96H:TRCN0000060769:-666	1.491	-0.956094	2.44709		96 h	MCF7	HAVCR1
KDD007_MCF7_96H:TRCN0000062286:-666	-1.12022	-0.854846	-0.26537		96 h	MCF7	NCL
KDD007_MCF7_96H:TRCN0000064178:-666	0.862201	1.09738	-0.235175		96 h	MCF7	NME9
KDD007_MCF7_96H:TRCN0000073679:-666	-1.54223	1.38921	-2.93143		96 h	MCF7	WFDC2
KDD007_MCF7_96H:TRCN0000074753:-666	-1.72871	1.13493	-2.86364		96 h	MCF7	RPS5
KDD007_MCF7_96H:TRCN0000074754:-666	-1.51402	1.15973	-2.67376		96 h	MCF7	RPS5
KDD007_MCF7_96H:TRCN0000078642:-666	0.890774	0.650233	0.240541		96 h	MCF7	AK4
KDD007_MCF7_96H:TRCN0000107240:-666	1.29068	-1.36201	2.65269		96 h	MCF7	AZI2
KDD007_MCF7_96H:TRCN0000108167:-666	1.02102	0.926745	0.0942719		96 h	MCF7	ZNF317
KDD007_MCF7_96H:TRCN0000115853:-666	-1.25981	1.88465	-3.14446		96 h	MCF7	ECSIT
KDD007_MCF7_96H:TRCN0000115854:-666	-1.02397	-1.0082	-0.0157676		96 h	MCF7	ECSIT
KDD007_MCF7_96H:TRCN0000218720:-666	-1.64378	1.36129	-3.00507		96 h	MCF7	SLC25A24
KDD007_MCF7_96H:TRCN0000230592:-666	-1.36353	1.47633	-2.83986		96 h	MCF7	SLC25A24
KDD007_MCF7_96H:TRCN0000234579:-666	-1.6838	1.36707	-3.05087		96 h	MCF7	CBX4
KDD007_MCF7_96H:TRCN0000271514:-666	-1.65045	1.22316	-2.87361		96 h	MCF7	RALGDS
KDD007_MCF7_96H:TRCN0000338330:-666	-1.20175	1.26232	-2.46407		96 h	MCF7	MEN1
KDD007_MCF7_96H:TRCN0000338331:-666	0.86911	1.03146	-0.16235		96 h	MCF7	MEN1
KDD008_MCF7_96H:TRCN0000000081:-666	1.18175	0.833619	0.348127		96 h	MCF7	SRSF2
KDD008_MCF7_96H:TRCN0000000088:-666	-1.95506	2.46066	-4.41572		96 h	MCF7	SRSF2
KDD008_MCF7_96H:TRCN0000000090:-666	-1.88489	1.5582	-3.4431		96 h	MCF7	SRSF2
KDD008_MCF7_96H:TRCN0000000250:-666	1.30793	-1.31027	2.61819		96 h	MCF7	E2F1
KDD008_MCF7_96H:TRCN0000000501:-666	-1.50231	0.99303	-2.49534		96 h	MCF7	CHEK1
KDD008_MCF7_96H:TRCN0000000562:-666	0.922554	1.27531	-0.352753		96 h	MCF7	AKT2
KDD008_MCF7_96H:TRCN0000000565:-666	-1.8561	1.87813	-3.73424		96 h	MCF7	AKT2
KDD008_MCF7_96H:TRCN0000000588:-666	-2.22706	1.47061	-3.69767		96 h	MCF7	CDK2
KDD008_MCF7_96H:TRCN0000000619:-666	-1.37828	0.862153	-2.24043		96 h	MCF7	ERBB3
KDD008_MCF7_96H:TRCN0000000676:-666	-1.13957	1.78025	-2.91982		96 h	MCF7	CAMK1
KDD008_MCF7_96H:TRCN0000000689:-666	-1.65026	1.6196	-3.26986		96 h	MCF7	CDK10
KDD008_MCF7_96H:TRCN0000000805:-666	0.859837	0.834445	0.0253914		96 h	MCF7	CSK
KDD008_MCF7_96H:TRCN0000000806:-666	2.11264	-1.11386	3.2265		96 h	MCF7	CSK
KDD008_MCF7_96H:TRCN0000000834:-666	-1.24104	1.778	-3.01903		96 h	MCF7	TGFBR2
KDD008_MCF7_96H:TRCN0000001116:-666	-1.85233	0.89472	-2.74705		96 h	MCF7	WT1
KDD008_MCF7_96H:TRCN0000006869:-666	0.924744	-0.974374	1.89912		96 h	MCF7	PPP2R2C
KDD008_MCF7_96H:TRCN0000009822:-666	-1.54867	1.97786	-3.52653		96 h	MCF7	ARF1
KDD008_MCF7_96H:TRCN0000009827:-666	-1.16287	0.907527	-2.07039		96 h	MCF7	CHEK1
KDD008_MCF7_96H:TRCN0000009859:-666	0.738319	1.07341	-0.335095		96 h	MCF7	PIK3CB
KDD008_MCF7_96H:TRCN0000009947:-666	-1.15945	1.00501	-2.16446		96 h	MCF7	CHEK1
KDD008_MCF7_96H:TRCN0000009994:-666	1.00037	1.1923	-0.191933		96 h	MCF7	CAMK1
KDD008_MCF7_96H:TRCN0000010003:-666	-0.987645	-1.14498	0.157334		96 h	MCF7	CSK
KDD008_MCF7_96H:TRCN0000010006:-666	-1.7686	1.55033	-3.31892		96 h	MCF7	YES1
KDD008_MCF7_96H:TRCN0000010007:-666	0.993834	0.885456	0.108377		96 h	MCF7	CSK
KDD008_MCF7_96H:TRCN0000010018:-666	-1.45002	1.64019	-3.09022		96 h	MCF7	PIK3CB
KDD008_MCF7_96H:TRCN0000010280:-666	2.15753	-1.78974	3.94727		96 h	MCF7	MAPK9
KDD008_MCF7_96H:TRCN0000010339:-666	-1.09214	1.12175	-2.21389		96 h	MCF7	GSK3A
KDD008_MCF7_96H:TRCN0000010344:-666	0.789605	1.08136	-0.291759		96 h	MCF7	ERBB3
KDD008_MCF7_96H:TRCN0000010369:-666	0.920398	-1.165	2.0854		96 h	MCF7	KRAS
KDD008_MCF7_96H:TRCN0000010421:-666	-1.98499	1.80413	-3.78912		96 h	MCF7	REL
KDD008_MCF7_96H:TRCN0000015093:-666	-2.06825	1.46957	-3.53782		96 h	MCF7	DIDO1
KDD008_MCF7_96H:TRCN0000015094:-666	0.889475	0.912324	-0.0228491		96 h	MCF7	DIDO1
KDD008_MCF7_96H:TRCN0000018328:-666	-1.65744	1.39781	-3.05525		96 h	MCF7	ERBB4
KDD008_MCF7_96H:TRCN0000021414:-666	0.769364	1.48207	-0.712703		96 h	MCF7	EPHA6
KDD008_MCF7_96H:TRCN0000033261:-666	-1.58161	1.59195	-3.17356		96 h	MCF7	KRAS
KDD008_MCF7_96H:TRCN0000033707:-666	1.10555	0.70101	0.404537		96 h	MCF7	UBE2V1
KDD008_MCF7_96H:TRCN0000038674:-666	-1.28151	-0.775984	-0.505524		96 h	MCF7	MTOR
KDD008_MCF7_96H:TRCN0000038677:-666	-1.27913	0.966501	-2.24563		96 h	MCF7	MTOR
KDD008_MCF7_96H:TRCN0000038678:-666	-1.15549	0.626806	-1.78229		96 h	MCF7	MTOR
KDD008_MCF7_96H:TRCN0000038679:-666	-1.21374	1.51908	-2.73282		96 h	MCF7	GSK3A
KDD008_MCF7_96H:TRCN0000039589:-666	-1.93241	1.48734	-3.41976		96 h	MCF7	JUN
KDD008_MCF7_96H:TRCN0000039590:-666	0.827371	0.784396	0.0429751		96 h	MCF7	JUN
KDD008_MCF7_96H:TRCN0000039591:-666	0.940904	-1.58617	2.52707		96 h	MCF7	JUN
KDD008_MCF7_96H:TRCN0000039592:-666	-1.58124	1.18779	-2.76903		96 h	MCF7	JUN
KDD008_MCF7_96H:TRCN0000039658:-666	-1.48257	1.47736	-2.95993		96 h	MCF7	E2F1
KDD008_MCF7_96H:TRCN0000039659:-666	-1.71269	1.69553	-3.40822		96 h	MCF7	E2F1
KDD008_MCF7_96H:TRCN0000039661:-666	-1.33792	1.30405	-2.64197		96 h	MCF7	E2F1
KDD008_MCF7_96H:TRCN0000039694:-666	1.23493	-1.07473	2.30966		96 h	MCF7	THBS1
KDD008_MCF7_96H:TRCN0000039697:-666	-2.11918	1.39949	-3.51867		96 h	MCF7	THBS1
KDD008_MCF7_96H:TRCN0000039699:-666	-1.95501	1.77584	-3.73085		96 h	MCF7	INSR
KDD008_MCF7_96H:TRCN0000039743:-666	-1.31542	1.62851	-2.94393		96 h	MCF7	CDK6
KDD008_MCF7_96H:TRCN0000039747:-666	0.934937	0.839046	0.0958911		96 h	MCF7	CDK6
KDD008_MCF7_96H:TRCN0000039763:-666	-1.01059	1.38228	-2.39287		96 h	MCF7	GSK3A
KDD008_MCF7_96H:TRCN0000039786:-666	1.11133	-1.33757	2.4489		96 h	MCF7	MTOR
KDD008_MCF7_96H:TRCN0000039854:-666	-1.37605	1.30024	-2.67628		96 h	MCF7	CHEK1
KDD008_MCF7_96H:TRCN0000039856:-666	-1.50373	1.15769	-2.66142		96 h	MCF7	CHEK1
KDD008_MCF7_96H:TRCN0000039889:-666	-1.28113	0.947707	-2.22884		96 h	MCF7	AKT3
KDD008_MCF7_96H:TRCN0000039892:-666	-1.71294	0.938228	-2.65117		96 h	MCF7	AKT3
KDD008_MCF7_96H:TRCN0000039951:-666	-1.59933	1.61424	-3.21357		96 h	MCF7	ATM
KDD008_MCF7_96H:TRCN0000040008:-666	0.957889	1.23301	-0.27512		96 h	MCF7	TGFBR2
KDD008_MCF7_96H:TRCN0000040011:-666	0.937912	-0.969427	1.90734		96 h	MCF7	TGFBR2
KDD008_MCF7_96H:TRCN0000040063:-666	-2.05455	1.51727	-3.57182		96 h	MCF7	WT1
KDD008_MCF7_96H:TRCN0000040064:-666	-2.33775	1.70341	-4.04116		96 h	MCF7	WT1
KDD008_MCF7_96H:TRCN0000040111:-666	-1.93327	1.22206	-3.15533		96 h	MCF7	ERBB3
KDD008_MCF7_96H:TRCN0000040149:-666	-1.43493	0.899409	-2.33434		96 h	MCF7	KRAS
KDD008_MCF7_96H:TRCN0000040150:-666	-1.13347	1.4311	-2.56458		96 h	MCF7	KRAS
KDD008_MCF7_96H:TRCN0000040151:-666	-1.33441	1.40242	-2.73684		96 h	MCF7	KRAS
KDD008_MCF7_96H:TRCN0000040152:-666	0.88235	0.817713	0.0646372		96 h	MCF7	KRAS
KDD008_MCF7_96H:TRCN0000040158:-666	-2.31244	1.72726	-4.0397		96 h	MCF7	TERF1
KDD008_MCF7_96H:TRCN0000040159:-666	-2.3135	1.3461	-3.6596		96 h	MCF7	TERF1
KDD008_MCF7_96H:TRCN0000040161:-666	-1.26532	1.2905	-2.55582		96 h	MCF7	TERF1
KDD008_MCF7_96H:TRCN0000040162:-666	-1.1837	0.947642	-2.13135		96 h	MCF7	TERF1
KDD008_MCF7_96H:TRCN0000055435:-666	-1.00759	1.54874	-2.55633		96 h	MCF7	CDK6
KDD008_MCF7_96H:TRCN0000195645:-666	-1.40164	-0.921243	-0.480394		96 h	MCF7	PI4KAP2
KDD008_MCF7_96H:TRCN0000282358:-666	1.02214	1.25938	-0.237239		96 h	MCF7	DIDO1
KDD009_MCF7_96H:TRCN0000000337:-666	-1.2621	1.14128	-2.40337		96 h	MCF7	PYCRL
KDD009_MCF7_96H:TRCN0000000341:-666	-2.2203	1.90773	-4.12803		96 h	MCF7	PYCRL
KDD009_MCF7_96H:TRCN0000000909:-666	1.19603	-1.37491	2.57095		96 h	MCF7	VRK3
KDD009_MCF7_96H:TRCN0000001132:-666	1.23629	0.924872	0.311421		96 h	MCF7	FUS
KDD009_MCF7_96H:TRCN0000001598:-666	-1.98615	1.63617	-3.62232		96 h	MCF7	LCK
KDD009_MCF7_96H:TRCN0000009852:-666	0.96289	-1	1.96289		96 h	MCF7	MSH5
KDD009_MCF7_96H:TRCN0000009865:-666	-1.23658	1.22513	-2.46171		96 h	MCF7	RHEB
KDD009_MCF7_96H:TRCN0000009868:-666	-1	1.38229	-2.38229		96 h	MCF7	SHC1
KDD009_MCF7_96H:TRCN0000009869:-666	-1.04089	0.865447	-1.90633		96 h	MCF7	SOD1
KDD009_MCF7_96H:TRCN0000009874:-666	-1.27064	0.838901	-2.10954		96 h	MCF7	XRCC4
KDD009_MCF7_96H:TRCN0000009882:-666	-0.995037	1.43042	-2.42546		96 h	MCF7	EP300
KDD009_MCF7_96H:TRCN0000010162:-666	-1.45747	1.04326	-2.50074		96 h	MCF7	AKT1
KDD009_MCF7_96H:TRCN0000010163:-666	-1.27025	1.18578	-2.45603		96 h	MCF7	AKT1
KDD009_MCF7_96H:TRCN0000010176:-666	-1.85819	1.15633	-3.01452		96 h	MCF7	LCK
KDD009_MCF7_96H:TRCN0000010234:-666	-0.931726	1.14926	-2.08099		96 h	MCF7	VRK3
KDD009_MCF7_96H:TRCN0000010235:-666	-1.70194	1.39103	-3.09297		96 h	MCF7	VRK3
KDD009_MCF7_96H:TRCN0000010295:-666	-1.13852	1.65273	-2.79125		96 h	MCF7	IGBP1
KDD009_MCF7_96H:TRCN0000010301:-666	1.01749	1.14953	-0.132044		96 h	MCF7	ATR
KDD009_MCF7_96H:TRCN0000010304:-666	-1.75955	1.75834	-3.51789		96 h	MCF7	BCL2
KDD009_MCF7_96H:TRCN0000010317:-666	0.942382	0.894888	0.0474939		96 h	MCF7	CCND1
KDD009_MCF7_96H:TRCN0000010321:-666	-1.95658	1.8419	-3.79849		96 h	MCF7	SMAD4
KDD009_MCF7_96H:TRCN0000010322:-666	0.906924	0.980195	-0.0732713		96 h	MCF7	SMAD4
KDD009_MCF7_96H:TRCN0000010323:-666	-0.786935	-1.15163	0.364692		96 h	MCF7	SMAD4
KDD009_MCF7_96H:TRCN0000010386:-666	-1.33692	1.36922	-2.70614		96 h	MCF7	MSH5
KDD009_MCF7_96H:TRCN0000010406:-666	0.948755	1.1152	-0.166446		96 h	MCF7	PIK3CA
KDD009_MCF7_96H:TRCN0000010415:-666	0.829134	0.978678	-0.149544		96 h	MCF7	RPTOR
KDD009_MCF7_96H:TRCN0000010416:-666	-1.56963	0.854564	-2.4242		96 h	MCF7	RPTOR
KDD009_MCF7_96H:TRCN0000010425:-666	-1.96446	1.5281	-3.49257		96 h	MCF7	RHEB
KDD009_MCF7_96H:TRCN0000010440:-666	-1	1.47202	-2.47202		96 h	MCF7	SOD1
KDD009_MCF7_96H:TRCN0000010474:-666	0.910116	0.73049	0.179625		96 h	MCF7	EZH2
KDD009_MCF7_96H:TRCN0000010478:-666	0.7852	0.98717	-0.20197		96 h	MCF7	SMAD2
KDD009_MCF7_96H:TRCN0000010485:-666	-1.9949	1.70223	-3.69713		96 h	MCF7	CDKN1C
KDD009_MCF7_96H:TRCN0000010498:-666	-1.21272	1.35769	-2.57041		96 h	MCF7	PTCH1
KDD009_MCF7_96H:TRCN0000017395:-666	-1.96035	1.02278	-2.98313		96 h	MCF7	LHX8
KDD009_MCF7_96H:TRCN0000037437:-666	-1.86437	1.691	-3.55536		96 h	MCF7	C9ORF96
KDD009_MCF7_96H:TRCN0000038953:-666	-1.05434	0.953008	-2.00735		96 h	MCF7	LHX8
KDD009_MCF7_96H:TRCN0000039585:-666	0.914605	1.3011	-0.386497		96 h	MCF7	SMARCB1
KDD009_MCF7_96H:TRCN0000039614:-666	-1.67613	1.50297	-3.1791		96 h	MCF7	ATR
KDD009_MCF7_96H:TRCN0000039642:-666	-1.07242	0.756038	-1.82845		96 h	MCF7	MYC
KDD009_MCF7_96H:TRCN0000039736:-666	1.62582	-1.4946	3.12042		96 h	MCF7	TSC1
KDD009_MCF7_96H:TRCN0000039737:-666	-1.22963	1.10892	-2.33854		96 h	MCF7	TSC1
KDD009_MCF7_96H:TRCN0000039797:-666	-1.44496	1.44569	-2.89065		96 h	MCF7	AKT1
KDD009_MCF7_96H:TRCN0000039812:-666	-0.913673	-0.964816	0.051143		96 h	MCF7	SOD1
KDD009_MCF7_96H:TRCN0000039841:-666	-1.31904	1.23805	-2.55709		96 h	MCF7	XRCC5
KDD009_MCF7_96H:TRCN0000039844:-666	-1.84232	1.30671	-3.14903		96 h	MCF7	SDHD
KDD009_MCF7_96H:TRCN0000039939:-666	0.899455	0.960094	-0.0606395		96 h	MCF7	PRKAR1A
KDD009_MCF7_96H:TRCN0000039955:-666	-1.73434	1.27347	-3.00781		96 h	MCF7	MSH5
KDD009_MCF7_96H:TRCN0000039996:-666	-1.45073	1.22799	-2.67872		96 h	MCF7	EXT1
KDD009_MCF7_96H:TRCN0000040020:-666	-1.50112	1.47078	-2.9719		96 h	MCF7	RBL1
KDD009_MCF7_96H:TRCN0000040031:-666	-0.975408	-1.09903	0.123624		96 h	MCF7	SMAD4
KDD009_MCF7_96H:TRCN0000040038:-666	-1.82728	1.01565	-2.84292		96 h	MCF7	CCND1
KDD009_MCF7_96H:TRCN0000040061:-666	-1.02567	0.870482	-1.89615		96 h	MCF7	MYB
KDD009_MCF7_96H:TRCN0000040062:-666	-1.34598	1.00734	-2.35332		96 h	MCF7	MYB
KDD009_MCF7_96H:TRCN0000040071:-666	-1	1.16722	-2.16722		96 h	MCF7	BCL2
KDD009_MCF7_96H:TRCN0000040072:-666	1.15795	-0.953493	2.11145		96 h	MCF7	BCL2
[truncated: 11,963 more rows]
