# Supplementary material for: Systematic investigation of chemo-immunotherapy synergism to shift anti-PD-1 resistance in cancer
Source: Nat Commun. 2024 Apr 12;15:3178. doi: 10.1038/s41467-024-47433-y (PMC11015024; doi:10.1038/s41467-024-47433-y)
Supplement: Supplementary file 7 — Supplementary Data 4 [file 41467_2024_47433_MOESM7_ESM.xlsx]

## Sheet: multi_hit_compound_moa_sorted
Supplementary Data 4. Shift ability analysis on compound-treated transcriptomes characterized chemo-immunotherapy synergism.
This table contains the details of shift ability analysis on compound treatment.
Sheet 1. Number of cell lines that showed R-to-S shifting of the corresponding compounds
Row
Each row indicates an individual compound in CMAP dataset.
Column
cmap_name - compound name in CMAP dataset
number of cell lines - the number of cell lines showed R-to-S shifting with compound treatment
moa - mechanism of action of compound
cmap_name	number of cell lines	moa
BRD-A19037878	13
vorinostat	13	HDAC inhibitor
alvocidib	11	CDK inhibitor
CGP-60474	11	CDK inhibitor
mitoxantrone	11	Topoisomerase inhibitor
SN-38	10	Topoisomerase inhibitor
wortmannin	10	PI3K inhibitor
sirolimus	9	MTOR inhibitor
midostaurin	9	KIT inhibitor
AZD-7762	9	CHK inhibitor
camptothecin	9	Topoisomerase inhibitor
doxorubicin	9	Topoisomerase inhibitor
NVP-TAE684	9	ALK inhibitor
dinaciclib	8	CDK inhibitor
TG-101348	8	JAK inhibitor
afatinib	8	EGFR inhibitor
selumetinib	8	MEK inhibitor
palbociclib	8	CDK inhibitor
PD-0325901	8	MEK inhibitor
neratinib	8	EGFR inhibitor
daunorubicin	8	RNA synthesis inhibitor
PIK-75	8	PI3K inhibitor
cobimetinib	7
bosutinib	7	Src inhibitor
pitavastatin	7	HMGCR inhibitor
trametinib	7	MEK inhibitor
dasatinib	7	KIT inhibitor
topotecan	7	Topoisomerase inhibitor
epirubicin	7	Topoisomerase inhibitor
foretinib	7	VEGFR inhibitor
triptolide	7
gemcitabine	7	Ribonucleotide reductase inhibitor
AP-26113	7
CEP-37440	7	ALK inhibitor
PCI-24781	7	HDAC inhibitor
AZD-5438	7
BX-795	7	IKK inhibitor
R-547	7
BRD-K63750851	7
GSK-1059615	7
BRD-K54606188	7
PD-184352	7	MEK inhibitor
panobinostat	6	HDAC inhibitor
saracatinib	6	Src inhibitor
BMS-754807	6	IGF-1 inhibitor
sunitinib	6	KIT inhibitor
nutlin-3	6	MDM inhibitor
tanespimycin	6	HSP inhibitor
taselisib	6	PI3K inhibitor
BMS-387032	6	CDK inhibitor
torin-2	6	MTOR inhibitor
AZD-8330	6
AZD-8055	6	MTOR inhibitor
BRD-K77681376	6
WZ-4-145	6
BVD-523	6
Ro-4987655	6	MEK inhibitor
merck-ketone	6
idarubicin	6	Topoisomerase inhibitor
ISOX	6	HDAC inhibitor
NVP-BEZ235	6	MTOR inhibitor
PF-03758309	6	P21 activated kinase inhibitor
PF-04691502	6	MTOR inhibitor
cytarabine	6	Ribonucleotide reductase inhibitor
crizotinib	6	ALK inhibitor
PHA-793887	6	CDK inhibitor
clofarabine	6	Ribonucleoside reductase inhibitor
cabozantinib	6	VEGFR inhibitor
AZ-628	6	RAF inhibitor
brequinar	6	Dihydroorotate dehydrogenase inhibitor

## Sheet: gsea_trt_cp_41323
Supplementary Data 4. Shift ability analysis on compound-treated transcriptomes characterized chemo-immunotherapy synergism.
This table contains the details of shift ability analysis on compound treatment.
Sheet 2. All the shift ability analysis results on compound treatment experiments.
Row
Each row indicates an individual treatment in CMAP dataset.
Column
R_score - R signature score after compound treatment
S_score - S signature score after compound treatment
RS_score - RS score after compound treatment
pert_idose - actual dose of compound treatment
pert_itime - compound treatment duration
cell_iname - cell line name
cmap_name - compound name
	R_score	S_score	RS_score	pert_idose	pert_itime	cell_iname	cmap_name
LJP007_YAPC_24H:A03	-1.7106	-0.98285	-0.727753	10 uM	24 h	YAPC	vorinostat
LJP007_YAPC_24H:A04	-1.87186	1.0281	-2.89997	10 uM	24 h	YAPC	tanespimycin
LJP007_YAPC_24H:A07	-0.998539	0.74611	-1.74465	10 uM	24 h	YAPC	XMD-885
LJP007_YAPC_24H:A08	-0.929646	-1.27628	0.346638	3.33 uM	24 h	YAPC	XMD-885
LJP007_YAPC_24H:A09	0.643258	1.08798	-0.44472	1.11 uM	24 h	YAPC	XMD-885
LJP007_YAPC_24H:A19	-1.53344	1.06093	-2.59437	10 uM	24 h	YAPC	TPCA-1
LJP007_YAPC_24H:A20	-1	1.00234	-2.00234	3.33 uM	24 h	YAPC	TPCA-1
LJP007_YAPC_24H:A21	-1.45816	1.44702	-2.90518	1.11 uM	24 h	YAPC	TPCA-1
LJP007_YAPC_24H:B03	-1.19966	1.37352	-2.57318	10 uM	24 h	YAPC	sirolimus
LJP007_YAPC_24H:B04	-1.61831	1.16654	-2.78485	10 uM	24 h	YAPC	mitoxantrone
LJP007_YAPC_24H:B08	0.751955	0.822485	-0.0705305	3.33 uM	24 h	YAPC	ALW-II-49-7
LJP007_YAPC_24H:B19	-1.39593	1.0264	-2.42233	10 uM	24 h	YAPC	A-66
LJP007_YAPC_24H:B20	-1.43706	1.15231	-2.58937	3.33 uM	24 h	YAPC	A-66
LJP007_YAPC_24H:C01	-1.43146	0.9236	-2.35506	10 uM	24 h	YAPC	tivozanib
LJP007_YAPC_24H:C22	-1	0.693555	-1.69355	0.37 uM	24 h	YAPC	CGP-60474
LJP007_YAPC_24H:C23	0.935429	-1.5187	2.45413	0.12 uM	24 h	YAPC	CGP-60474
LJP007_YAPC_24H:C24	0.886856	-1.10623	1.99309	0.04 uM	24 h	YAPC	CGP-60474
LJP007_YAPC_24H:D01	-1.62324	0.862517	-2.48576	10 uM	24 h	YAPC	SGI-1776
LJP007_YAPC_24H:E01	-1.45969	-0.923659	-0.536026	10 uM	24 h	YAPC	GDC-0068
LJP007_YAPC_24H:E24	-1.55888	1.35837	-2.91726	0.04 uM	24 h	YAPC	dinaciclib
LJP007_YAPC_24H:G01	-1.78595	1.34383	-3.12978	10 uM	24 h	YAPC	KW-2449
LJP007_YAPC_24H:G07	-1.68118	1.08631	-2.76749	10 uM	24 h	YAPC	dacomitinib
LJP007_YAPC_24H:G13	-2.2951	1.86242	-4.15751	10 uM	24 h	YAPC	dasatinib
LJP007_YAPC_24H:G14	-1.95563	1.11981	-3.07544	3.33 uM	24 h	YAPC	dasatinib
LJP007_YAPC_24H:G15	-2.01597	1.53932	-3.55529	1.11 uM	24 h	YAPC	dasatinib
LJP007_YAPC_24H:G16	-1.9187	1.21208	-3.13078	0.37 uM	24 h	YAPC	dasatinib
LJP007_YAPC_24H:G17	-1.80134	1.32375	-3.12508	0.12 uM	24 h	YAPC	dasatinib
LJP007_YAPC_24H:I01	-1.76828	1.1911	-2.95938	10 uM	24 h	YAPC	sunitinib
LJP007_YAPC_24H:J02	1.5886	-1.46097	3.04957	3.33 uM	24 h	YAPC	PHA-767491
LJP007_YAPC_24H:K07	-2.31335	1.41387	-3.72722	10 uM	24 h	YAPC	GSK-1059615
LJP007_YAPC_24H:L07	-2.10507	1.29829	-3.40336	10 uM	24 h	YAPC	MLN-0128
LJP007_YAPC_24H:L08	-1.40392	1.16768	-2.5716	3.33 uM	24 h	YAPC	MLN-0128
LJP007_YAPC_24H:L09	-1.23848	-0.946863	-0.29162	1.11 uM	24 h	YAPC	MLN-0128
LJP007_YAPC_24H:L10	1.23746	-0.904743	2.14221	0.37 uM	24 h	YAPC	MLN-0128
LJP007_YAPC_24H:L13	-2.06755	1.63693	-3.70448	10 uM	24 h	YAPC	HG-14-10-04
LJP007_YAPC_24H:M13	-2.12913	1.50473	-3.63386	10 uM	24 h	YAPC	NVP-TAE226
LJP007_YAPC_24H:N07	-2.22078	1.17888	-3.39966	10 uM	24 h	YAPC	BGT-226
LJP007_YAPC_24H:N08	-2.14511	0.946414	-3.09153	3.33 uM	24 h	YAPC	BGT-226
LJP007_YAPC_24H:N09	-1.99205	0.936019	-2.92807	1.11 uM	24 h	YAPC	BGT-226
LJP007_YAPC_24H:N13	-2.06198	1.6372	-3.69918	10 uM	24 h	YAPC	AZD-9291
LJP007_YAPC_24H:O01	-2.76475	1.9662	-4.73095	10 uM	24 h	YAPC	PD-0325901
LJP007_YAPC_24H:O02	-2.5778	1.91239	-4.4902	3.33 uM	24 h	YAPC	PD-0325901
LJP007_YAPC_24H:O03	-2.77889	1.9718	-4.7507	1.11 uM	24 h	YAPC	PD-0325901
LJP007_YAPC_24H:O04	-2.58899	1.89636	-4.48536	0.37 uM	24 h	YAPC	PD-0325901
LJP007_YAPC_24H:O05	-2.6379	1.96954	-4.60744	0.12 uM	24 h	YAPC	PD-0325901
LJP007_YAPC_24H:O06	-2.50962	1.69524	-4.20486	0.04 uM	24 h	YAPC	PD-0325901
LJP007_YAPC_24H:O07	-2.01431	1.45408	-3.46839	10 uM	24 h	YAPC	BMS-509744
LJP007_YAPC_24H:O13	-1	1.25021	-2.25021	10 uM	24 h	YAPC	OTS-167
LJP007_YAPC_24H:O14	-1	1.24053	-2.24053	3.33 uM	24 h	YAPC	OTS-167
LJP007_YAPC_24H:O15	-1.61681	1.30552	-2.92233	1.11 uM	24 h	YAPC	OTS-167
LJP007_YAPC_24H:O16	-1	0.950549	-1.95055	0.37 uM	24 h	YAPC	OTS-167
LJP007_YAPC_24H:O17	0.829527	-1.32313	2.15266	0.12 uM	24 h	YAPC	OTS-167
LJP007_YAPC_24H:O18	-1.42541	0.9132	-2.33861	0.04 uM	24 h	YAPC	OTS-167
LJP007_YAPC_24H:P07	1.00177	-1.13307	2.13484	10 uM	24 h	YAPC	AT-7867
LJP007_YAPC_24H:P13	-2.13366	1.74797	-3.88163	10 uM	24 h	YAPC	vandetanib
LJP007_YAPC_24H:P14	-1.60181	0.890497	-2.49231	3.33 uM	24 h	YAPC	vandetanib
LJP008_YAPC_24H:A03	-1.48926	-1.02958	-0.459682	10 uM	24 h	YAPC	vorinostat
LJP008_YAPC_24H:A04	-2.10421	1.28212	-3.38633	10 uM	24 h	YAPC	tanespimycin
LJP008_YAPC_24H:A07	-1.7233	1.60707	-3.33037	10 uM	24 h	YAPC	veliparib
LJP008_YAPC_24H:A15	-1.10764	1.03621	-2.14385	1.11 uM	24 h	YAPC	NPK76-II-72-1
LJP008_YAPC_24H:A17	-1	1.11883	-2.11883	0.12 uM	24 h	YAPC	NPK76-II-72-1
LJP008_YAPC_24H:A19	-1.88524	1.46069	-3.34593	10 uM	24 h	YAPC	MK-1775
LJP008_YAPC_24H:A21	-1.20363	1.51704	-2.72067	1.11 uM	24 h	YAPC	MK-1775
LJP008_YAPC_24H:A22	-0.986879	0.725599	-1.71248	0.37 uM	24 h	YAPC	MK-1775
LJP008_YAPC_24H:B07	-1.83302	1.44273	-3.27575	10 uM	24 h	YAPC	GSK-461364
LJP008_YAPC_24H:B18	0.785703	1.17986	-0.394155	0.04 uM	24 h	YAPC	KU-55933
LJP008_YAPC_24H:B19	-0.984572	1.11619	-2.10076	10 uM	24 h	YAPC	KU-60019
LJP008_YAPC_24H:B24	-0.929106	0.917149	-1.84626	0.04 uM	24 h	YAPC	KU-60019
LJP008_YAPC_24H:C01	-1.69726	-1.3069	-0.390365	10 uM	24 h	YAPC	GSK-1070916
LJP008_YAPC_24H:C23	0.886252	0.609093	0.277158	0.12 uM	24 h	YAPC	CGP-60474
LJP008_YAPC_24H:C24	0.997635	-1.28673	2.28436	0.04 uM	24 h	YAPC	CGP-60474
LJP008_YAPC_24H:E13	-0.869648	-1.07332	0.203671	10 uM	24 h	YAPC	BRD-K54606188
LJP008_YAPC_24H:E14	1.00654	-1.458	2.46454	3.33 uM	24 h	YAPC	BRD-K54606188
LJP008_YAPC_24H:E15	1.17089	-1.60777	2.77867	1.11 uM	24 h	YAPC	BRD-K54606188
LJP008_YAPC_24H:E16	1.49102	-1.65224	3.14326	0.37 uM	24 h	YAPC	BRD-K54606188
LJP008_YAPC_24H:F01	-1.41078	-1.07205	-0.338723	10 uM	24 h	YAPC	ACY-1215
LJP008_YAPC_24H:G01	1.07725	-1.70404	2.7813	10 uM	24 h	YAPC	PFI-1
LJP008_YAPC_24H:G07	-1.65434	0.944279	-2.59862	10 uM	24 h	YAPC	vorinostat
LJP008_YAPC_24H:G13	-2.29148	1.46103	-3.75251	10 uM	24 h	YAPC	dasatinib
LJP008_YAPC_24H:G14	-1.91715	1.43304	-3.35019	3.33 uM	24 h	YAPC	dasatinib
LJP008_YAPC_24H:G19	-2.45224	1.08379	-3.53603	10 uM	24 h	YAPC	azacitidine
LJP008_YAPC_24H:H13	-0.935985	-1.14533	0.209348	10 uM	24 h	YAPC	entinostat
LJP008_YAPC_24H:I01	1.20892	-1.69287	2.90179	10 uM	24 h	YAPC	I-BET-762
LJP008_YAPC_24H:I07	-1.36428	0.946712	-2.31099	10 uM	24 h	YAPC	mocetinostat
LJP008_YAPC_24H:I08	1.46072	0.994389	0.466335	3.33 uM	24 h	YAPC	mocetinostat
LJP008_YAPC_24H:I09	1.14414	-1.02717	2.17131	1.11 uM	24 h	YAPC	mocetinostat
LJP008_YAPC_24H:I11	1	-1.05988	2.05988	0.12 uM	24 h	YAPC	mocetinostat
LJP008_YAPC_24H:J07	-1.22842	-1.23869	0.0102688	10 uM	24 h	YAPC	SB-939
LJP008_YAPC_24H:J08	-1.62868	-0.94392	-0.684765	3.33 uM	24 h	YAPC	SB-939
LJP008_YAPC_24H:J09	-1.2394	-1.33716	0.0977652	1.11 uM	24 h	YAPC	SB-939
LJP008_YAPC_24H:K01	1.22028	-1.73835	2.95863	10 uM	24 h	YAPC	I-BET-151
LJP008_YAPC_24H:K02	1.35816	-1.83057	3.18873	3.33 uM	24 h	YAPC	I-BET-151
LJP008_YAPC_24H:K03	1.17984	-1.60232	2.78216	1.11 uM	24 h	YAPC	I-BET-151
LJP008_YAPC_24H:L19	-1.23088	-1.07367	-0.157203	10 uM	24 h	YAPC	belinostat
LJP008_YAPC_24H:L20	-1.24577	0.904753	-2.15052	3.33 uM	24 h	YAPC	belinostat
LJP008_YAPC_24H:L21	-1.40596	1.07144	-2.47739	1.11 uM	24 h	YAPC	belinostat
LJP008_YAPC_24H:L22	-0.892778	0.972287	-1.86507	0.37 uM	24 h	YAPC	belinostat
LJP008_YAPC_24H:O01	-2.83674	2.19773	-5.03447	10 uM	24 h	YAPC	PD-0325901
LJP008_YAPC_24H:O02	-2.77118	2.0262	-4.79738	3.33 uM	24 h	YAPC	PD-0325901
LJP008_YAPC_24H:O03	-2.49606	2.11811	-4.61416	1.11 uM	24 h	YAPC	PD-0325901
LJP008_YAPC_24H:O04	-2.64792	1.79427	-4.4422	0.37 uM	24 h	YAPC	PD-0325901
LJP008_YAPC_24H:O05	-2.62924	1.90456	-4.53379	0.12 uM	24 h	YAPC	PD-0325901
LJP008_YAPC_24H:O06	-2.56846	2.17512	-4.74358	0.04 uM	24 h	YAPC	PD-0325901
LJP008_YAPC_24H:P03	-1.09673	0.984136	-2.08087	1.11 uM	24 h	YAPC	GSK-J2
LPROT004_YAPC_6H:BRD-A13254067:1	-1.3107	0.933864	-2.24456	1.11 uM	6 h	YAPC	okadaic-acid
LPROT004_YAPC_6H:BRD-A19037878:1	0.918697	1.57341	-0.654709	1.11 uM	6 h	YAPC	BRD-A19037878
LPROT004_YAPC_6H:BRD-K01567962:25	-2.11691	1.88269	-3.9996	25 uM	6 h	YAPC	pyrazolanthrone
LPROT004_YAPC_6H:BRD-K08109215:1	1.28395	-1.1408	2.42475	1.11 uM	6 h	YAPC	I-BET-762
LPROT004_YAPC_6H:BRD-K11528507:2	0.919878	-1.12735	2.04723	2.22 uM	6 h	YAPC	geldanamycin
LPROT004_YAPC_6H:BRD-K12184916:1	-1.94763	1.50545	-3.45308	1.11 uM	6 h	YAPC	NVP-BEZ235
LPROT004_YAPC_6H:BRD-K12502280:8	-1.26161	-1.05348	-0.20813	8 uM	6 h	YAPC	TG-101348
LPROT004_YAPC_6H:BRD-K13662825:4.5	-1.99228	1.4939	-3.48618	4 uM	6 h	YAPC	dinaciclib
LPROT004_YAPC_6H:BRD-K16189898:2	2.306	-2.24414	4.55014	2.22 uM	6 h	YAPC	CHIR-99021
LPROT004_YAPC_6H:BRD-K17743125:10	0.98976	1.54964	-0.559875	10 uM	6 h	YAPC	belinostat
LPROT004_YAPC_6H:BRD-K17953061:1	-1.67246	0.73112	-2.40358	1.11 uM	6 h	YAPC	staurosporine
LPROT004_YAPC_6H:BRD-K26818574:10	-1.27836	1.00302	-2.28138	10 uM	6 h	YAPC	BIX-01294
LPROT004_YAPC_6H:BRD-K27305650:10	0.879588	-1.81489	2.69448	10 uM	6 h	YAPC	LY-294002
LPROT004_YAPC_6H:BRD-K35960502:3	-1.41551	-0.964669	-0.450837	3.33 uM	6 h	YAPC	niclosamide
LPROT004_YAPC_6H:BRD-K36363294:1	1.06429	1.33476	-0.270462	1.11 uM	6 h	YAPC	I-BET-151
LPROT004_YAPC_6H:BRD-K49865102:4	-1.60347	-0.847749	-0.755723	4 uM	6 h	YAPC	PD-0325901
LPROT004_YAPC_6H:BRD-K52560704:10	-1.62704	1.5677	-3.19474	10 uM	6 h	YAPC	methylstat
LPROT004_YAPC_6H:BRD-K54606188:1	1.25874	-1.34623	2.60497	1.11 uM	6 h	YAPC	BRD-K54606188
LPROT004_YAPC_6H:BRD-K68548958:25	1.25759	-1.01525	2.27284	25 uM	6 h	YAPC	C-646
LPROT004_YAPC_6H:BRD-K74514084:40	-1.77656	1.01438	-2.79094	40 uM	6 h	YAPC	pazopanib
LPROT004_YAPC_6H:BRD-K80738081:10	-1.23707	1.15227	-2.38934	10 uM	6 h	YAPC	resveratrol
LPROT004_YAPC_6H:BRD-K81418486:1	-1.04496	1.25945	-2.30441	1.11 uM	6 h	YAPC	vorinostat
LPROT004_YAPC_6H:BRD-K87124298:2	-1.0554	-1.02066	-0.0347371	2.22 uM	6 h	YAPC	OSI-027
LPROT004_YAPC_6H:BRD-K87909389:0.4	-1.76257	1.76523	-3.5278	0.37 uM	6 h	YAPC	alvocidib
LPROT004_YAPC_6H:BRD-K92960067:10	1.09505	-1.3505	2.44555	10 uM	6 h	YAPC	SMER-3
REP.A001_YAPC_24H:A09	-1.07678	1.45498	-2.53176	1.11 uM	24 h	YAPC	aminoguanidine
REP.A001_YAPC_24H:C19	-1.35209	-1.08598	-0.266108	20 uM	24 h	YAPC	bortezomib
REP.A001_YAPC_24H:C20	-1.31757	-0.92555	-0.392023	20 uM	24 h	YAPC	bortezomib
REP.A001_YAPC_24H:C21	-1.35789	-0.84021	-0.517676	20 uM	24 h	YAPC	bortezomib
REP.A001_YAPC_24H:C22	-1.35212	-1.08314	-0.268981	20 uM	24 h	YAPC	bortezomib
REP.A001_YAPC_24H:C23	-1.34081	-1.05734	-0.283472	20 uM	24 h	YAPC	bortezomib
REP.A001_YAPC_24H:C24	-1.15411	-0.814634	-0.339476	20 uM	24 h	YAPC	bortezomib
REP.A001_YAPC_24H:G01	-1.42617	1.03198	-2.45814	10 uM	24 h	YAPC	lestaurtinib
REP.A001_YAPC_24H:G02	-1.46914	1.34463	-2.81377	3.33 uM	24 h	YAPC	lestaurtinib
REP.A001_YAPC_24H:G13	-1.15566	-1.05177	-0.10389	20 uM	24 h	YAPC	bortezomib
REP.A001_YAPC_24H:G14	-1.24432	-1.03441	-0.209906	20 uM	24 h	YAPC	bortezomib
REP.A001_YAPC_24H:G15	-1.15301	-1.03571	-0.117291	20 uM	24 h	YAPC	bortezomib
REP.A001_YAPC_24H:G16	-1.19556	-0.938641	-0.256923	20 uM	24 h	YAPC	bortezomib
REP.A001_YAPC_24H:G17	-1.01109	-1.07606	0.0649684	20 uM	24 h	YAPC	bortezomib
REP.A001_YAPC_24H:G18	-1.28395	-1.01706	-0.266891	20 uM	24 h	YAPC	bortezomib
REP.A001_YAPC_24H:I01	-1.9467	-0.831959	-1.11474	10 uM	24 h	YAPC	PKI-179
REP.A001_YAPC_24H:I02	-1.57677	0.935112	-2.51189	3.33 uM	24 h	YAPC	PKI-179
REP.A001_YAPC_24H:I03	-1.16462	1.10661	-2.27123	1.11 uM	24 h	YAPC	PKI-179
REP.A001_YAPC_24H:K07	-1.05008	-1.06041	0.0103293	20 uM	24 h	YAPC	MG-132
REP.A001_YAPC_24H:K08	-1.12437	-1.13204	0.0076702	20 uM	24 h	YAPC	MG-132
REP.A001_YAPC_24H:K09	-1.07463	-1.09414	0.0195177	20 uM	24 h	YAPC	MG-132
REP.A001_YAPC_24H:K10	-0.983155	-1.14178	0.158623	20 uM	24 h	YAPC	MG-132
REP.A001_YAPC_24H:K11	-1.10899	-0.969777	-0.139213	20 uM	24 h	YAPC	MG-132
REP.A001_YAPC_24H:K12	-1.01954	-1.11353	0.0939985	20 uM	24 h	YAPC	MG-132
REP.A001_YAPC_24H:O01	0.858036	-1.20625	2.06429	20 uM	24 h	YAPC	MG-132
REP.A001_YAPC_24H:O02	-1.03152	-1.09434	0.0628174	20 uM	24 h	YAPC	MG-132
REP.A001_YAPC_24H:O03	0.766068	-1.16753	1.9336	20 uM	24 h	YAPC	MG-132
REP.A001_YAPC_24H:O04	-1.17209	-1.04239	-0.129705	20 uM	24 h	YAPC	MG-132
REP.A001_YAPC_24H:O05	-0.998292	-1.32584	0.327547	20 uM	24 h	YAPC	MG-132
REP.A001_YAPC_24H:O06	0.857982	-1.0488	1.90679	20 uM	24 h	YAPC	MG-132
REP.A001_YAPC_24H:O09	-1.7398	1.55358	-3.29338	1.11 uM	24 h	YAPC	dimesna
REP.A001_YAPC_24H:P02	-1.23949	1.39645	-2.63594	3.33 uM	24 h	YAPC	amikacin
REP.A001_YAPC_24H:P03	0.710139	1.08311	-0.372967	1.11 uM	24 h	YAPC	amikacin
REP.A001_YAPC_24H:P04	-1	1.42139	-2.42139	0.37 uM	24 h	YAPC	amikacin
REP.A001_YAPC_24H:P05	-1.461	1.45987	-2.92087	0.125 uM	24 h	YAPC	amikacin
REP.A002_YAPC_24H:C21	-1.31081	-0.998406	-0.312404	20 uM	24 h	YAPC	bortezomib
REP.A002_YAPC_24H:C22	-1.13757	0.835958	-1.97353	20 uM	24 h	YAPC	bortezomib
REP.A002_YAPC_24H:D12	-1.40491	1.42142	-2.82634	0.04 uM	24 h	YAPC	fentiazac
REP.A002_YAPC_24H:G13	-1.37093	0.967161	-2.33809	20 uM	24 h	YAPC	bortezomib
REP.A002_YAPC_24H:G14	-1.27948	-1.06893	-0.210542	20 uM	24 h	YAPC	bortezomib
REP.A002_YAPC_24H:G17	-1.24539	-1.17171	-0.0736765	20 uM	24 h	YAPC	bortezomib
REP.A002_YAPC_24H:G18	-1.31287	-0.966981	-0.345889	20 uM	24 h	YAPC	bortezomib
REP.A002_YAPC_24H:J07	-2.02993	0.909287	-2.93922	10 uM	24 h	YAPC	LY-2874455
REP.A002_YAPC_24H:J08	-1.59632	1.23254	-2.82886	3.33 uM	24 h	YAPC	LY-2874455
REP.A002_YAPC_24H:K07	-1.1213	-1.37112	0.249822	20 uM	24 h	YAPC	MG-132
REP.A002_YAPC_24H:K08	-1.13355	-1.32565	0.1921	20 uM	24 h	YAPC	MG-132
REP.A002_YAPC_24H:K09	0.866354	0.890193	-0.0238385	20 uM	24 h	YAPC	MG-132
REP.A002_YAPC_24H:K12	-1.26288	-1.30796	0.0450864	20 uM	24 h	YAPC	MG-132
REP.A002_YAPC_24H:L19	-1.53416	0.92563	-2.45979	10 uM	24 h	YAPC	belinostat
REP.A002_YAPC_24H:L20	-1.14316	1.08724	-2.2304	3.33 uM	24 h	YAPC	belinostat
REP.A002_YAPC_24H:L21	-1.21319	0.993758	-2.20695	1.11 uM	24 h	YAPC	belinostat
REP.A002_YAPC_24H:M13	-1.93962	1.67452	-3.61414	10 uM	24 h	YAPC	artesunate
REP.A002_YAPC_24H:N19	-2.21422	1.64606	-3.86027	10 uM	24 h	YAPC	bosutinib
REP.A002_YAPC_24H:O03	-1.01042	-1.11228	0.101866	20 uM	24 h	YAPC	MG-132
REP.A002_YAPC_24H:P01	-1.13559	1.1726	-2.30819	10 uM	24 h	YAPC	fdcyd
REP.A002_YAPC_24H:P02	-1.23955	1.4931	-2.73265	3.33 uM	24 h	YAPC	fdcyd
REP.A002_YAPC_24H:P03	-1	1.07848	-2.07848	1.11 uM	24 h	YAPC	fdcyd
REP.A002_YAPC_24H:P04	-1.39019	1.50525	-2.89545	0.37 uM	24 h	YAPC	fdcyd
REP.A002_YAPC_24H:P05	-1.02618	1.58788	-2.61407	0.125 uM	24 h	YAPC	fdcyd
REP.A002_YAPC_24H:P06	1.02335	1.07079	-0.0474376	0.04 uM	24 h	YAPC	fdcyd
REP.A003_YAPC_24H:A19	-1.50889	-1.13547	-0.373422	10 uM	24 h	YAPC	alvespimycin
REP.A003_YAPC_24H:A20	-2.20153	0.894218	-3.09575	3.33 uM	24 h	YAPC	alvespimycin
REP.A003_YAPC_24H:A21	-2.39872	0.870935	-3.26965	1.11 uM	24 h	YAPC	alvespimycin
REP.A003_YAPC_24H:A22	-2.36243	1.10894	-3.47137	0.37 uM	24 h	YAPC	alvespimycin
REP.A003_YAPC_24H:A23	-1.33557	1.51625	-2.85182	0.125 uM	24 h	YAPC	alvespimycin
REP.A003_YAPC_24H:C19	-1.30885	0.702942	-2.01179	20 uM	24 h	YAPC	bortezomib
REP.A003_YAPC_24H:C20	-1.36548	-1.1069	-0.258573	20 uM	24 h	YAPC	bortezomib
REP.A003_YAPC_24H:C21	-1.29312	-1.21855	-0.0745631	20 uM	24 h	YAPC	bortezomib
REP.A003_YAPC_24H:C22	-1.11548	-1.52927	0.413787	20 uM	24 h	YAPC	bortezomib
REP.A003_YAPC_24H:C23	-1.2833	-1.17305	-0.110247	20 uM	24 h	YAPC	bortezomib
REP.A003_YAPC_24H:C24	-1.45203	-1.11809	-0.333944	20 uM	24 h	YAPC	bortezomib
REP.A003_YAPC_24H:G13	-1.30146	-0.890734	-0.410727	20 uM	24 h	YAPC	bortezomib
REP.A003_YAPC_24H:G14	-1.13616	-0.958601	-0.177557	20 uM	24 h	YAPC	bortezomib
REP.A003_YAPC_24H:G15	-1.46273	0.758842	-2.22157	20 uM	24 h	YAPC	bortezomib
REP.A003_YAPC_24H:G16	-1.0788	-1.05144	-0.0273674	20 uM	24 h	YAPC	bortezomib
REP.A003_YAPC_24H:G17	-1.2636	-1.33565	0.0720533	20 uM	24 h	YAPC	bortezomib
REP.A003_YAPC_24H:G18	-1.23714	-1.14877	-0.0883691	20 uM	24 h	YAPC	bortezomib
REP.A003_YAPC_24H:I19	-1.38427	1.09001	-2.47428	10 uM	24 h	YAPC	clofarabine
REP.A003_YAPC_24H:I20	-1.11489	-0.99502	-0.119875	3.33 uM	24 h	YAPC	clofarabine
REP.A003_YAPC_24H:I21	-1.09538	1.10631	-2.20168	1.11 uM	24 h	YAPC	clofarabine
REP.A003_YAPC_24H:I22	-1.1329	1.29513	-2.42803	0.37 uM	24 h	YAPC	clofarabine
REP.A003_YAPC_24H:I23	-1.11046	1.52193	-2.63239	0.125 uM	24 h	YAPC	clofarabine
REP.A003_YAPC_24H:K01	-1.08021	1.54723	-2.62744	10 uM	24 h	YAPC	linagliptin
REP.A003_YAPC_24H:K07	-0.916513	-1.18153	0.265016	20 uM	24 h	YAPC	MG-132
REP.A003_YAPC_24H:K08	-1.11483	-1.15185	0.0370246	20 uM	24 h	YAPC	MG-132
REP.A003_YAPC_24H:K09	-1.04282	-1.01217	-0.0306474	20 uM	24 h	YAPC	MG-132
REP.A003_YAPC_24H:K10	0.902027	-0.996298	1.89832	20 uM	24 h	YAPC	MG-132
REP.A003_YAPC_24H:K11	-1.20981	-1.20955	-0.000260108	20 uM	24 h	YAPC	MG-132
REP.A003_YAPC_24H:K12	-1.05203	-0.876266	-0.175761	20 uM	24 h	YAPC	MG-132
REP.A003_YAPC_24H:N03	-1.39482	1.76875	-3.16357	1.11 uM	24 h	YAPC	dacarbazine
REP.A003_YAPC_24H:O03	0.776936	-1.13596	1.9129	20 uM	24 h	YAPC	MG-132
REP.A003_YAPC_24H:O04	-1.00344	-1.29885	0.295414	20 uM	24 h	YAPC	MG-132
REP.A003_YAPC_24H:O06	-1.14851	-0.988523	-0.15999	20 uM	24 h	YAPC	MG-132
REP.A003_YAPC_24H:O07	0.845654	-1.18097	2.02663	10 uM	24 h	YAPC	oprozomib
REP.A003_YAPC_24H:O08	-1.2554	-0.981438	-0.273961	3.33 uM	24 h	YAPC	oprozomib
REP.A003_YAPC_24H:O09	-1.30774	-0.987536	-0.320205	1.11 uM	24 h	YAPC	oprozomib
REP.A003_YAPC_24H:O10	-1.3965	-1.0314	-0.365097	0.37 uM	24 h	YAPC	oprozomib
REP.A003_YAPC_24H:O11	-1.50902	0.895838	-2.40485	0.125 uM	24 h	YAPC	oprozomib
REP.A003_YAPC_24H:P02	-1.12785	1.17347	-2.30132	3.33 uM	24 h	YAPC	tofacitinib
REP.A003_YAPC_24H:P03	-1.44374	1.09952	-2.54326	1.11 uM	24 h	YAPC	tofacitinib
REP.A003_YAPC_24H:P04	-1.00992	1.0102	-2.02011	0.37 uM	24 h	YAPC	tofacitinib
REP.A003_YAPC_24H:P05	-0.981775	0.943186	-1.92496	0.125 uM	24 h	YAPC	tofacitinib
REP.A003_YAPC_24H:P06	-1.02687	1.12819	-2.15507	0.04 uM	24 h	YAPC	tofacitinib
REP.A003_YAPC_24H:P07	-1.01142	1.17999	-2.19141	10 uM	24 h	YAPC	dolutegravir
REP.A003_YAPC_24H:P08	-1.0483	1.03184	-2.08014	3.33 uM	24 h	YAPC	dolutegravir
REP.A004_YAPC_24H:C19	-0.968132	-1.13033	0.162198	20 uM	24 h	YAPC	bortezomib
REP.A004_YAPC_24H:C20	-0.950496	-1.24367	0.293178	20 uM	24 h	YAPC	bortezomib
REP.A004_YAPC_24H:C21	-1.31971	-1.09414	-0.22557	20 uM	24 h	YAPC	bortezomib
REP.A004_YAPC_24H:C22	-1.27736	-1.14293	-0.134436	20 uM	24 h	YAPC	bortezomib
REP.A004_YAPC_24H:C23	-1.19478	-1.31067	0.115896	20 uM	24 h	YAPC	bortezomib
REP.A004_YAPC_24H:C24	-0.997772	-1.11732	0.119544	20 uM	24 h	YAPC	bortezomib
REP.A004_YAPC_24H:D11	-1.07611	1.34573	-2.42184	0.125 uM	24 h	YAPC	lapatinib
REP.A004_YAPC_24H:D13	-1.49278	1.03293	-2.52571	10 uM	24 h	YAPC	perhexiline
REP.A004_YAPC_24H:E13	-1.09161	1.14196	-2.23357	10 uM	24 h	YAPC	KPT-330
REP.A004_YAPC_24H:E14	1.13827	0.944019	0.194247	3.33 uM	24 h	YAPC	KPT-330
REP.A004_YAPC_24H:E15	-1.29349	1.31731	-2.6108	1.11 uM	24 h	YAPC	KPT-330
REP.A004_YAPC_24H:G13	-1.26557	-0.89226	-0.373309	20 uM	24 h	YAPC	bortezomib
REP.A004_YAPC_24H:G14	-1.13507	-0.987861	-0.147213	20 uM	24 h	YAPC	bortezomib
REP.A004_YAPC_24H:G15	-1.08322	-1.18093	0.0977091	20 uM	24 h	YAPC	bortezomib
REP.A004_YAPC_24H:G16	-1.32854	-1.24191	-0.0866301	20 uM	24 h	YAPC	bortezomib
REP.A004_YAPC_24H:G17	-1.03925	-0.871188	-0.168057	20 uM	24 h	YAPC	bortezomib
REP.A004_YAPC_24H:G18	-1.18173	0.8198	-2.00153	20 uM	24 h	YAPC	bortezomib
REP.A004_YAPC_24H:H13	-1.02295	-0.892906	-0.130048	10 uM	24 h	YAPC	BRD-K22848513
REP.A004_YAPC_24H:H14	-1.16789	-0.882298	-0.285592	3.33 uM	24 h	YAPC	BRD-K22848513
REP.A004_YAPC_24H:H15	-1.77372	1.27262	-3.04634	1.11 uM	24 h	YAPC	BRD-K22848513
REP.A004_YAPC_24H:H16	-0.933333	-1.05502	0.12169	0.37 uM	24 h	YAPC	BRD-K22848513
REP.A004_YAPC_24H:I19	-2.2015	1.36067	-3.56217	10 uM	24 h	YAPC	CYT-997
REP.A004_YAPC_24H:I20	-1.86546	1.23708	-3.10253	3.33 uM	24 h	YAPC	CYT-997
REP.A004_YAPC_24H:I21	-2.00628	1.36312	-3.3694	1.11 uM	24 h	YAPC	CYT-997
REP.A004_YAPC_24H:I22	-1.6318	-0.881074	-0.750724	0.37 uM	24 h	YAPC	CYT-997
REP.A004_YAPC_24H:I23	-1.62343	1.5236	-3.14703	0.125 uM	24 h	YAPC	CYT-997
REP.A004_YAPC_24H:K01	-1.58022	1.20995	-2.79016	10 uM	24 h	YAPC	procaine
REP.A004_YAPC_24H:K07	-1.08255	-1.11781	0.0352601	20 uM	24 h	YAPC	MG-132
REP.A004_YAPC_24H:K08	-1.04377	0.789816	-1.83359	20 uM	24 h	YAPC	MG-132
REP.A004_YAPC_24H:K09	0.823805	-1.46939	2.29319	20 uM	24 h	YAPC	MG-132
REP.A004_YAPC_24H:K10	0.786481	-1.38606	2.17254	20 uM	24 h	YAPC	MG-132
REP.A004_YAPC_24H:K11	-1.19893	-0.969462	-0.229467	20 uM	24 h	YAPC	MG-132
REP.A004_YAPC_24H:K12	0.867069	-1.37889	2.24596	20 uM	24 h	YAPC	MG-132
REP.A004_YAPC_24H:L07	-2.19515	1.61436	-3.80951	10 uM	24 h	YAPC	saracatinib
REP.A004_YAPC_24H:L08	-1.57928	1.6794	-3.25868	3.33 uM	24 h	YAPC	saracatinib
REP.A004_YAPC_24H:L19	-2.26394	1.09222	-3.35616	10 uM	24 h	YAPC	simvastatin
REP.A004_YAPC_24H:O01	-0.995163	-0.915212	-0.079951	20 uM	24 h	YAPC	MG-132
REP.A004_YAPC_24H:O02	-1.15909	-1.33824	0.179144	20 uM	24 h	YAPC	MG-132
REP.A004_YAPC_24H:O03	-1.04342	-0.961943	-0.0814769	20 uM	24 h	YAPC	MG-132
REP.A004_YAPC_24H:O04	-1.40032	-1.14796	-0.252353	20 uM	24 h	YAPC	MG-132
REP.A004_YAPC_24H:O05	-1.16475	-1.2064	0.0416487	20 uM	24 h	YAPC	MG-132
REP.A004_YAPC_24H:O06	-1.20215	0.695849	-1.898	20 uM	24 h	YAPC	MG-132
REP.A004_YAPC_24H:P03	0.877441	1.33204	-0.454602	1.11 uM	24 h	YAPC	L-ergothioneine
REP.A005_YAPC_24H:A07	-1.21857	1.09072	-2.30929	10 uM	24 h	YAPC	danusertib
REP.A005_YAPC_24H:A19	1.33327	-1.612	2.94527	10 uM	24 h	YAPC	I-BET-762
REP.A005_YAPC_24H:A20	-1.10627	-1.01335	-0.092924	3.33 uM	24 h	YAPC	I-BET-762
REP.A005_YAPC_24H:A21	1.21279	-1.5362	2.74899	1.11 uM	24 h	YAPC	I-BET-762
REP.A005_YAPC_24H:C13	1.31649	-1.2214	2.53789	10 uM	24 h	YAPC	irinotecan
REP.A005_YAPC_24H:C19	-1.18684	-1.22451	0.0376673	20 uM	24 h	YAPC	bortezomib
REP.A005_YAPC_24H:C20	-1.13709	0.765766	-1.90286	20 uM	24 h	YAPC	bortezomib
REP.A005_YAPC_24H:C21	-1.12905	-0.954658	-0.174389	20 uM	24 h	YAPC	bortezomib
REP.A005_YAPC_24H:C22	-1.25027	0.756302	-2.00657	20 uM	24 h	YAPC	bortezomib
REP.A005_YAPC_24H:C23	-1.47472	0.912757	-2.38748	20 uM	24 h	YAPC	bortezomib
REP.A005_YAPC_24H:C24	-1.28065	-1.0771	-0.203544	20 uM	24 h	YAPC	bortezomib
REP.A005_YAPC_24H:D23	1.41254	1.11137	0.301172	0.125 uM	24 h	YAPC	BRD-K08703257
REP.A005_YAPC_24H:E01	-0.943088	-0.946055	0.0029672	10 uM	24 h	YAPC	pelitinib
REP.A005_YAPC_24H:E02	-1.4009	0.761077	-2.16198	3.33 uM	24 h	YAPC	pelitinib
REP.A005_YAPC_24H:G13	0.772322	-0.903385	1.67571	20 uM	24 h	YAPC	bortezomib
REP.A005_YAPC_24H:G14	-1.40002	-1.03736	-0.362657	20 uM	24 h	YAPC	bortezomib
REP.A005_YAPC_24H:G15	-1.08179	-1.01918	-0.0626125	20 uM	24 h	YAPC	bortezomib
REP.A005_YAPC_24H:G16	-1.60687	0.717523	-2.3244	20 uM	24 h	YAPC	bortezomib
REP.A005_YAPC_24H:G17	-1.1401	-0.984	-0.156099	20 uM	24 h	YAPC	bortezomib
REP.A005_YAPC_24H:G18	-1.20635	-0.92799	-0.278365	20 uM	24 h	YAPC	bortezomib
REP.A005_YAPC_24H:G19	-1.49319	1.46849	-2.96169	10 uM	24 h	YAPC	TAS-103
REP.A005_YAPC_24H:G20	0.94216	-1.21434	2.1565	3.33 uM	24 h	YAPC	TAS-103
REP.A005_YAPC_24H:G21	1.07849	-1.17984	2.25833	1.11 uM	24 h	YAPC	TAS-103
REP.A005_YAPC_24H:G22	1.0605	-1.00902	2.06951	0.37 uM	24 h	YAPC	TAS-103
REP.A005_YAPC_24H:G24	1.55438	-1.11531	2.6697	0.04 uM	24 h	YAPC	TAS-103
REP.A005_YAPC_24H:H24	1.23541	-1.32176	2.55717	0.04 uM	24 h	YAPC	levofloxacin
REP.A005_YAPC_24H:K07	-0.98759	-1.14756	0.159968	20 uM	24 h	YAPC	MG-132
REP.A005_YAPC_24H:K08	-0.862038	-1.14329	0.281255	20 uM	24 h	YAPC	MG-132
REP.A005_YAPC_24H:K09	-1.09937	-0.970808	-0.128557	20 uM	24 h	YAPC	MG-132
REP.A005_YAPC_24H:K10	-0.954819	-1.42047	0.465649	20 uM	24 h	YAPC	MG-132
REP.A005_YAPC_24H:K11	-1.08291	-1.22127	0.138363	20 uM	24 h	YAPC	MG-132
REP.A005_YAPC_24H:K12	-1.15221	-0.977697	-0.174515	20 uM	24 h	YAPC	MG-132
REP.A005_YAPC_24H:K24	1.14025	-0.982797	2.12305	0.04 uM	24 h	YAPC	tolcapone
REP.A005_YAPC_24H:O01	-0.911056	-1.30405	0.392995	20 uM	24 h	YAPC	MG-132
REP.A005_YAPC_24H:O02	0.795005	-0.974876	1.76988	20 uM	24 h	YAPC	MG-132
REP.A005_YAPC_24H:O03	-0.972122	-1.19349	0.221369	20 uM	24 h	YAPC	MG-132
REP.A005_YAPC_24H:O04	0.76851	-1.14568	1.91419	20 uM	24 h	YAPC	MG-132
REP.A005_YAPC_24H:O05	-0.934794	-1.02094	0.0861432	20 uM	24 h	YAPC	MG-132
REP.A005_YAPC_24H:O06	-1.00788	-1.15269	0.144814	20 uM	24 h	YAPC	MG-132
REP.A005_YAPC_24H:P21	-1.39857	1.01152	-2.41009	1.11 uM	24 h	YAPC	benzbromarone
REP.A006_YAPC_24H:A07	-1.11953	1.07635	-2.19588	10 uM	24 h	YAPC	olanzapine
REP.A006_YAPC_24H:A15	-0.954775	-0.985935	0.0311595	1.11 uM	24 h	YAPC	neostigmine
REP.A006_YAPC_24H:A18	-1.22	1.19918	-2.41918	0.04 uM	24 h	YAPC	neostigmine
REP.A006_YAPC_24H:A23	-1.2497	1.17019	-2.41989	0.125 uM	24 h	YAPC	mubritinib
REP.A006_YAPC_24H:B13	1.13692	1.29689	-0.159964	10 uM	24 h	YAPC	LY-2801653
REP.A006_YAPC_24H:B19	-2.20112	1.1517	-3.35282	10 uM	24 h	YAPC	darapladib
REP.A006_YAPC_24H:C19	-1.32101	-1.07669	-0.244311	20 uM	24 h	YAPC	bortezomib
REP.A006_YAPC_24H:C22	-1.14524	0.705935	-1.85118	20 uM	24 h	YAPC	bortezomib
REP.A006_YAPC_24H:C23	-1.28767	-0.987404	-0.300266	20 uM	24 h	YAPC	bortezomib
REP.A006_YAPC_24H:D03	-1.26101	0.885809	-2.14682	1.11 uM	24 h	YAPC	sitagliptin
REP.A006_YAPC_24H:G13	-1.35193	-0.855072	-0.496856	20 uM	24 h	YAPC	bortezomib
REP.A006_YAPC_24H:G17	-1.41135	-0.770049	-0.641306	20 uM	24 h	YAPC	bortezomib
REP.A006_YAPC_24H:I13	-1.52988	1.03961	-2.56949	10 uM	24 h	YAPC	mitoxantrone
REP.A006_YAPC_24H:I14	1.01089	-1.10149	2.11237	3.33 uM	24 h	YAPC	mitoxantrone
REP.A006_YAPC_24H:I15	0.866314	0.824569	0.0417447	1.11 uM	24 h	YAPC	mitoxantrone
REP.A006_YAPC_24H:I16	1.16829	-1.2327	2.40099	0.37 uM	24 h	YAPC	mitoxantrone
REP.A006_YAPC_24H:I17	1.18982	-1.09967	2.2895	0.125 uM	24 h	YAPC	mitoxantrone
REP.A006_YAPC_24H:K07	0.865643	-1.13673	2.00238	20 uM	24 h	YAPC	MG-132
REP.A006_YAPC_24H:K08	-0.971702	-1.06778	0.0960739	20 uM	24 h	YAPC	MG-132
REP.A006_YAPC_24H:K09	-1.04655	-1.13968	0.0931324	20 uM	24 h	YAPC	MG-132
REP.A006_YAPC_24H:K11	-1.11991	-1.02476	-0.0951507	20 uM	24 h	YAPC	MG-132
REP.A006_YAPC_24H:K12	0.882163	-1.09112	1.97329	20 uM	24 h	YAPC	MG-132
REP.A006_YAPC_24H:N13	-1.58422	0.740981	-2.3252	10 uM	24 h	YAPC	AV-412
REP.A006_YAPC_24H:N19	-1.95731	1.11142	-3.06874	10 uM	24 h	YAPC	GDC-0980
REP.A006_YAPC_24H:N20	-1.70791	1.11286	-2.82077	3.33 uM	24 h	YAPC	GDC-0980
REP.A006_YAPC_24H:N21	-1.67655	1.03154	-2.70809	1.11 uM	24 h	YAPC	GDC-0980
REP.A006_YAPC_24H:O01	-1.03819	-0.994392	-0.0437984	20 uM	24 h	YAPC	MG-132
REP.A006_YAPC_24H:O02	-1.28874	0.748026	-2.03677	20 uM	24 h	YAPC	MG-132
REP.A006_YAPC_24H:O03	-1.07526	-0.773964	-0.301299	20 uM	24 h	YAPC	MG-132
REP.A006_YAPC_24H:O04	0.901027	-1.19745	2.09848	20 uM	24 h	YAPC	MG-132
REP.A006_YAPC_24H:O05	0.762843	-1.08216	1.845	20 uM	24 h	YAPC	MG-132
REP.A006_YAPC_24H:O06	-1.07224	-0.883072	-0.189166	20 uM	24 h	YAPC	MG-132
REP.A006_YAPC_24H:P01	-2.06023	1.04127	-3.1015	10 uM	24 h	YAPC	sorafenib
REP.A006_YAPC_24H:P03	-1.34349	1.29264	-2.63613	1.11 uM	24 h	YAPC	sorafenib
REP.A006_YAPC_24H:P19	1.7101	-1.6019	3.312	10 uM	24 h	YAPC	AT-9283
REP.A006_YAPC_24H:P20	1.78127	-1.2473	3.02857	3.33 uM	24 h	YAPC	AT-9283
REP.A006_YAPC_24H:P22	1.02788	0.856793	0.171092	0.37 uM	24 h	YAPC	AT-9283
REP.A007_YAPC_24H:A10	-1.32517	0.66545	-1.99062	0.37 uM	24 h	YAPC	tolimidone
REP.A007_YAPC_24H:B13	-1.9898	1.19841	-3.18822	10 uM	24 h	YAPC	AZD-9291
REP.A007_YAPC_24H:B19	-1.2688	-0.927673	-0.341124	10 uM	24 h	YAPC	lacidipine
REP.A007_YAPC_24H:B20	-1.07119	-0.956593	-0.114594	3.33 uM	24 h	YAPC	lacidipine
REP.A007_YAPC_24H:B21	0.757935	0.875264	-0.117328	1.11 uM	24 h	YAPC	lacidipine
REP.A007_YAPC_24H:B22	0.755627	-0.783674	1.5393	0.37 uM	24 h	YAPC	lacidipine
REP.A007_YAPC_24H:B23	-1.13238	-1.07017	-0.0622095	0.125 uM	24 h	YAPC	lacidipine
REP.A007_YAPC_24H:B24	-1.11207	-0.782118	-0.329952	0.04 uM	24 h	YAPC	lacidipine
REP.A007_YAPC_24H:C19	-1.2311	-0.94674	-0.284358	20 uM	24 h	YAPC	bortezomib
REP.A007_YAPC_24H:C20	0.813527	-1.02309	1.83661	20 uM	24 h	YAPC	bortezomib
REP.A007_YAPC_24H:C21	-1	-0.941678	-0.0583222	20 uM	24 h	YAPC	bortezomib
REP.A007_YAPC_24H:C23	-1.05363	-0.839266	-0.214361	20 uM	24 h	YAPC	bortezomib
REP.A007_YAPC_24H:C24	-1.49977	0.764966	-2.26473	20 uM	24 h	YAPC	bortezomib
REP.A007_YAPC_24H:D19	0.936833	-1.12956	2.06639	10 uM	24 h	YAPC	pentobarbital
REP.A007_YAPC_24H:D20	0.853186	-1.1915	2.04468	3.33 uM	24 h	YAPC	pentobarbital
REP.A007_YAPC_24H:D21	-0.941188	-1.25676	0.315576	1.11 uM	24 h	YAPC	pentobarbital
REP.A007_YAPC_24H:D22	0.845188	-1.28502	2.13021	0.37 uM	24 h	YAPC	pentobarbital
REP.A007_YAPC_24H:D23	-1.06768	-1.04992	-0.0177627	0.125 uM	24 h	YAPC	pentobarbital
REP.A007_YAPC_24H:D24	-0.936461	-1.02185	0.0853935	0.04 uM	24 h	YAPC	pentobarbital
REP.A007_YAPC_24H:E13	-2.37468	1.34962	-3.7243	10 uM	24 h	YAPC	ganetespib
REP.A007_YAPC_24H:E14	-2.17495	0.967102	-3.14205	3.33 uM	24 h	YAPC	ganetespib
REP.A007_YAPC_24H:E15	-2.24249	-0.823005	-1.41948	1.11 uM	24 h	YAPC	ganetespib
REP.A007_YAPC_24H:E16	-2.1375	0.711773	-2.84927	0.37 uM	24 h	YAPC	ganetespib
REP.A007_YAPC_24H:E17	-2.17668	-0.969454	-1.20723	0.125 uM	24 h	YAPC	ganetespib
REP.A007_YAPC_24H:E18	-2.12954	0.8159	-2.94544	0.04 uM	24 h	YAPC	ganetespib
REP.A007_YAPC_24H:E19	-1.08427	-1.01728	-0.0669855	10 uM	24 h	YAPC	perampanel
REP.A007_YAPC_24H:E20	0.714687	-1.1546	1.86929	3.33 uM	24 h	YAPC	perampanel
REP.A007_YAPC_24H:E21	0.824674	-1.25621	2.08088	1.11 uM	24 h	YAPC	perampanel
REP.A007_YAPC_24H:E22	0.88545	-0.99403	1.87948	0.37 uM	24 h	YAPC	perampanel
REP.A007_YAPC_24H:E23	0.728601	-0.737819	1.46642	0.125 uM	24 h	YAPC	perampanel
REP.A007_YAPC_24H:E24	-1.00119	-1.32444	0.323245	0.04 uM	24 h	YAPC	perampanel
REP.A007_YAPC_24H:F14	-1.62985	-0.896247	-0.733603	3.33 uM	24 h	YAPC	AEE-788
REP.A007_YAPC_24H:F18	-1	-1.02857	0.0285737	0.04 uM	24 h	YAPC	AEE-788
REP.A007_YAPC_24H:F20	-0.896256	-1.03372	0.137459	3.33 uM	24 h	YAPC	buparlisib
REP.A007_YAPC_24H:F21	0.861458	-1.56024	2.4217	1.11 uM	24 h	YAPC	buparlisib
REP.A007_YAPC_24H:F22	0.893678	-1.19925	2.09293	0.37 uM	24 h	YAPC	buparlisib
REP.A007_YAPC_24H:F23	0.790458	-0.920649	1.71111	0.125 uM	24 h	YAPC	buparlisib
REP.A007_YAPC_24H:G07	-1.08697	-0.897741	-0.189231	10 uM	24 h	YAPC	toremifene
REP.A007_YAPC_24H:G13	0.880856	-0.947704	1.82856	20 uM	24 h	YAPC	bortezomib
REP.A007_YAPC_24H:G14	-0.97264	-1.00776	0.0351247	20 uM	24 h	YAPC	bortezomib
REP.A007_YAPC_24H:G15	-1	-0.986119	-0.0138814	20 uM	24 h	YAPC	bortezomib
REP.A007_YAPC_24H:G16	-1.01653	-0.941746	-0.0747845	20 uM	24 h	YAPC	bortezomib
REP.A007_YAPC_24H:G18	-1.13574	-1.0758	-0.0599438	20 uM	24 h	YAPC	bortezomib
REP.A007_YAPC_24H:G21	0.802991	-1.04107	1.84406	1.11 uM	24 h	YAPC	metronidazole
REP.A007_YAPC_24H:G22	0.73068	-1.11612	1.8468	0.37 uM	24 h	YAPC	metronidazole
REP.A007_YAPC_24H:G23	0.758176	-1	1.75818	0.125 uM	24 h	YAPC	metronidazole
REP.A007_YAPC_24H:K07	0.849461	-1.20368	2.05314	20 uM	24 h	YAPC	MG-132
REP.A007_YAPC_24H:K08	0.84025	-0.962549	1.8028	20 uM	24 h	YAPC	MG-132
REP.A007_YAPC_24H:K09	-1.07248	-1.01101	-0.0614709	20 uM	24 h	YAPC	MG-132
REP.A007_YAPC_24H:K10	-0.973002	-0.955491	-0.017511	20 uM	24 h	YAPC	MG-132
REP.A007_YAPC_24H:K11	0.803084	-1.19364	1.99673	20 uM	24 h	YAPC	MG-132
REP.A007_YAPC_24H:K12	-1.03812	-1.13609	0.0979755	20 uM	24 h	YAPC	MG-132
REP.A007_YAPC_24H:L24	-0.96281	0.979857	-1.94267	0.04 uM	24 h	YAPC	dosulepin
REP.A007_YAPC_24H:M13	-1.97633	1.48145	-3.45778	10 uM	24 h	YAPC	ARP-101
REP.A007_YAPC_24H:O01	-1.26637	0.82301	-2.08938	20 uM	24 h	YAPC	MG-132
REP.A007_YAPC_24H:O02	-1.37853	0.861003	-2.23953	20 uM	24 h	YAPC	MG-132
REP.A007_YAPC_24H:O03	-0.952801	-1.03096	0.0781617	20 uM	24 h	YAPC	MG-132
REP.A007_YAPC_24H:O04	0.643692	0.582426	0.0612663	20 uM	24 h	YAPC	MG-132
REP.A007_YAPC_24H:O05	-1.13241	0.713936	-1.84634	20 uM	24 h	YAPC	MG-132
REP.A007_YAPC_24H:O06	-1.17557	-0.890419	-0.285155	20 uM	24 h	YAPC	MG-132
REP.A007_YAPC_24H:O24	-0.959984	1.2976	-2.25758	0.04 uM	24 h	YAPC	cobicistat
REP.A007_YAPC_24H:P03	-1.16196	1.2462	-2.40817	1.11 uM	24 h	YAPC	PI-103
REP.A007_YAPC_24H:P07	1.1127	0.978437	0.134265	10 uM	24 h	YAPC	torin-1
REP.A007_YAPC_24H:P18	-1.0349	0.923415	-1.95831	0.04 uM	24 h	YAPC	tramadol
REP.A008_YAPC_24H:A07	-1.60746	1.3043	-2.91175	10 uM	24 h	YAPC	daunorubicin
REP.A008_YAPC_24H:A08	-1.0908	1.09516	-2.18596	3.33 uM	24 h	YAPC	daunorubicin
REP.A008_YAPC_24H:A09	0.984074	1.29643	-0.312357	1.11 uM	24 h	YAPC	daunorubicin
REP.A008_YAPC_24H:A10	1.07801	1.13833	-0.0603287	0.37 uM	24 h	YAPC	daunorubicin
REP.A008_YAPC_24H:A11	-1.077	1.17508	-2.25208	0.125 uM	24 h	YAPC	daunorubicin
REP.A008_YAPC_24H:A13	-2.48648	1.04614	-3.53261	10 uM	24 h	YAPC	niclosamide
REP.A008_YAPC_24H:A14	-1.7351	0.929025	-2.66413	3.33 uM	24 h	YAPC	niclosamide
REP.A008_YAPC_24H:C01	-1.19676	-1.17762	-0.0191447	10 uM	24 h	YAPC	GSK-1070916
REP.A008_YAPC_24H:C19	-1.69587	-1.1915	-0.504369	20 uM	24 h	YAPC	bortezomib
REP.A008_YAPC_24H:C20	-1.10239	0.612788	-1.71518	20 uM	24 h	YAPC	bortezomib
REP.A008_YAPC_24H:C21	-1.4547	-0.95325	-0.501451	20 uM	24 h	YAPC	bortezomib
REP.A008_YAPC_24H:C22	-1.55267	0.728267	-2.28094	20 uM	24 h	YAPC	bortezomib
REP.A008_YAPC_24H:C23	-1.31116	-0.897055	-0.414107	20 uM	24 h	YAPC	bortezomib
REP.A008_YAPC_24H:C24	-1.29183	-0.97643	-0.315404	20 uM	24 h	YAPC	bortezomib
REP.A008_YAPC_24H:F23	-1.05139	0.989506	-2.0409	0.125 uM	24 h	YAPC	FK-866
REP.A008_YAPC_24H:G13	-1.44256	-0.978162	-0.464397	20 uM	24 h	YAPC	bortezomib
REP.A008_YAPC_24H:G14	-1.53645	0.738038	-2.27449	20 uM	24 h	YAPC	bortezomib
REP.A008_YAPC_24H:G15	-1.29922	-1.10092	-0.198293	20 uM	24 h	YAPC	bortezomib
REP.A008_YAPC_24H:G16	-1.25232	-0.92981	-0.322511	20 uM	24 h	YAPC	bortezomib
REP.A008_YAPC_24H:G17	-1.40837	-0.80331	-0.605056	20 uM	24 h	YAPC	bortezomib
REP.A008_YAPC_24H:G18	-1.34934	0.760538	-2.10987	20 uM	24 h	YAPC	bortezomib
REP.A008_YAPC_24H:H13	-1.43805	1.0371	-2.47515	10 uM	24 h	YAPC	YM-155
REP.A008_YAPC_24H:H14	-1.40159	1.23561	-2.6372	3.33 uM	24 h	YAPC	YM-155
REP.A008_YAPC_24H:H15	-1.58914	1.23376	-2.82291	1.11 uM	24 h	YAPC	YM-155
REP.A008_YAPC_24H:H16	-1.64348	1.27762	-2.9211	0.37 uM	24 h	YAPC	YM-155
REP.A008_YAPC_24H:K07	0.730103	0.820293	-0.0901893	20 uM	24 h	YAPC	MG-132
REP.A008_YAPC_24H:K08	-1.14667	-1.02865	-0.118019	20 uM	24 h	YAPC	MG-132
REP.A008_YAPC_24H:K09	-1.13597	0.896735	-2.0327	20 uM	24 h	YAPC	MG-132
REP.A008_YAPC_24H:K10	-1.25304	-1.14391	-0.109129	20 uM	24 h	YAPC	MG-132
REP.A008_YAPC_24H:K11	-1.15965	-0.947608	-0.212046	20 uM	24 h	YAPC	MG-132
REP.A008_YAPC_24H:K12	-1.07337	-1.12686	0.0534953	20 uM	24 h	YAPC	MG-132
REP.A008_YAPC_24H:O01	0.751847	-0.897853	1.6497	20 uM	24 h	YAPC	MG-132
REP.A008_YAPC_24H:O02	-1.08095	0.620493	-1.70145	20 uM	24 h	YAPC	MG-132
REP.A008_YAPC_24H:O03	-1.11791	-0.852184	-0.26573	20 uM	24 h	YAPC	MG-132
REP.A008_YAPC_24H:O04	-1.10784	0.705408	-1.81324	20 uM	24 h	YAPC	MG-132
REP.A008_YAPC_24H:O05	-1.01076	-1.12554	0.114777	20 uM	24 h	YAPC	MG-132
REP.A008_YAPC_24H:O06	-1.34896	1.02384	-2.3728	20 uM	24 h	YAPC	MG-132
REP.A008_YAPC_24H:O13	-1.37197	0.814039	-2.18601	10 uM	24 h	YAPC	SN-38
REP.A008_YAPC_24H:O14	-1.12831	1.00616	-2.13447	3.33 uM	24 h	YAPC	SN-38
REP.A008_YAPC_24H:O15	0.992513	0.865288	0.127225	1.11 uM	24 h	YAPC	SN-38
REP.A008_YAPC_24H:O16	1.1898	-1.12222	2.31202	0.37 uM	24 h	YAPC	SN-38
REP.A008_YAPC_24H:O17	1.43351	-1.36652	2.80003	0.125 uM	24 h	YAPC	SN-38
REP.A008_YAPC_24H:O18	1.20376	-1.56765	2.77141	0.04 uM	24 h	YAPC	SN-38
REP.A008_YAPC_24H:P01	-1.95761	1.15693	-3.11454	10 uM	24 h	YAPC	AS-703026
REP.A008_YAPC_24H:P02	-1.66199	1.69205	-3.35404	3.33 uM	24 h	YAPC	AS-703026
REP.A008_YAPC_24H:P03	-1.84038	1.54276	-3.38314	1.11 uM	24 h	YAPC	AS-703026
REP.A008_YAPC_24H:P04	-2.15046	2.03823	-4.18869	0.37 uM	24 h	YAPC	AS-703026
REP.A009_YAPC_24H:A07	1.00256	1.51167	-0.509108	10 uM	24 h	YAPC	GSK-2110183
REP.A009_YAPC_24H:A09	-1.02339	1.04867	-2.07206	1.11 uM	24 h	YAPC	GSK-2110183
REP.A009_YAPC_24H:B13	1.44252	-1.21811	2.66063	10 uM	24 h	YAPC	BRD-K31342827
REP.A009_YAPC_24H:C07	-1.58315	-1.15746	-0.42569	10 uM	24 h	YAPC	resminostat
REP.A009_YAPC_24H:C08	1.08122	-1.44692	2.52814	3.33 uM	24 h	YAPC	resminostat
REP.A009_YAPC_24H:C19	-1.23245	-1.17345	-0.0590045	20 uM	24 h	YAPC	bortezomib
REP.A009_YAPC_24H:C20	-1.18254	-0.897709	-0.284832	20 uM	24 h	YAPC	bortezomib
REP.A009_YAPC_24H:C21	-1.19368	-1.21701	0.0233269	20 uM	24 h	YAPC	bortezomib
REP.A009_YAPC_24H:C22	-1.12166	0.689589	-1.81125	20 uM	24 h	YAPC	bortezomib
REP.A009_YAPC_24H:C23	-1.16359	-1.02573	-0.137855	20 uM	24 h	YAPC	bortezomib
REP.A009_YAPC_24H:C24	-1.12644	-0.86869	-0.257751	20 uM	24 h	YAPC	bortezomib
REP.A009_YAPC_24H:D13	-1.9889	1.8682	-3.8571	10 uM	24 h	YAPC	BVD-523
REP.A009_YAPC_24H:D14	-1.45299	1.90055	-3.35354	3.33 uM	24 h	YAPC	BVD-523
REP.A009_YAPC_24H:F17	-1.55693	1.57595	-3.13289	0.125 uM	24 h	YAPC	lorglumide
REP.A009_YAPC_24H:F19	-2.26406	1.31464	-3.5787	10 uM	24 h	YAPC	KX-2391
REP.A009_YAPC_24H:F20	-1.86216	0.982404	-2.84457	3.33 uM	24 h	YAPC	KX-2391
REP.A009_YAPC_24H:F21	-2.1855	1.2179	-3.4034	1.11 uM	24 h	YAPC	KX-2391
REP.A009_YAPC_24H:G13	-1.06508	0.679434	-1.74452	20 uM	24 h	YAPC	bortezomib
REP.A009_YAPC_24H:G14	-1.31307	0.710609	-2.02368	20 uM	24 h	YAPC	bortezomib
REP.A009_YAPC_24H:G15	-1.21191	-0.926218	-0.285687	20 uM	24 h	YAPC	bortezomib
REP.A009_YAPC_24H:G16	-1.18409	-1.13167	-0.0524255	20 uM	24 h	YAPC	bortezomib
REP.A009_YAPC_24H:G17	-1.15457	-0.929909	-0.22466	20 uM	24 h	YAPC	bortezomib
REP.A009_YAPC_24H:G18	0.861156	-1.26131	2.12246	20 uM	24 h	YAPC	bortezomib
REP.A009_YAPC_24H:G19	-2.44037	1.64	-4.08036	10 uM	24 h	YAPC	TAK-733
REP.A009_YAPC_24H:G20	-2.08687	1.87063	-3.9575	3.33 uM	24 h	YAPC	TAK-733
REP.A009_YAPC_24H:G21	-2.18581	1.83255	-4.01836	1.11 uM	24 h	YAPC	TAK-733
REP.A009_YAPC_24H:G22	-2.12565	2.05378	-4.17943	0.37 uM	24 h	YAPC	TAK-733
REP.A009_YAPC_24H:H13	-1.13422	1.01647	-2.15069	10 uM	24 h	YAPC	API-001
REP.A009_YAPC_24H:K07	-0.988018	0.65955	-1.64757	20 uM	24 h	YAPC	MG-132
REP.A009_YAPC_24H:K08	0.819607	-1.03803	1.85763	20 uM	24 h	YAPC	MG-132
REP.A009_YAPC_24H:K09	0.927023	-1.2718	2.19882	20 uM	24 h	YAPC	MG-132
REP.A009_YAPC_24H:K10	-1.02694	0.682773	-1.70971	20 uM	24 h	YAPC	MG-132
REP.A009_YAPC_24H:K11	-1.0963	-0.864909	-0.23139	20 uM	24 h	YAPC	MG-132
REP.A009_YAPC_24H:K12	-1	-0.976043	-0.0239571	20 uM	24 h	YAPC	MG-132
REP.A009_YAPC_24H:N01	-1.39371	-0.837413	-0.556293	10 uM	24 h	YAPC	tioconazole
REP.A009_YAPC_24H:N07	-1.12145	0.992198	-2.11365	10 uM	24 h	YAPC	adapalene
REP.A009_YAPC_24H:N13	-1.98232	1.4453	-3.42763	10 uM	24 h	YAPC	rociletinib
REP.A009_YAPC_24H:N23	-1.19258	1.02968	-2.22226	0.125 uM	24 h	YAPC	fenticonazole
REP.A009_YAPC_24H:N24	1.06052	-1.04938	2.1099	0.04 uM	24 h	YAPC	fenticonazole
REP.A009_YAPC_24H:O01	-1.05279	-0.974033	-0.0787622	20 uM	24 h	YAPC	MG-132
REP.A009_YAPC_24H:O02	-1.18182	-0.961551	-0.220269	20 uM	24 h	YAPC	MG-132
REP.A009_YAPC_24H:O03	0.827865	-1.19621	2.02408	20 uM	24 h	YAPC	MG-132
REP.A009_YAPC_24H:O04	0.97961	-1.11482	2.09443	20 uM	24 h	YAPC	MG-132
REP.A009_YAPC_24H:O05	-1.01118	-1.13233	0.121147	20 uM	24 h	YAPC	MG-132
REP.A009_YAPC_24H:O06	-1.1765	-1	-0.176505	20 uM	24 h	YAPC	MG-132
REP.A009_YAPC_24H:P03	-1.37257	1.2298	-2.60236	1.11 uM	24 h	YAPC	AMG-517
REP.A010_YAPC_24H:C19	-1.28961	0.732852	-2.02246	20 uM	24 h	YAPC	bortezomib
REP.A010_YAPC_24H:C20	-1.36945	-1.06608	-0.303377	20 uM	24 h	YAPC	bortezomib
REP.A010_YAPC_24H:C21	-1	-0.826329	-0.173671	20 uM	24 h	YAPC	bortezomib
REP.A010_YAPC_24H:C22	-1.30715	-0.944505	-0.362641	20 uM	24 h	YAPC	bortezomib
REP.A010_YAPC_24H:C23	-1.31733	-0.956016	-0.361311	20 uM	24 h	YAPC	bortezomib
REP.A010_YAPC_24H:D19	-1.20452	0.784211	-1.98873	10 uM	24 h	YAPC	PCI-24781
REP.A010_YAPC_24H:D20	-1.60348	1.07923	-2.68271	3.33 uM	24 h	YAPC	PCI-24781
REP.A010_YAPC_24H:D21	-1.25901	-1.18627	-0.0727448	1.11 uM	24 h	YAPC	PCI-24781
REP.A010_YAPC_24H:G13	-1.23526	-0.797223	-0.43804	20 uM	24 h	YAPC	bortezomib
REP.A010_YAPC_24H:G14	-1.266	-1.12166	-0.144338	20 uM	24 h	YAPC	bortezomib
REP.A010_YAPC_24H:G15	-1.19517	-0.725945	-0.469223	20 uM	24 h	YAPC	bortezomib
REP.A010_YAPC_24H:G16	-1.24955	-1.17411	-0.0754457	20 uM	24 h	YAPC	bortezomib
REP.A010_YAPC_24H:G17	-1.33902	-1.19968	-0.139338	20 uM	24 h	YAPC	bortezomib
REP.A010_YAPC_24H:G18	-1.07995	-0.89496	-0.184988	20 uM	24 h	YAPC	bortezomib
REP.A010_YAPC_24H:H19	-1.84465	1.33237	-3.17701	10 uM	24 h	YAPC	AT-7519
REP.A010_YAPC_24H:H20	-1.10134	0.926302	-2.02765	3.33 uM	24 h	YAPC	AT-7519
REP.A010_YAPC_24H:H21	1.0019	0.905389	0.0965097	1.11 uM	24 h	YAPC	AT-7519
REP.A010_YAPC_24H:H24	-1.21861	1.19267	-2.41128	0.04 uM	24 h	YAPC	AT-7519
REP.A010_YAPC_24H:J03	-1.44758	1.20672	-2.65429	1.11 uM	24 h	YAPC	dinaciclib
REP.A010_YAPC_24H:J04	1.40851	-1.60497	3.01348	0.37 uM	24 h	YAPC	dinaciclib
REP.A010_YAPC_24H:K02	-1.5078	0.977675	-2.48548	3.33 uM	24 h	YAPC	meisoindigo
REP.A010_YAPC_24H:K08	-1.04958	-0.99689	-0.0526902	20 uM	24 h	YAPC	MG-132
REP.A010_YAPC_24H:K09	-1.36741	0.899789	-2.2672	20 uM	24 h	YAPC	MG-132
REP.A010_YAPC_24H:K10	-1.07772	-1.20001	0.12229	20 uM	24 h	YAPC	MG-132
REP.A010_YAPC_24H:K11	-1.14628	-1.27999	0.133711	20 uM	24 h	YAPC	MG-132
REP.A010_YAPC_24H:L01	-1.47733	0.972023	-2.44935	10 uM	24 h	YAPC	altrenogest
REP.A010_YAPC_24H:L03	0.938046	-1.06441	2.00246	1.11 uM	24 h	YAPC	altrenogest
REP.A010_YAPC_24H:N13	-1.11511	1.18563	-2.30074	10 uM	24 h	YAPC	gemcitabine
REP.A010_YAPC_24H:N14	0.947033	1.08175	-0.134713	3.33 uM	24 h	YAPC	gemcitabine
REP.A010_YAPC_24H:N15	0.902992	-1.26298	2.16597	1.11 uM	24 h	YAPC	gemcitabine
REP.A010_YAPC_24H:N16	1.02535	0.920068	0.105285	0.37 uM	24 h	YAPC	gemcitabine
REP.A010_YAPC_24H:N17	0.958828	-0.98915	1.94798	0.125 uM	24 h	YAPC	gemcitabine
REP.A010_YAPC_24H:N18	1.16367	1.14905	0.0146208	0.04 uM	24 h	YAPC	gemcitabine
REP.A010_YAPC_24H:O01	-1.17927	-0.972199	-0.207067	20 uM	24 h	YAPC	MG-132
REP.A010_YAPC_24H:O03	-0.951968	-1.04762	0.0956488	20 uM	24 h	YAPC	MG-132
REP.A010_YAPC_24H:O04	-1.30059	0.672599	-1.97319	20 uM	24 h	YAPC	MG-132
REP.A010_YAPC_24H:O05	-1.21256	-0.935373	-0.277185	20 uM	24 h	YAPC	MG-132
REP.A010_YAPC_24H:O06	-1.04804	-1.25663	0.208593	20 uM	24 h	YAPC	MG-132
REP.A010_YAPC_24H:P02	-1.12089	-1.0496	-0.0712851	3.33 uM	24 h	YAPC	carfilzomib
REP.A010_YAPC_24H:P03	-1.25278	1.0306	-2.28338	1.11 uM	24 h	YAPC	carfilzomib
REP.A010_YAPC_24H:P04	0.804598	-1.187	1.9916	0.37 uM	24 h	YAPC	carfilzomib
REP.A010_YAPC_24H:P05	-1.23357	-1.08738	-0.146186	0.125 uM	24 h	YAPC	carfilzomib
REP.A010_YAPC_24H:P13	-1.84014	1.21491	-3.05505	10 uM	24 h	YAPC	penfluridol
REP.A011_YAPC_24H:A07	-2.36036	-0.848512	-1.51185	10 uM	24 h	YAPC	XL-888
REP.A011_YAPC_24H:A08	-2.55446	-0.870793	-1.68367	3.33 uM	24 h	YAPC	XL-888
REP.A011_YAPC_24H:A09	-2.3043	-0.850493	-1.45381	1.11 uM	24 h	YAPC	XL-888
REP.A011_YAPC_24H:A10	-2.3156	0.880728	-3.19633	0.37 uM	24 h	YAPC	XL-888
REP.A011_YAPC_24H:A11	-2.11018	0.993811	-3.10399	0.125 uM	24 h	YAPC	XL-888
REP.A011_YAPC_24H:B08	-1.31349	-0.969543	-0.343942	3.33 uM	24 h	YAPC	ixabepilone
REP.A011_YAPC_24H:C19	-1	-1.16254	0.162541	20 uM	24 h	YAPC	bortezomib
REP.A011_YAPC_24H:C20	-1.0429	-0.897329	-0.14557	20 uM	24 h	YAPC	bortezomib
REP.A011_YAPC_24H:C21	-1.20974	-1.07926	-0.13048	20 uM	24 h	YAPC	bortezomib
REP.A011_YAPC_24H:C22	-1.4385	-0.969808	-0.46869	20 uM	24 h	YAPC	bortezomib
REP.A011_YAPC_24H:C23	-1.18475	-1.25205	0.0672948	20 uM	24 h	YAPC	bortezomib
REP.A011_YAPC_24H:C24	-1.30187	-1.06951	-0.23236	20 uM	24 h	YAPC	bortezomib
REP.A011_YAPC_24H:E01	-2.27307	1.61643	-3.88949	10 uM	24 h	YAPC	PD-184352
REP.A011_YAPC_24H:E02	-2.1389	1.87731	-4.01621	3.33 uM	24 h	YAPC	PD-184352
REP.A011_YAPC_24H:E03	-1.66517	1.73842	-3.40359	1.11 uM	24 h	YAPC	PD-184352
REP.A011_YAPC_24H:G09	-1.09235	-0.922273	-0.170079	1.11 uM	24 h	YAPC	PSI-7976
REP.A011_YAPC_24H:G13	-1.26714	-1.06978	-0.197353	20 uM	24 h	YAPC	bortezomib
REP.A011_YAPC_24H:G14	-1.21056	-1.18088	-0.0296788	20 uM	24 h	YAPC	bortezomib
REP.A011_YAPC_24H:G15	-1.62918	-0.923101	-0.706074	20 uM	24 h	YAPC	bortezomib
REP.A011_YAPC_24H:G16	-1.13548	-1.08307	-0.0524114	20 uM	24 h	YAPC	bortezomib
REP.A011_YAPC_24H:G17	-1.19142	-1.17653	-0.014884	20 uM	24 h	YAPC	bortezomib
REP.A011_YAPC_24H:G18	-1.26395	-1.04121	-0.22274	20 uM	24 h	YAPC	bortezomib
REP.A011_YAPC_24H:H07	-1.34338	1.62915	-2.97253	10 uM	24 h	YAPC	AZ-628
REP.A011_YAPC_24H:H08	-1.4945	1.60892	-3.10342	3.33 uM	24 h	YAPC	AZ-628
REP.A011_YAPC_24H:H24	-1.19071	1.05811	-2.24883	0.04 uM	24 h	YAPC	rilpivirine
REP.A011_YAPC_24H:K07	-0.997369	-1.17149	0.174118	20 uM	24 h	YAPC	MG-132
REP.A011_YAPC_24H:K08	0.837808	-1.15198	1.98978	20 uM	24 h	YAPC	MG-132
REP.A011_YAPC_24H:K09	-1.16661	-1.05432	-0.112291	20 uM	24 h	YAPC	MG-132
REP.A011_YAPC_24H:K10	-1.2618	-1.00489	-0.256901	20 uM	24 h	YAPC	MG-132
REP.A011_YAPC_24H:K11	-0.999795	-1.32037	0.32058	20 uM	24 h	YAPC	MG-132
REP.A011_YAPC_24H:K12	-1.23976	-0.951229	-0.288533	20 uM	24 h	YAPC	MG-132
REP.A011_YAPC_24H:N07	-2.27574	1.72673	-4.00247	10 uM	24 h	YAPC	PF-04691502
REP.A011_YAPC_24H:N08	-2.18913	1.14889	-3.33802	3.33 uM	24 h	YAPC	PF-04691502
REP.A011_YAPC_24H:O01	-1.16488	-1.11089	-0.0539859	20 uM	24 h	YAPC	MG-132
REP.A011_YAPC_24H:O02	0.800272	-1.27771	2.07799	20 uM	24 h	YAPC	MG-132
REP.A011_YAPC_24H:O04	-1.29581	-0.887887	-0.407923	20 uM	24 h	YAPC	MG-132
REP.A011_YAPC_24H:O05	-1.19887	-0.968515	-0.23035	20 uM	24 h	YAPC	MG-132
REP.A011_YAPC_24H:O06	-1.05638	-0.912845	-0.143538	20 uM	24 h	YAPC	MG-132
REP.A011_YAPC_24H:P03	-1.02011	1.19513	-2.21524	1.11 uM	24 h	YAPC	dexloxiglumide
REP.A011_YAPC_24H:P04	0.92594	-1.19663	2.12257	0.37 uM	24 h	YAPC	dexloxiglumide
REP.A011_YAPC_24H:P07	-1.0211	-1.35937	0.338273	10 uM	24 h	YAPC	isofloxythepin
REP.A012_YAPC_24H:A13	-1.13858	1.08582	-2.2244	10 uM	24 h	YAPC	adarotene
REP.A012_YAPC_24H:A14	0.976832	0.972489	0.0043426	3.33 uM	24 h	YAPC	adarotene
REP.A012_YAPC_24H:A15	1.0234	-1.05995	2.08335	1.11 uM	24 h	YAPC	adarotene
REP.A012_YAPC_24H:A16	-1.2387	-1.088	-0.150696	0.37 uM	24 h	YAPC	adarotene
REP.A012_YAPC_24H:A19	-2.1456	1.04911	-3.19471	10 uM	24 h	YAPC	colchicine
REP.A012_YAPC_24H:A20	-2.00681	1.1062	-3.11301	3.33 uM	24 h	YAPC	colchicine
REP.A012_YAPC_24H:A21	-2.11115	0.934237	-3.04539	1.11 uM	24 h	YAPC	colchicine
REP.A012_YAPC_24H:A22	-1.70986	-1.03054	-0.679317	0.37 uM	24 h	YAPC	colchicine
REP.A012_YAPC_24H:C01	1.18543	-0.93722	2.12265	10 uM	24 h	YAPC	trovafloxacin
REP.A012_YAPC_24H:C19	-1.07096	-0.967841	-0.10312	20 uM	24 h	YAPC	bortezomib
REP.A012_YAPC_24H:C20	0.976731	-1.06038	2.03711	20 uM	24 h	YAPC	bortezomib
REP.A012_YAPC_24H:C21	-1.13099	0.741685	-1.87267	20 uM	24 h	YAPC	bortezomib
REP.A012_YAPC_24H:C22	0.838983	-0.914183	1.75317	20 uM	24 h	YAPC	bortezomib
REP.A012_YAPC_24H:C23	-1.42777	-0.982428	-0.44534	20 uM	24 h	YAPC	bortezomib
REP.A012_YAPC_24H:D01	-0.949739	-1.20292	0.253184	10 uM	24 h	YAPC	ATN-161
REP.A012_YAPC_24H:F01	-0.996361	-0.966189	-0.0301728	10 uM	24 h	YAPC	brexpiprazole
REP.A012_YAPC_24H:G13	-1.02707	-1.09838	0.0713026	20 uM	24 h	YAPC	bortezomib
REP.A012_YAPC_24H:G14	-1.10229	-0.921494	-0.180792	20 uM	24 h	YAPC	bortezomib
REP.A012_YAPC_24H:G15	-1.05538	-0.880952	-0.174428	20 uM	24 h	YAPC	bortezomib
REP.A012_YAPC_24H:G16	0.869053	-0.980248	1.8493	20 uM	24 h	YAPC	bortezomib
REP.A012_YAPC_24H:G17	-0.965904	-0.908261	-0.0576437	20 uM	24 h	YAPC	bortezomib
REP.A012_YAPC_24H:G18	-1.10021	-1.13553	0.0353256	20 uM	24 h	YAPC	bortezomib
REP.A012_YAPC_24H:K07	-1.05073	-0.990057	-0.060674	20 uM	24 h	YAPC	MG-132
REP.A012_YAPC_24H:K08	0.793619	-0.899364	1.69298	20 uM	24 h	YAPC	MG-132
REP.A012_YAPC_24H:K09	1.03835	-1.28762	2.32596	20 uM	24 h	YAPC	MG-132
REP.A012_YAPC_24H:K10	-0.944898	-1.02001	0.0751166	20 uM	24 h	YAPC	MG-132
REP.A012_YAPC_24H:K11	-1.12365	-0.995649	-0.128002	20 uM	24 h	YAPC	MG-132
REP.A012_YAPC_24H:K12	0.991223	-0.870654	1.86188	20 uM	24 h	YAPC	MG-132
REP.A012_YAPC_24H:L01	1.29296	-1.14023	2.4332	10 uM	24 h	YAPC	RG-2833
REP.A012_YAPC_24H:L02	1.36151	-1.51157	2.87308	3.33 uM	24 h	YAPC	RG-2833
REP.A012_YAPC_24H:N02	-1.18977	-1.06908	-0.120692	3.33 uM	24 h	YAPC	BMS-299897
REP.A012_YAPC_24H:N03	-1.0698	0.941888	-2.01168	1.11 uM	24 h	YAPC	BMS-299897
REP.A012_YAPC_24H:N05	-1	1.36192	-2.36192	0.125 uM	24 h	YAPC	BMS-299897
REP.A012_YAPC_24H:O01	-1.01566	-1.01816	0.00250772	20 uM	24 h	YAPC	MG-132
REP.A012_YAPC_24H:O02	-0.95742	-1	0.0425801	20 uM	24 h	YAPC	MG-132
REP.A012_YAPC_24H:O03	-0.860373	-0.933378	0.0730052	20 uM	24 h	YAPC	MG-132
REP.A012_YAPC_24H:O04	0.735437	-1	1.73544	20 uM	24 h	YAPC	MG-132
REP.A012_YAPC_24H:O06	0.811898	-1.08001	1.89191	20 uM	24 h	YAPC	MG-132
REP.A012_YAPC_24H:O19	-2.49909	1.45049	-3.94958	10 uM	24 h	YAPC	cobimetinib
REP.A012_YAPC_24H:O20	-2.21209	1.51223	-3.72432	3.33 uM	24 h	YAPC	cobimetinib
REP.A012_YAPC_24H:O21	-2.21495	1.29914	-3.51409	1.11 uM	24 h	YAPC	cobimetinib
REP.A012_YAPC_24H:P01	-1.62421	1.02977	-2.65399	10 uM	24 h	YAPC	mepivacaine
REP.A012_YAPC_24H:P03	-1	1.26286	-2.26286	1.11 uM	24 h	YAPC	mepivacaine
REP.A012_YAPC_24H:P05	-1.08119	-1.00814	-0.0730508	0.125 uM	24 h	YAPC	mepivacaine
REP.A012_YAPC_24H:P19	-2.06735	1.14693	-3.21428	10 uM	24 h	YAPC	foretinib
REP.A012_YAPC_24H:P20	-1.10432	0.882861	-1.98718	3.33 uM	24 h	YAPC	foretinib
REP.A013_YAPC_24H:A18	0.993612	-0.988636	1.98225	0.04 uM	24 h	YAPC	conivaptan
REP.A013_YAPC_24H:A19	0.980509	1.00846	-0.0279481	10 uM	24 h	YAPC	zardaverine
REP.A013_YAPC_24H:A22	-1.12755	1.32332	-2.45087	0.37 uM	24 h	YAPC	zardaverine
REP.A013_YAPC_24H:A23	0.897176	1.26414	-0.366969	0.125 uM	24 h	YAPC	zardaverine
REP.A013_YAPC_24H:C19	-1.02852	-1.13441	0.105885	20 uM	24 h	YAPC	bortezomib
REP.A013_YAPC_24H:C20	-1	-0.998225	-0.00177541	20 uM	24 h	YAPC	bortezomib
REP.A013_YAPC_24H:D07	-1.84587	1.15677	-3.00263	10 uM	24 h	YAPC	camptothecin
REP.A013_YAPC_24H:D08	-1.5574	0.854428	-2.41183	3.33 uM	24 h	YAPC	camptothecin
REP.A013_YAPC_24H:D09	-1.16513	0.901155	-2.06628	1.11 uM	24 h	YAPC	camptothecin
REP.A013_YAPC_24H:D10	1.22908	-0.976221	2.2053	0.37 uM	24 h	YAPC	camptothecin
REP.A013_YAPC_24H:D11	1.19409	-1.24035	2.43444	0.125 uM	24 h	YAPC	camptothecin
REP.A013_YAPC_24H:D12	0.983991	-0.97758	1.96157	0.04 uM	24 h	YAPC	camptothecin
REP.A013_YAPC_24H:D19	-1.04536	1.08907	-2.13443	10 uM	24 h	YAPC	clonazepam
REP.A013_YAPC_24H:F01	0.969006	-1.06147	2.03048	10 uM	24 h	YAPC	cilomilast
REP.A013_YAPC_24H:F17	-2.05402	1.78212	-3.83614	0.125 uM	24 h	YAPC	atipamezole
REP.A013_YAPC_24H:G13	-1.28188	-1.13489	-0.146992	20 uM	24 h	YAPC	bortezomib
REP.A013_YAPC_24H:G14	-1.02221	-0.823621	-0.198592	20 uM	24 h	YAPC	bortezomib
REP.A013_YAPC_24H:G15	-1.19133	-0.998038	-0.193291	20 uM	24 h	YAPC	bortezomib
REP.A013_YAPC_24H:G16	-1.16133	0.648179	-1.80951	20 uM	24 h	YAPC	bortezomib
REP.A013_YAPC_24H:G17	-1.17953	-0.787937	-0.391593	20 uM	24 h	YAPC	bortezomib
REP.A013_YAPC_24H:G18	-1.03203	-0.988101	-0.0439334	20 uM	24 h	YAPC	bortezomib
REP.A013_YAPC_24H:J01	-2.4438	-0.826404	-1.61739	10 uM	24 h	YAPC	KW-2478
REP.A013_YAPC_24H:J02	-1.70752	1.41375	-3.12127	3.33 uM	24 h	YAPC	KW-2478
REP.A013_YAPC_24H:K01	-1.93013	1.74665	-3.67678	10 uM	24 h	YAPC	STA-5326
REP.A013_YAPC_24H:K02	-2.29474	1.9888	-4.28354	3.33 uM	24 h	YAPC	STA-5326
REP.A013_YAPC_24H:K07	-1.16035	-0.984599	-0.175746	20 uM	24 h	YAPC	MG-132
REP.A013_YAPC_24H:K08	0.843574	-1.03192	1.87549	20 uM	24 h	YAPC	MG-132
REP.A013_YAPC_24H:K09	-0.940972	-0.927643	-0.0133291	20 uM	24 h	YAPC	MG-132
REP.A013_YAPC_24H:K10	0.753525	-1.16561	1.91914	20 uM	24 h	YAPC	MG-132
REP.A013_YAPC_24H:K11	0.771149	-1.00856	1.77971	20 uM	24 h	YAPC	MG-132
REP.A013_YAPC_24H:K12	0.836664	-1.07855	1.91522	20 uM	24 h	YAPC	MG-132
REP.A013_YAPC_24H:M07	-2.35863	1.57224	-3.93088	10 uM	24 h	YAPC	SR-33805
REP.A013_YAPC_24H:N19	-1.0495	-1.17083	0.12134	10 uM	24 h	YAPC	defactinib
REP.A013_YAPC_24H:O01	-1.09193	-0.992963	-0.0989697	20 uM	24 h	YAPC	MG-132
REP.A013_YAPC_24H:O02	-1.14927	-0.921844	-0.227422	20 uM	24 h	YAPC	MG-132
REP.A013_YAPC_24H:O03	-1.10911	0.61387	-1.72298	20 uM	24 h	YAPC	MG-132
REP.A013_YAPC_24H:O04	-1.02465	-0.901414	-0.123232	20 uM	24 h	YAPC	MG-132
REP.A013_YAPC_24H:O05	-1.01905	-1.05676	0.0377082	20 uM	24 h	YAPC	MG-132
REP.A013_YAPC_24H:O06	-1	-0.993711	-0.00628893	20 uM	24 h	YAPC	MG-132
REP.A013_YAPC_24H:O19	-1.08109	-1.05866	-0.0224322	10 uM	24 h	YAPC	dexniguldipine
REP.A013_YAPC_24H:P14	0.842004	0.967213	-0.125209	3.33 uM	24 h	YAPC	tolnaftate
REP.A013_YAPC_24H:P19	0.887775	1.07474	-0.186968	10 uM	24 h	YAPC	nateglinide
REP.A013_YAPC_24H:P20	-1.0236	1.55709	-2.58069	3.33 uM	24 h	YAPC	nateglinide
REP.A013_YAPC_24H:P21	-0.972557	1.05093	-2.02349	1.11 uM	24 h	YAPC	nateglinide
REP.A013_YAPC_24H:P24	0.665811	0.837659	-0.171847	0.04 uM	24 h	YAPC	nateglinide
REP.A014_YAPC_24H:A19	-1.33702	0.921471	-2.25849	10 uM	24 h	YAPC	LGX-818
REP.A014_YAPC_24H:B13	-2.78204	1.68633	-4.46838	10 uM	24 h	YAPC	AP-26113
REP.A014_YAPC_24H:B14	-2.41158	1.44499	-3.85657	3.33 uM	24 h	YAPC	AP-26113
REP.A014_YAPC_24H:C07	1.40299	-1.36475	2.76774	10 uM	24 h	YAPC	Y-39983
REP.A014_YAPC_24H:C18	-1.15081	-1.03739	-0.113415	0.04 uM	24 h	YAPC	cilengitide
REP.A014_YAPC_24H:C19	-1.04052	-0.975348	-0.0651751	20 uM	24 h	YAPC	bortezomib
REP.A014_YAPC_24H:C21	0.776647	-0.942321	1.71897	20 uM	24 h	YAPC	bortezomib
REP.A014_YAPC_24H:C22	-0.982299	0.791209	-1.77351	20 uM	24 h	YAPC	bortezomib
REP.A014_YAPC_24H:C23	-1.10473	0.884008	-1.98874	20 uM	24 h	YAPC	bortezomib
REP.A014_YAPC_24H:C24	-0.997214	-1.12221	0.124996	20 uM	24 h	YAPC	bortezomib
REP.A014_YAPC_24H:D01	-1.76102	1.10367	-2.86468	10 uM	24 h	YAPC	clofazimine
REP.A014_YAPC_24H:F01	-2.55973	0.948883	-3.50861	10 uM	24 h	YAPC	AT-13387
REP.A014_YAPC_24H:F02	-2.34539	0.958149	-3.30354	3.33 uM	24 h	YAPC	AT-13387
REP.A014_YAPC_24H:F03	-2.38824	0.975564	-3.3638	1.11 uM	24 h	YAPC	AT-13387
REP.A014_YAPC_24H:F04	-2.10477	1.0739	-3.17867	0.37 uM	24 h	YAPC	AT-13387
REP.A014_YAPC_24H:G13	-0.969307	0.751429	-1.72074	20 uM	24 h	YAPC	bortezomib
REP.A014_YAPC_24H:G15	-1.03589	-0.861902	-0.173985	20 uM	24 h	YAPC	bortezomib
REP.A014_YAPC_24H:G16	-1.07075	-0.907919	-0.162828	20 uM	24 h	YAPC	bortezomib
REP.A014_YAPC_24H:G17	-1.03395	-0.980807	-0.0531443	20 uM	24 h	YAPC	bortezomib
REP.A014_YAPC_24H:J01	-1.21831	0.686733	-1.90504	10 uM	24 h	YAPC	PHA-848125
REP.A014_YAPC_24H:J02	-2.1865	1.24174	-3.42824	3.33 uM	24 h	YAPC	PHA-848125
REP.A014_YAPC_24H:J03	-2.38674	1.4629	-3.84964	1.11 uM	24 h	YAPC	PHA-848125
REP.A014_YAPC_24H:J04	-2.11449	1.79321	-3.9077	0.37 uM	24 h	YAPC	PHA-848125
REP.A014_YAPC_24H:J05	-1.61878	1.18526	-2.80403	0.125 uM	24 h	YAPC	PHA-848125
REP.A014_YAPC_24H:K07	-0.906685	0.739893	-1.64658	20 uM	24 h	YAPC	MG-132
REP.A014_YAPC_24H:K08	-0.946291	0.770663	-1.71695	20 uM	24 h	YAPC	MG-132
REP.A014_YAPC_24H:K09	-1.2816	0.804024	-2.08563	20 uM	24 h	YAPC	MG-132
REP.A014_YAPC_24H:K10	-0.950926	0.952714	-1.90364	20 uM	24 h	YAPC	MG-132
REP.A014_YAPC_24H:K12	0.824749	-0.89511	1.71986	20 uM	24 h	YAPC	MG-132
REP.A014_YAPC_24H:K13	-2.50471	1.25227	-3.75698	10 uM	24 h	YAPC	PF-03758309
REP.A014_YAPC_24H:K14	-2.23096	1.77447	-4.00543	3.33 uM	24 h	YAPC	PF-03758309
REP.A014_YAPC_24H:K15	-1.58896	1.33378	-2.92274	1.11 uM	24 h	YAPC	PF-03758309
REP.A014_YAPC_24H:K16	-1.85058	1.59528	-3.44585	0.37 uM	24 h	YAPC	PF-03758309
REP.A014_YAPC_24H:K17	-0.937062	-0.85318	-0.083882	0.125 uM	24 h	YAPC	PF-03758309
REP.A014_YAPC_24H:K18	-0.997981	1.38019	-2.37817	0.04 uM	24 h	YAPC	PF-03758309
REP.A014_YAPC_24H:L01	-1.01665	-1.09759	0.0809395	10 uM	24 h	YAPC	delanzomib
REP.A014_YAPC_24H:L02	-1.09018	0.718632	-1.80882	3.33 uM	24 h	YAPC	delanzomib
REP.A014_YAPC_24H:L03	-1.17075	-1.42445	0.253702	1.11 uM	24 h	YAPC	delanzomib
REP.A014_YAPC_24H:L04	-1.22874	-1.02281	-0.205932	0.37 uM	24 h	YAPC	delanzomib
REP.A014_YAPC_24H:L05	-1.17006	-0.947632	-0.222427	0.125 uM	24 h	YAPC	delanzomib
REP.A014_YAPC_24H:L06	-1.39384	-1.1488	-0.245045	0.04 uM	24 h	YAPC	delanzomib
REP.A014_YAPC_24H:M01	-2.15271	1.40685	-3.55956	10 uM	24 h	YAPC	AZD-8330
REP.A014_YAPC_24H:M02	-2.44773	1.94595	-4.39367	3.33 uM	24 h	YAPC	AZD-8330
REP.A014_YAPC_24H:M03	-2.61892	2.31688	-4.9358	1.11 uM	24 h	YAPC	AZD-8330
REP.A014_YAPC_24H:M04	-2.24307	1.97309	-4.21615	0.37 uM	24 h	YAPC	AZD-8330
REP.A014_YAPC_24H:M05	-2.12128	1.62212	-3.74339	0.125 uM	24 h	YAPC	AZD-8330
REP.A014_YAPC_24H:M06	-1.79598	1.66209	-3.45808	0.04 uM	24 h	YAPC	AZD-8330
REP.A014_YAPC_24H:N19	1.20698	-1.29715	2.50413	10 uM	24 h	YAPC	teroxirone
REP.A014_YAPC_24H:O01	-1.14441	-0.827321	-0.317093	20 uM	24 h	YAPC	MG-132
REP.A014_YAPC_24H:O03	-1.16131	0.939903	-2.10121	20 uM	24 h	YAPC	MG-132
REP.A014_YAPC_24H:O04	-1.0441	-1.01093	-0.0331755	20 uM	24 h	YAPC	MG-132
REP.A014_YAPC_24H:O05	-1.17825	0.744586	-1.92283	20 uM	24 h	YAPC	MG-132
REP.A014_YAPC_24H:O06	-1.1594	0.865174	-2.02458	20 uM	24 h	YAPC	MG-132
REP.A014_YAPC_24H:P03	-1.21201	1.13815	-2.35017	1.11 uM	24 h	YAPC	BRD-K41170226
REP.A014_YAPC_24H:P19	-1.99262	0.895894	-2.88852	10 uM	24 h	YAPC	triclosan
REP.A015_YAPC_24H:A13	1.11464	-1.06292	2.17756	10 uM	24 h	YAPC	BMS-927711
REP.A015_YAPC_24H:A19	-1.88412	1.06685	-2.95098	10 uM	24 h	YAPC	primaquine
REP.A015_YAPC_24H:C07	-1.63889	0.961791	-2.60068	10 uM	24 h	YAPC	voxtalisib
REP.A015_YAPC_24H:C08	1.04931	-1.15218	2.20149	3.33 uM	24 h	YAPC	voxtalisib
REP.A015_YAPC_24H:C13	1.14865	-0.905786	2.05443	10 uM	24 h	YAPC	amonafide
REP.A015_YAPC_24H:C19	-1.01136	-1.07765	0.0662917	20 uM	24 h	YAPC	bortezomib
REP.A015_YAPC_24H:C20	0.751045	-1.02701	1.77805	20 uM	24 h	YAPC	bortezomib
REP.A015_YAPC_24H:C21	0.866925	-1.14183	2.00875	20 uM	24 h	YAPC	bortezomib
REP.A015_YAPC_24H:C22	-0.971071	-1.10253	0.131457	20 uM	24 h	YAPC	bortezomib
REP.A015_YAPC_24H:C23	-1.01737	0.69481	-1.71218	20 uM	24 h	YAPC	bortezomib
REP.A015_YAPC_24H:C24	-1.09021	0.643061	-1.73327	20 uM	24 h	YAPC	bortezomib
REP.A015_YAPC_24H:E01	1.02086	-1.01042	2.03128	10 uM	24 h	YAPC	guanaben-acetate
REP.A015_YAPC_24H:E07	-1.26553	0.947152	-2.21268	10 uM	24 h	YAPC	epirubicin
REP.A015_YAPC_24H:E08	1.00879	0.815801	0.192988	3.33 uM	24 h	YAPC	epirubicin
REP.A015_YAPC_24H:E09	1.03337	0.860612	0.172754	1.11 uM	24 h	YAPC	epirubicin
REP.A015_YAPC_24H:E10	1.17441	1.1885	-0.0140928	0.37 uM	24 h	YAPC	epirubicin
REP.A015_YAPC_24H:E13	-1.36484	0.868321	-2.23316	10 uM	24 h	YAPC	dacinostat
REP.A015_YAPC_24H:E14	-1.33188	-1.22861	-0.103267	3.33 uM	24 h	YAPC	dacinostat
REP.A015_YAPC_24H:E15	-1.21221	-1.19805	-0.0141579	1.11 uM	24 h	YAPC	dacinostat
REP.A015_YAPC_24H:E16	-1.23899	-1.15474	-0.0842512	0.37 uM	24 h	YAPC	dacinostat
REP.A015_YAPC_24H:E17	-1.33273	-1.19683	-0.135905	0.125 uM	24 h	YAPC	dacinostat
REP.A015_YAPC_24H:E18	0.868386	-1.19338	2.06176	0.04 uM	24 h	YAPC	dacinostat
REP.A015_YAPC_24H:E19	-2.20179	1.75685	-3.95864	10 uM	24 h	YAPC	selumetinib
REP.A015_YAPC_24H:E20	-1.48096	1.69426	-3.17522	3.33 uM	24 h	YAPC	selumetinib
REP.A015_YAPC_24H:E24	-0.931603	-1.02841	0.096803	0.04 uM	24 h	YAPC	selumetinib
REP.A015_YAPC_24H:F19	-1.46944	-1.12139	-0.348045	10 uM	24 h	YAPC	dacomitinib
REP.A015_YAPC_24H:G13	-1.11331	0.67937	-1.79268	20 uM	24 h	YAPC	bortezomib
REP.A015_YAPC_24H:G14	-1.25192	-0.882459	-0.369459	20 uM	24 h	YAPC	bortezomib
REP.A015_YAPC_24H:G15	-1.0105	-1.0704	0.0598977	20 uM	24 h	YAPC	bortezomib
REP.A015_YAPC_24H:G16	-1.03712	-1.26798	0.230858	20 uM	24 h	YAPC	bortezomib
REP.A015_YAPC_24H:G17	-1.33527	-0.896996	-0.438276	20 uM	24 h	YAPC	bortezomib
REP.A015_YAPC_24H:G18	-1.16437	-0.992601	-0.171768	20 uM	24 h	YAPC	bortezomib
REP.A015_YAPC_24H:H20	-1.18982	1.01582	-2.20564	3.33 uM	24 h	YAPC	rasagiline
REP.A015_YAPC_24H:I01	-1.28306	1.03497	-2.31802	10 uM	24 h	YAPC	mebendazole
REP.A015_YAPC_24H:J24	-1.17532	1.17949	-2.35481	0.04 uM	24 h	YAPC	oxybenzone
REP.A015_YAPC_24H:K07	-1.30942	-0.85162	-0.457802	20 uM	24 h	YAPC	MG-132
REP.A015_YAPC_24H:K08	-1.01517	0.811763	-1.82693	20 uM	24 h	YAPC	MG-132
REP.A015_YAPC_24H:K09	0.994293	-0.820645	1.81494	20 uM	24 h	YAPC	MG-132
REP.A015_YAPC_24H:K10	-1.11659	-0.960677	-0.155909	20 uM	24 h	YAPC	MG-132
REP.A015_YAPC_24H:K11	-1.33327	0.817854	-2.15112	20 uM	24 h	YAPC	MG-132
REP.A015_YAPC_24H:K12	-1.20262	-0.831796	-0.370825	20 uM	24 h	YAPC	MG-132
REP.A015_YAPC_24H:K24	-1.3974	0.995146	-2.39255	0.04 uM	24 h	YAPC	ICI-192605
REP.A015_YAPC_24H:L01	-1.51574	1.36607	-2.88181	10 uM	24 h	YAPC	MLN-0128
REP.A015_YAPC_24H:L02	-1.35948	1.03833	-2.39781	3.33 uM	24 h	YAPC	MLN-0128
REP.A015_YAPC_24H:L03	-1.33569	1.16479	-2.50049	1.11 uM	24 h	YAPC	MLN-0128
REP.A015_YAPC_24H:L04	-1.37978	1.20861	-2.5884	0.37 uM	24 h	YAPC	MLN-0128
REP.A015_YAPC_24H:O01	-1	-1.04036	0.0403615	20 uM	24 h	YAPC	MG-132
REP.A015_YAPC_24H:O02	-1.16945	-0.877041	-0.292413	20 uM	24 h	YAPC	MG-132
REP.A015_YAPC_24H:O03	-1.26445	-0.955342	-0.309109	20 uM	24 h	YAPC	MG-132
REP.A015_YAPC_24H:O04	-1.15354	-1.05665	-0.0968964	20 uM	24 h	YAPC	MG-132
REP.A015_YAPC_24H:O05	-1.29418	-0.966581	-0.327601	20 uM	24 h	YAPC	MG-132
REP.A015_YAPC_24H:O06	-1.16707	-0.985611	-0.181461	20 uM	24 h	YAPC	MG-132
REP.A015_YAPC_24H:O07	-2.03194	0.971743	-3.00369	10 uM	24 h	YAPC	BRD-K61195623
REP.A015_YAPC_24H:O08	-2.01324	1.1165	-3.12973	3.33 uM	24 h	YAPC	BRD-K61195623
REP.A015_YAPC_24H:O09	-2.09665	1.02944	-3.12609	1.11 uM	24 h	YAPC	BRD-K61195623
REP.A015_YAPC_24H:O10	-2.19917	1.14982	-3.34899	0.37 uM	24 h	YAPC	BRD-K61195623
REP.A015_YAPC_24H:O11	-1.85376	1.19452	-3.04828	0.125 uM	24 h	YAPC	BRD-K61195623
REP.A015_YAPC_24H:P02	-1.10301	1.3033	-2.40631	3.33 uM	24 h	YAPC	gliclazide
REP.A015_YAPC_24H:P03	-1.02462	1.35624	-2.38086	1.11 uM	24 h	YAPC	gliclazide
REP.A015_YAPC_24H:P13	-1.20052	0.788929	-1.98945	10 uM	24 h	YAPC	romidepsin
REP.A015_YAPC_24H:P14	-1.21768	1.02072	-2.2384	3.33 uM	24 h	YAPC	romidepsin
REP.A015_YAPC_24H:P15	-1.32647	-1.0224	-0.304065	1.11 uM	24 h	YAPC	romidepsin
REP.A015_YAPC_24H:P16	-1.43559	-1.0072	-0.428396	0.37 uM	24 h	YAPC	romidepsin
REP.A015_YAPC_24H:P17	-1.28658	-1.11971	-0.166863	0.125 uM	24 h	YAPC	romidepsin
REP.A015_YAPC_24H:P18	-1.6109	1.00553	-2.61643	0.04 uM	24 h	YAPC	romidepsin
REP.A016_YAPC_24H:A19	-1.94314	0.950315	-2.89345	10 uM	24 h	YAPC	palbociclib
REP.A016_YAPC_24H:A20	-1.98216	1.57751	-3.55967	3.33 uM	24 h	YAPC	palbociclib
REP.A016_YAPC_24H:C01	-1.55311	0.966566	-2.51968	10 uM	24 h	YAPC	cabozantinib
REP.A016_YAPC_24H:C02	-1.30275	1.04389	-2.34664	3.33 uM	24 h	YAPC	cabozantinib
REP.A016_YAPC_24H:C05	-1.26936	0.77425	-2.04361	0.125 uM	24 h	YAPC	cabozantinib
REP.A016_YAPC_24H:C19	-1.33831	0.818771	-2.15708	20 uM	24 h	YAPC	bortezomib
REP.A016_YAPC_24H:C20	-1.17947	0.744215	-1.92369	20 uM	24 h	YAPC	bortezomib
REP.A016_YAPC_24H:D19	-2.37223	1.02632	-3.39854	10 uM	24 h	YAPC	BIIB-021
REP.A016_YAPC_24H:D20	-2.42618	1.17014	-3.59631	3.33 uM	24 h	YAPC	BIIB-021
REP.A016_YAPC_24H:D21	-2.36166	0.885038	-3.2467	1.11 uM	24 h	YAPC	BIIB-021
REP.A016_YAPC_24H:D22	-1.72723	0.820744	-2.54797	0.37 uM	24 h	YAPC	BIIB-021
REP.A016_YAPC_24H:E03	-2.40711	1.53597	-3.94308	1.11 uM	24 h	YAPC	R-547
REP.A016_YAPC_24H:E07	1.38892	-1.20734	2.59625	10 uM	24 h	YAPC	tacedinaline
REP.A016_YAPC_24H:G13	-1.11276	-1.04825	-0.0645037	20 uM	24 h	YAPC	bortezomib
REP.A016_YAPC_24H:G14	-1.22252	0.742812	-1.96533	20 uM	24 h	YAPC	bortezomib
REP.A016_YAPC_24H:G15	-1.39634	-0.974116	-0.422224	20 uM	24 h	YAPC	bortezomib
REP.A016_YAPC_24H:G16	-1.10463	-1.07329	-0.0313393	20 uM	24 h	YAPC	bortezomib
REP.A016_YAPC_24H:I01	0.900095	-0.989696	1.88979	10 uM	24 h	YAPC	ripasudil
REP.A016_YAPC_24H:I19	-1.97642	1.71908	-3.6955	10 uM	24 h	YAPC	MK-1775
REP.A016_YAPC_24H:I20	-1.59358	1.55383	-3.1474	3.33 uM	24 h	YAPC	MK-1775
REP.A016_YAPC_24H:K01	0.927693	0.819728	0.107965	10 uM	24 h	YAPC	etoricoxib
REP.A016_YAPC_24H:K07	-1.30569	0.727082	-2.03278	20 uM	24 h	YAPC	MG-132
REP.A016_YAPC_24H:K08	-1.02237	-0.958653	-0.0637147	20 uM	24 h	YAPC	MG-132
REP.A016_YAPC_24H:K10	-1.17456	-1.04042	-0.134135	20 uM	24 h	YAPC	MG-132
REP.A016_YAPC_24H:K12	-1.05408	-1.00458	-0.0495009	20 uM	24 h	YAPC	MG-132
REP.A016_YAPC_24H:L13	-2.30325	1.17828	-3.48153	10 uM	24 h	YAPC	azacitidine
REP.A016_YAPC_24H:M01	-1.24222	1.67004	-2.91226	10 uM	24 h	YAPC	aphidicolin
REP.A016_YAPC_24H:M02	-1.57726	2.10638	-3.68365	3.33 uM	24 h	YAPC	aphidicolin
REP.A016_YAPC_24H:M07	-1.46856	-1.20386	-0.264704	10 uM	24 h	YAPC	manumycin-a
REP.A016_YAPC_24H:O01	-1.1177	-1.0409	-0.0767944	20 uM	24 h	YAPC	MG-132
REP.A016_YAPC_24H:O06	-1.18875	0.709294	-1.89805	20 uM	24 h	YAPC	MG-132
REP.A016_YAPC_24H:O12	-1.15554	-1.27543	0.119889	0.04 uM	24 h	YAPC	OTS-167
REP.A016_YAPC_24H:P03	0.924591	1.05844	-0.133846	1.11 uM	24 h	YAPC	inositol
REP.A017_YAPC_24H:C19	-1.19639	0.881731	-2.07812	20 uM	24 h	YAPC	bortezomib
REP.A017_YAPC_24H:C20	0.789743	-1.08064	1.87038	20 uM	24 h	YAPC	bortezomib
REP.A017_YAPC_24H:C22	-1.2549	0.763414	-2.01832	20 uM	24 h	YAPC	bortezomib
REP.A017_YAPC_24H:G01	-1.58403	1.22194	-2.80597	10 uM	24 h	YAPC	GDC-0199
REP.A017_YAPC_24H:G16	-1.05995	-0.862746	-0.197201	20 uM	24 h	YAPC	bortezomib
REP.A017_YAPC_24H:G17	-0.920712	0.693346	-1.61406	20 uM	24 h	YAPC	bortezomib
REP.A017_YAPC_24H:I01	-1.32226	1.12577	-2.44802	10 uM	24 h	YAPC	trifluridine
REP.A017_YAPC_24H:I02	-1.23282	1.33391	-2.56672	3.33 uM	24 h	YAPC	trifluridine
REP.A017_YAPC_24H:I03	-1.1345	1.39669	-2.53119	1.11 uM	24 h	YAPC	trifluridine
REP.A017_YAPC_24H:I07	-2.63487	1.92201	-4.55688	10 uM	24 h	YAPC	Ro-4987655
REP.A017_YAPC_24H:I08	-2.40444	1.99733	-4.40177	3.33 uM	24 h	YAPC	Ro-4987655
REP.A017_YAPC_24H:I09	-2.31838	1.56558	-3.88396	1.11 uM	24 h	YAPC	Ro-4987655
REP.A017_YAPC_24H:I10	-2.04459	1.87845	-3.92304	0.37 uM	24 h	YAPC	Ro-4987655
REP.A017_YAPC_24H:I11	-1.5728	2.16475	-3.73755	0.125 uM	24 h	YAPC	Ro-4987655
REP.A017_YAPC_24H:K11	-0.984058	0.723104	-1.70716	20 uM	24 h	YAPC	MG-132
REP.A017_YAPC_24H:M10	-1.41841	-1.03874	-0.379673	0.37 uM	24 h	YAPC	CI-966
REP.A017_YAPC_24H:O01	-1.22281	0.891967	-2.11477	20 uM	24 h	YAPC	MG-132
REP.A017_YAPC_24H:P03	-1.15686	1.5037	-2.66056	1.11 uM	24 h	YAPC	molsidomine
REP.A018_YAPC_24H:A13	-1.18693	1.05292	-2.23985	10 uM	24 h	YAPC	AVN-944
REP.A018_YAPC_24H:A14	-1.30364	1.40197	-2.70561	3.33 uM	24 h	YAPC	AVN-944
REP.A018_YAPC_24H:C02	-1.13584	-1.60221	0.46637	3.33 uM	24 h	YAPC	prednisone
REP.A018_YAPC_24H:C06	-1.13806	0.867601	-2.00566	0.04 uM	24 h	YAPC	prednisone
REP.A018_YAPC_24H:C07	-1.22814	0.995665	-2.2238	10 uM	24 h	YAPC	RG-7388
REP.A018_YAPC_24H:C11	-1.07222	-1.21706	0.144833	0.125 uM	24 h	YAPC	RG-7388
REP.A018_YAPC_24H:C19	-1.0897	-1.207	0.117298	20 uM	24 h	YAPC	bortezomib
REP.A018_YAPC_24H:C20	-1.29093	-1.10455	-0.186378	20 uM	24 h	YAPC	bortezomib
REP.A018_YAPC_24H:C21	-1.05136	-1.53518	0.483817	20 uM	24 h	YAPC	bortezomib
REP.A018_YAPC_24H:C22	-1.13879	-1.20389	0.0651017	20 uM	24 h	YAPC	bortezomib
REP.A018_YAPC_24H:C23	0.989215	-1.41473	2.40395	20 uM	24 h	YAPC	bortezomib
REP.A018_YAPC_24H:C24	-1.05113	-1.43842	0.387285	20 uM	24 h	YAPC	bortezomib
REP.A018_YAPC_24H:D01	1.05648	-1.25422	2.3107	10 uM	24 h	YAPC	SR-2640
REP.A018_YAPC_24H:G13	-1.21499	-1.14777	-0.0672233	20 uM	24 h	YAPC	bortezomib
REP.A018_YAPC_24H:G14	0.94891	-1.4061	2.35501	20 uM	24 h	YAPC	bortezomib
REP.A018_YAPC_24H:G15	-1.26481	-1.28948	0.0246738	20 uM	24 h	YAPC	bortezomib
REP.A018_YAPC_24H:G17	-1.18427	-1.34959	0.165321	20 uM	24 h	YAPC	bortezomib
REP.A018_YAPC_24H:G18	-1.16316	-1.25934	0.0961784	20 uM	24 h	YAPC	bortezomib
REP.A018_YAPC_24H:I19	-1.48466	1.087	-2.57166	10 uM	24 h	YAPC	BI-2536
REP.A018_YAPC_24H:I20	-1.16044	-1.31441	0.153971	3.33 uM	24 h	YAPC	BI-2536
REP.A018_YAPC_24H:I21	-1.13607	0.86816	-2.00423	1.11 uM	24 h	YAPC	BI-2536
REP.A018_YAPC_24H:I22	-1.09728	1.28527	-2.38255	0.37 uM	24 h	YAPC	BI-2536
REP.A018_YAPC_24H:I23	-1.23072	1.17464	-2.40536	0.125 uM	24 h	YAPC	BI-2536
REP.A018_YAPC_24H:I24	-1.37527	1.5159	-2.89117	0.04 uM	24 h	YAPC	BI-2536
REP.A018_YAPC_24H:J07	-1.78751	0.852918	-2.64043	10 uM	24 h	YAPC	PHA-793887
REP.A018_YAPC_24H:J08	-1.39147	-1.00742	-0.384047	3.33 uM	24 h	YAPC	PHA-793887
REP.A018_YAPC_24H:J09	-1.18901	1.5434	-2.73241	1.11 uM	24 h	YAPC	PHA-793887
REP.A018_YAPC_24H:K07	-1.14235	-1.31952	0.177174	20 uM	24 h	YAPC	MG-132
REP.A018_YAPC_24H:K08	-1.10984	-1.01944	-0.0903942	20 uM	24 h	YAPC	MG-132
REP.A018_YAPC_24H:K10	0.967574	-1.39792	2.36549	20 uM	24 h	YAPC	MG-132
REP.A018_YAPC_24H:K11	0.905486	-1.31963	2.22512	20 uM	24 h	YAPC	MG-132
REP.A018_YAPC_24H:K12	0.913086	-1.27024	2.18332	20 uM	24 h	YAPC	MG-132
REP.A018_YAPC_24H:M01	-1.12286	-1.53666	0.413795	10 uM	24 h	YAPC	afatinib
REP.A018_YAPC_24H:M02	-1.5436	-0.986644	-0.556957	3.33 uM	24 h	YAPC	afatinib
REP.A018_YAPC_24H:M03	-1.42465	1.45735	-2.882	1.11 uM	24 h	YAPC	afatinib
REP.A018_YAPC_24H:N11	-1.4474	1.05793	-2.50533	0.125 uM	24 h	YAPC	MLN-9708
REP.A018_YAPC_24H:O01	-1.24396	-1.42887	0.184918	20 uM	24 h	YAPC	MG-132
REP.A018_YAPC_24H:O02	-1.02933	-1.08583	0.0564915	20 uM	24 h	YAPC	MG-132
REP.A018_YAPC_24H:O03	-1.21251	-1.10911	-0.103399	20 uM	24 h	YAPC	MG-132
REP.A018_YAPC_24H:O04	0.862214	-1.03715	1.89937	20 uM	24 h	YAPC	MG-132
REP.A018_YAPC_24H:O05	0.779476	-1.25803	2.0375	20 uM	24 h	YAPC	MG-132
REP.A018_YAPC_24H:O06	-1.09538	-1.08748	-0.00789948	20 uM	24 h	YAPC	MG-132
REP.A018_YAPC_24H:O07	-1.41027	0.845385	-2.25566	10 uM	24 h	YAPC	bruceantin
REP.A018_YAPC_24H:O08	-1.12104	0.848635	-1.96967	3.33 uM	24 h	YAPC	bruceantin
REP.A018_YAPC_24H:O12	1.18038	-0.908777	2.08916	0.04 uM	24 h	YAPC	bruceantin
REP.A018_YAPC_24H:P01	-0.94115	-1.07151	0.130357	10 uM	24 h	YAPC	ifosfamide
REP.A018_YAPC_24H:P02	1.00854	1.05343	-0.0448913	3.33 uM	24 h	YAPC	ifosfamide
REP.A018_YAPC_24H:P03	0.69708	0.841509	-0.144429	1.11 uM	24 h	YAPC	ifosfamide
REP.A019_YAPC_24H:A07	-1.72741	1.15368	-2.88109	10 uM	24 h	YAPC	taselisib
REP.A019_YAPC_24H:A08	-1.39033	0.918739	-2.30907	3.33 uM	24 h	YAPC	taselisib
REP.A019_YAPC_24H:A09	-1.54636	-1.11542	-0.430947	1.11 uM	24 h	YAPC	taselisib
REP.A019_YAPC_24H:A10	-1.09692	-0.944083	-0.152834	0.37 uM	24 h	YAPC	taselisib
REP.A019_YAPC_24H:A21	-1.33251	0.937977	-2.27049	1.11 uM	24 h	YAPC	ticagrelor
REP.A019_YAPC_24H:C01	0.914163	-1.49153	2.4057	10 uM	24 h	YAPC	valsartan
REP.A019_YAPC_24H:C19	-1.24336	-0.882263	-0.361096	20 uM	24 h	YAPC	bortezomib
REP.A019_YAPC_24H:C21	-1.26088	-1.06828	-0.1926	20 uM	24 h	YAPC	bortezomib
REP.A019_YAPC_24H:C22	-1.31882	-1.24275	-0.0760697	20 uM	24 h	YAPC	bortezomib
REP.A019_YAPC_24H:C23	-1.21355	-1.15941	-0.0541399	20 uM	24 h	YAPC	bortezomib
REP.A019_YAPC_24H:C24	-1.15662	-1.16886	0.0122399	20 uM	24 h	YAPC	bortezomib
REP.A019_YAPC_24H:D01	1.41623	-1.89495	3.31117	10 uM	24 h	YAPC	SB-756050
REP.A019_YAPC_24H:D12	0.938799	0.866729	0.0720702	0.04 uM	24 h	YAPC	clofibrate
REP.A019_YAPC_24H:G01	1.42409	-1.81658	3.24066	10 uM	24 h	YAPC	talnetant
REP.A019_YAPC_24H:G14	-1.19686	-0.96491	-0.231946	20 uM	24 h	YAPC	bortezomib
REP.A019_YAPC_24H:G15	-1.02771	-1.44862	0.420915	20 uM	24 h	YAPC	bortezomib
REP.A019_YAPC_24H:G16	-1.19445	-1.20883	0.0143832	20 uM	24 h	YAPC	bortezomib
REP.A019_YAPC_24H:G18	-1.07321	-1.49924	0.426024	20 uM	24 h	YAPC	bortezomib
REP.A019_YAPC_24H:I07	1.30596	0.882317	0.423643	10 uM	24 h	YAPC	mitomycin-c
REP.A019_YAPC_24H:I08	0.964199	1.04781	-0.0836057	3.33 uM	24 h	YAPC	mitomycin-c
REP.A019_YAPC_24H:I09	-1.1358	1.04525	-2.18105	1.11 uM	24 h	YAPC	mitomycin-c
REP.A019_YAPC_24H:J19	-2.1143	1.22281	-3.33711	10 uM	24 h	YAPC	ivermectin
REP.A019_YAPC_24H:K07	-1.12482	-1.0191	-0.105718	20 uM	24 h	YAPC	MG-132
REP.A019_YAPC_24H:K08	-1.10637	-1.10439	-0.00197657	20 uM	24 h	YAPC	MG-132
REP.A019_YAPC_24H:K09	-1.03002	-1.35478	0.324755	20 uM	24 h	YAPC	MG-132
REP.A019_YAPC_24H:K11	-0.9315	-1.15132	0.219815	20 uM	24 h	YAPC	MG-132
REP.A019_YAPC_24H:K19	-1.65168	1.15516	-2.80685	10 uM	24 h	YAPC	thioguanine
REP.A019_YAPC_24H:L01	0.993289	-0.936547	1.92984	10 uM	24 h	YAPC	nintedanib
REP.A019_YAPC_24H:L13	-1.57945	1.37661	-2.95606	10 uM	24 h	YAPC	dasatinib
REP.A019_YAPC_24H:L14	-1.77272	1.10243	-2.87515	3.33 uM	24 h	YAPC	dasatinib
REP.A019_YAPC_24H:L15	-1.57307	1.28011	-2.85318	1.11 uM	24 h	YAPC	dasatinib
REP.A019_YAPC_24H:L16	-1.81622	1.11236	-2.92858	0.37 uM	24 h	YAPC	dasatinib
REP.A019_YAPC_24H:L17	-1.34495	-1.19992	-0.14503	0.125 uM	24 h	YAPC	dasatinib
REP.A019_YAPC_24H:M19	-2.28888	1.84455	-4.13343	10 uM	24 h	YAPC	PD-0325901
REP.A019_YAPC_24H:M20	-2.4685	1.55349	-4.02199	3.33 uM	24 h	YAPC	PD-0325901
REP.A019_YAPC_24H:M21	-2.22234	1.79771	-4.02005	1.11 uM	24 h	YAPC	PD-0325901
REP.A019_YAPC_24H:M22	-2.22405	1.38876	-3.61281	0.37 uM	24 h	YAPC	PD-0325901
REP.A019_YAPC_24H:M23	-1.97356	1.35348	-3.32704	0.125 uM	24 h	YAPC	PD-0325901
REP.A019_YAPC_24H:M24	-1.39761	1.14802	-2.54563	0.04 uM	24 h	YAPC	PD-0325901
REP.A019_YAPC_24H:O01	0.946488	-1.26723	2.21372	20 uM	24 h	YAPC	MG-132
REP.A019_YAPC_24H:O03	-1.0577	-1.42726	0.369553	20 uM	24 h	YAPC	MG-132
REP.A019_YAPC_24H:O04	-1.1091	-0.966715	-0.14239	20 uM	24 h	YAPC	MG-132
REP.A019_YAPC_24H:O05	-1.04253	-1.05115	0.00862794	20 uM	24 h	YAPC	MG-132
REP.A019_YAPC_24H:O06	-1.17595	-1.25096	0.075008	20 uM	24 h	YAPC	MG-132
REP.A019_YAPC_24H:P03	-1.27229	1.30764	-2.57993	1.11 uM	24 h	YAPC	meclofenamic-acid
REP.A019_YAPC_24H:P21	-1.09357	1.30158	-2.39516	1.11 uM	24 h	YAPC	CTS-1027
REP.A020_YAPC_24H:C02	-0.900295	0.866328	-1.76662	3.33 uM	24 h	YAPC	meloxicam
REP.A020_YAPC_24H:C20	-1.23581	0.745876	-1.98169	20 uM	24 h	YAPC	bortezomib
REP.A020_YAPC_24H:C21	-1.44469	0.773481	-2.21817	20 uM	24 h	YAPC	bortezomib
REP.A020_YAPC_24H:C22	-1.46075	0.790647	-2.2514	20 uM	24 h	YAPC	bortezomib
REP.A020_YAPC_24H:C23	-1.29459	0.822501	-2.11709	20 uM	24 h	YAPC	bortezomib
REP.A020_YAPC_24H:C24	-1.27832	0.899763	-2.17808	20 uM	24 h	YAPC	bortezomib
REP.A020_YAPC_24H:D01	-1.20558	1.01547	-2.22105	10 uM	24 h	YAPC	nelarabine
REP.A020_YAPC_24H:D19	0.837269	-0.960665	1.79793	10 uM	24 h	YAPC	AZD-3514
REP.A020_YAPC_24H:E01	0.882047	0.982652	-0.100605	10 uM	24 h	YAPC	pilocarpine
REP.A020_YAPC_24H:E02	0.960671	0.712252	0.248419	3.33 uM	24 h	YAPC	pilocarpine
REP.A020_YAPC_24H:F01	-2.17478	1.48779	-3.66258	10 uM	24 h	YAPC	refametinib
REP.A020_YAPC_24H:F02	-2.2994	1.61029	-3.90969	3.33 uM	24 h	YAPC	refametinib
REP.A020_YAPC_24H:F03	-1.65727	1.8519	-3.50917	1.11 uM	24 h	YAPC	refametinib
REP.A020_YAPC_24H:F19	-1.84941	1.84707	-3.69648	10 uM	24 h	YAPC	cediranib
REP.A020_YAPC_24H:G01	-1.09658	1.13148	-2.22806	10 uM	24 h	YAPC	masoprocol
REP.A020_YAPC_24H:G13	-1.28707	0.805492	-2.09256	20 uM	24 h	YAPC	bortezomib
REP.A020_YAPC_24H:G14	-1.20595	-1.14403	-0.061927	20 uM	24 h	YAPC	bortezomib
REP.A020_YAPC_24H:G15	0.852655	-0.982551	1.83521	20 uM	24 h	YAPC	bortezomib
REP.A020_YAPC_24H:G16	-1.241	0.700959	-1.94195	20 uM	24 h	YAPC	bortezomib
REP.A020_YAPC_24H:G17	-1.20925	-0.764776	-0.444476	20 uM	24 h	YAPC	bortezomib
REP.A020_YAPC_24H:G18	-1.39727	0.746042	-2.14331	20 uM	24 h	YAPC	bortezomib
REP.A020_YAPC_24H:H01	-1.36941	1.05995	-2.42936	10 uM	24 h	YAPC	thioridazine
REP.A020_YAPC_24H:H19	-1.20397	-1.05289	-0.151082	10 uM	24 h	YAPC	ACY-1215
REP.A020_YAPC_24H:I01	-1.01933	1.05613	-2.07547	10 uM	24 h	YAPC	nizofenone
REP.A020_YAPC_24H:J01	-1.21907	1.02684	-2.24591	10 uM	24 h	YAPC	vicriviroc
REP.A020_YAPC_24H:K01	0.801941	0.825898	-0.0239572	10 uM	24 h	YAPC	XBD-173
REP.A020_YAPC_24H:K02	0.96632	0.839862	0.126458	3.33 uM	24 h	YAPC	XBD-173
REP.A020_YAPC_24H:K09	-1.02228	-1.03403	0.0117462	20 uM	24 h	YAPC	MG-132
REP.A020_YAPC_24H:K10	0.881491	-1.15075	2.03224	20 uM	24 h	YAPC	MG-132
REP.A020_YAPC_24H:K11	0.816537	-1.01176	1.8283	20 uM	24 h	YAPC	MG-132
REP.A020_YAPC_24H:K12	-1.21993	-0.964559	-0.255374	20 uM	24 h	YAPC	MG-132
REP.A020_YAPC_24H:L01	-1.75718	1.37041	-3.12759	10 uM	24 h	YAPC	mepacrine
REP.A020_YAPC_24H:M01	-1.53749	0.971966	-2.50945	4 uM	24 h	YAPC	BRD-K47000838
REP.A020_YAPC_24H:M02	1.16956	1.06929	0.100276	1.25 uM	24 h	YAPC	BRD-K47000838
REP.A020_YAPC_24H:N01	-2.17999	1.39322	-3.57321	10 uM	24 h	YAPC	BRD-K47869605
REP.A020_YAPC_24H:N02	-2.06269	1.01566	-3.07835	3.33 uM	24 h	YAPC	BRD-K47869605
REP.A020_YAPC_24H:N03	-2.08393	1.21486	-3.29879	1.11 uM	24 h	YAPC	BRD-K47869605
REP.A020_YAPC_24H:N04	-2.14421	1.18807	-3.33228	0.37 uM	24 h	YAPC	BRD-K47869605
REP.A020_YAPC_24H:N05	-2.24263	1.03698	-3.27961	0.125 uM	24 h	YAPC	BRD-K47869605
REP.A020_YAPC_24H:N06	-2.26959	1.38352	-3.6531	0.04 uM	24 h	YAPC	BRD-K47869605
REP.A020_YAPC_24H:O01	-1.16922	0.647346	-1.81656	20 uM	24 h	YAPC	MG-132
REP.A020_YAPC_24H:O02	-1	0.711645	-1.71164	20 uM	24 h	YAPC	MG-132
REP.A020_YAPC_24H:O03	-1.13946	-1.02948	-0.109981	20 uM	24 h	YAPC	MG-132
REP.A020_YAPC_24H:O04	-1.04576	0.684173	-1.72993	20 uM	24 h	YAPC	MG-132
REP.A020_YAPC_24H:O05	-1.02807	-1.00526	-0.0228044	20 uM	24 h	YAPC	MG-132
REP.A020_YAPC_24H:O06	-1.18347	0.694837	-1.87831	20 uM	24 h	YAPC	MG-132
REP.A020_YAPC_24H:P03	0.754373	1.3937	-0.639323	1.11 uM	24 h	YAPC	macitentan
REP.A021_YAPC_24H:A07	0.684821	0.936764	-0.251944	10 uM	24 h	YAPC	nemonapride
REP.A021_YAPC_24H:A13	-1.23774	0.984542	-2.22228	10 uM	24 h	YAPC	TAK-285
REP.A021_YAPC_24H:A14	0.902243	0.930609	-0.0283659	3.33 uM	24 h	YAPC	TAK-285
REP.A021_YAPC_24H:A17	0.954015	0.755976	0.198039	0.125 uM	24 h	YAPC	TAK-285
REP.A021_YAPC_24H:C01	-1.42844	1.11959	-2.54803	10 uM	24 h	YAPC	dantrolene
REP.A021_YAPC_24H:C07	0.984382	0.738364	0.246017	10 uM	24 h	YAPC	CX-4945
REP.A021_YAPC_24H:C19	-0.913	-1.05512	0.142117	20 uM	24 h	YAPC	bortezomib
REP.A021_YAPC_24H:C20	-1.22876	-0.9519	-0.276857	20 uM	24 h	YAPC	bortezomib
REP.A021_YAPC_24H:C21	-1.27775	0.736863	-2.01462	20 uM	24 h	YAPC	bortezomib
REP.A021_YAPC_24H:C22	-1.08672	0.866227	-1.95295	20 uM	24 h	YAPC	bortezomib
REP.A021_YAPC_24H:C23	-1.08342	-0.996637	-0.0867791	20 uM	24 h	YAPC	bortezomib
REP.A021_YAPC_24H:C24	-1.19892	-0.802655	-0.396268	20 uM	24 h	YAPC	bortezomib
REP.A021_YAPC_24H:E01	-1.282	0.873556	-2.15555	10 uM	24 h	YAPC	temsirolimus
REP.A021_YAPC_24H:E03	-1.09555	-0.96636	-0.129191	1.11 uM	24 h	YAPC	temsirolimus
REP.A021_YAPC_24H:E13	-2.47469	2.08493	-4.55962	10 uM	24 h	YAPC	MEK-162
REP.A021_YAPC_24H:E14	-2.06203	1.8136	-3.87564	3.33 uM	24 h	YAPC	MEK-162
REP.A021_YAPC_24H:E15	-2.11406	1.97145	-4.0855	1.11 uM	24 h	YAPC	MEK-162
REP.A021_YAPC_24H:E16	-1.80469	1.94898	-3.75367	0.37 uM	24 h	YAPC	MEK-162
REP.A021_YAPC_24H:G01	0.814902	0.755853	0.0590489	10 uM	24 h	YAPC	dazoxiben
REP.A021_YAPC_24H:G14	-1.07609	-0.827929	-0.248156	20 uM	24 h	YAPC	bortezomib
REP.A021_YAPC_24H:G15	-1.16807	-0.93569	-0.232377	20 uM	24 h	YAPC	bortezomib
REP.A021_YAPC_24H:G16	-1.13916	0.720438	-1.8596	20 uM	24 h	YAPC	bortezomib
REP.A021_YAPC_24H:G17	-1.14728	0.795189	-1.94247	20 uM	24 h	YAPC	bortezomib
REP.A021_YAPC_24H:G18	-1.31706	-0.854865	-0.462193	20 uM	24 h	YAPC	bortezomib
REP.A021_YAPC_24H:I01	-0.905727	-1.22961	0.323879	10 uM	24 h	YAPC	NMS-1286937
REP.A021_YAPC_24H:J01	0.87806	0.88876	-0.0107004	10 uM	24 h	YAPC	avagacestat
REP.A021_YAPC_24H:J07	-1.55495	1.02849	-2.58344	10 uM	24 h	YAPC	JNJ-26481585
REP.A021_YAPC_24H:J08	-1.50309	1.11431	-2.6174	3.33 uM	24 h	YAPC	JNJ-26481585
REP.A021_YAPC_24H:J09	-1.55104	0.97643	-2.52747	1.11 uM	24 h	YAPC	JNJ-26481585
REP.A021_YAPC_24H:J10	-1.52111	0.934292	-2.4554	0.37 uM	24 h	YAPC	JNJ-26481585
REP.A021_YAPC_24H:J11	-1.32941	-1.24836	-0.0810499	0.125 uM	24 h	YAPC	JNJ-26481585
REP.A021_YAPC_24H:J12	-1.06387	1.24993	-2.3138	0.04 uM	24 h	YAPC	JNJ-26481585
REP.A021_YAPC_24H:K01	-1.26455	-0.893215	-0.371336	10 uM	24 h	YAPC	radezolid
REP.A021_YAPC_24H:K07	-0.963457	-1.10519	0.141734	20 uM	24 h	YAPC	MG-132
REP.A021_YAPC_24H:K08	-1.31881	-0.988872	-0.329939	20 uM	24 h	YAPC	MG-132
REP.A021_YAPC_24H:K10	-1.34291	0.765529	-2.10844	20 uM	24 h	YAPC	MG-132
REP.A021_YAPC_24H:K11	-1.01532	-0.963864	-0.0514603	20 uM	24 h	YAPC	MG-132
REP.A021_YAPC_24H:K12	0.963526	-0.945385	1.90891	20 uM	24 h	YAPC	MG-132
REP.A021_YAPC_24H:M01	1.24432	0.740351	0.503973	10 uM	24 h	YAPC	tolbutamide
REP.A021_YAPC_24H:M19	-1.97904	1.22773	-3.20678	10 uM	24 h	YAPC	neratinib
REP.A021_YAPC_24H:M20	-1.57844	1.03989	-2.61833	3.33 uM	24 h	YAPC	neratinib
REP.A021_YAPC_24H:N01	1.06258	-0.907908	1.97048	10 uM	24 h	YAPC	novobiocin
REP.A021_YAPC_24H:N03	-1.45559	1.50629	-2.96188	1.11 uM	24 h	YAPC	novobiocin
REP.A021_YAPC_24H:O02	-1.29506	0.978028	-2.27309	20 uM	24 h	YAPC	MG-132
REP.A021_YAPC_24H:O04	-1	0.671564	-1.67156	20 uM	24 h	YAPC	MG-132
REP.A021_YAPC_24H:O05	-1.16126	-0.914741	-0.246516	20 uM	24 h	YAPC	MG-132
REP.A021_YAPC_24H:O06	-1.10758	0.673828	-1.78141	20 uM	24 h	YAPC	MG-132
REP.A021_YAPC_24H:O13	-1.69302	1.09556	-2.78858	10 uM	24 h	YAPC	SB-939
REP.A021_YAPC_24H:O14	-1.73638	0.853812	-2.59019	3.33 uM	24 h	YAPC	SB-939
REP.A021_YAPC_24H:O15	-1.35261	1.04359	-2.3962	1.11 uM	24 h	YAPC	SB-939
REP.A021_YAPC_24H:O16	1.35566	-0.828102	2.18376	0.37 uM	24 h	YAPC	SB-939
REP.A021_YAPC_24H:P01	-1.37188	1.42321	-2.79509	10 uM	24 h	YAPC	tetrahydrouridine
REP.A021_YAPC_24H:P02	-0.929778	1.27939	-2.20917	3.33 uM	24 h	YAPC	tetrahydrouridine
REP.A021_YAPC_24H:P03	-0.856133	1.46549	-2.32162	1.11 uM	24 h	YAPC	tetrahydrouridine
REP.A021_YAPC_24H:P04	-1.1669	1.07323	-2.24013	0.37 uM	24 h	YAPC	tetrahydrouridine
REP.A021_YAPC_24H:P06	-0.934913	1.13565	-2.07056	0.04 uM	24 h	YAPC	tetrahydrouridine
REP.A021_YAPC_24H:P07	-1.86637	0.981643	-2.84801	10 uM	24 h	YAPC	AZD-7762
REP.A021_YAPC_24H:P08	-1.49125	1.13407	-2.62531	3.33 uM	24 h	YAPC	AZD-7762
REP.A021_YAPC_24H:P15	-1.04813	0.81902	-1.86715	1.11 uM	24 h	YAPC	PF-04457845
REP.A022_YAPC_24H:A13	-2.72672	1.63396	-4.36067	10 uM	24 h	YAPC	pitavastatin
REP.A022_YAPC_24H:A14	-2.38023	1.4396	-3.81983	3.33 uM	24 h	YAPC	pitavastatin
REP.A022_YAPC_24H:A19	-1.11704	-0.94753	-0.169506	10 uM	24 h	YAPC	entinostat
REP.A022_YAPC_24H:A20	1.2347	-1.273	2.5077	3.33 uM	24 h	YAPC	entinostat
REP.A022_YAPC_24H:A21	1.0396	-0.966981	2.00658	1.11 uM	24 h	YAPC	entinostat
REP.A022_YAPC_24H:C01	-1.3439	1.21166	-2.55555	10 uM	24 h	YAPC	CGS-20625
REP.A022_YAPC_24H:C02	-0.937254	1.17583	-2.11309	3.33 uM	24 h	YAPC	CGS-20625
REP.A022_YAPC_24H:C05	-1.32064	1.00164	-2.32227	0.125 uM	24 h	YAPC	CGS-20625
REP.A022_YAPC_24H:C13	-1.95207	1.20365	-3.15572	10 uM	24 h	YAPC	SB-743921
REP.A022_YAPC_24H:C19	-1.22394	-0.980368	-0.243575	20 uM	24 h	YAPC	bortezomib
REP.A022_YAPC_24H:C20	-1.29686	0.863848	-2.1607	20 uM	24 h	YAPC	bortezomib
REP.A022_YAPC_24H:C21	-1.06746	-1.05284	-0.0146274	20 uM	24 h	YAPC	bortezomib
REP.A022_YAPC_24H:C22	-1.33105	0.728131	-2.05918	20 uM	24 h	YAPC	bortezomib
REP.A022_YAPC_24H:C24	-0.993601	0.860095	-1.8537	20 uM	24 h	YAPC	bortezomib
REP.A022_YAPC_24H:D02	-1	1.49677	-2.49677	3.33 uM	24 h	YAPC	terbinafine
REP.A022_YAPC_24H:D13	-2.35478	1.5952	-3.94998	8 uM	24 h	YAPC	BRD-K68552125
REP.A022_YAPC_24H:E01	-1.56403	0.777805	-2.34184	10 uM	24 h	YAPC	PF-03814735
REP.A022_YAPC_24H:E02	-1.66859	1.41357	-3.08216	3.33 uM	24 h	YAPC	PF-03814735
REP.A022_YAPC_24H:E03	-1.43325	1.44916	-2.88241	1.11 uM	24 h	YAPC	PF-03814735
REP.A022_YAPC_24H:E18	-1.24756	1.05293	-2.30049	0.04 uM	24 h	YAPC	pinitol
REP.A022_YAPC_24H:F01	-1.23407	1.43049	-2.66456	10 uM	24 h	YAPC	VX-809
REP.A022_YAPC_24H:G01	-1.88854	1.54094	-3.42948	10 uM	24 h	YAPC	erlotinib
REP.A022_YAPC_24H:G02	-1.15804	1.39749	-2.55553	3.33 uM	24 h	YAPC	erlotinib
REP.A022_YAPC_24H:G13	-1.11808	0.780541	-1.89862	20 uM	24 h	YAPC	bortezomib
REP.A022_YAPC_24H:G14	-1.17955	0.726307	-1.90586	20 uM	24 h	YAPC	bortezomib
REP.A022_YAPC_24H:G15	-1.19255	-0.887581	-0.304967	20 uM	24 h	YAPC	bortezomib
REP.A022_YAPC_24H:G16	-1.23439	-1.11276	-0.121623	20 uM	24 h	YAPC	bortezomib
REP.A022_YAPC_24H:G17	-1.08733	-0.977653	-0.109677	20 uM	24 h	YAPC	bortezomib
REP.A022_YAPC_24H:G18	-1.27866	0.910267	-2.18893	20 uM	24 h	YAPC	bortezomib
REP.A022_YAPC_24H:G24	-1.06841	1.08607	-2.15448	0.04 uM	24 h	YAPC	BIBX-1382
REP.A022_YAPC_24H:I01	-2.34482	0.871674	-3.2165	10 uM	24 h	YAPC	SNX-2112
REP.A022_YAPC_24H:I02	-2.42395	1.09812	-3.52208	3.33 uM	24 h	YAPC	SNX-2112
REP.A022_YAPC_24H:I03	-2.36476	1.20954	-3.5743	1.11 uM	24 h	YAPC	SNX-2112
REP.A022_YAPC_24H:J01	-1.49553	1.55427	-3.04981	10 uM	24 h	YAPC	zafirlukast
REP.A022_YAPC_24H:K01	-1.43491	1.39563	-2.83054	10 uM	24 h	YAPC	urapidil
REP.A022_YAPC_24H:K07	-1.09045	0.767332	-1.85779	20 uM	24 h	YAPC	MG-132
REP.A022_YAPC_24H:K08	-1.25193	0.866809	-2.11874	20 uM	24 h	YAPC	MG-132
REP.A022_YAPC_24H:K09	-1.31584	-0.848556	-0.467286	20 uM	24 h	YAPC	MG-132
REP.A022_YAPC_24H:K10	-0.948613	-0.955058	0.00644506	20 uM	24 h	YAPC	MG-132
REP.A022_YAPC_24H:K11	-0.997837	-1.16985	0.172015	20 uM	24 h	YAPC	MG-132
REP.A022_YAPC_24H:K12	-1.3338	-0.917392	-0.416412	20 uM	24 h	YAPC	MG-132
REP.A022_YAPC_24H:K19	1.33348	-1.6495	2.98297	10 uM	24 h	YAPC	MLN-4924
REP.A022_YAPC_24H:K20	1.45319	-1.83367	3.28686	3.33 uM	24 h	YAPC	MLN-4924
REP.A022_YAPC_24H:K21	1.33968	-1.41308	2.75276	1.11 uM	24 h	YAPC	MLN-4924
REP.A022_YAPC_24H:K22	1.32967	-1.72125	3.05092	0.37 uM	24 h	YAPC	MLN-4924
REP.A022_YAPC_24H:K23	1.32539	-1.56737	2.89276	0.125 uM	24 h	YAPC	MLN-4924
REP.A022_YAPC_24H:K24	1.14616	-1.2909	2.43707	0.04 uM	24 h	YAPC	MLN-4924
REP.A022_YAPC_24H:L01	-1.26559	1.29929	-2.56488	10 uM	24 h	YAPC	tacalcitol
REP.A022_YAPC_24H:L19	-1.83873	1.34606	-3.18479	10 uM	24 h	YAPC	ENMD-2076
REP.A022_YAPC_24H:M01	-1.16452	1.10636	-2.27088	10 uM	24 h	YAPC	GDC-0152
REP.A022_YAPC_24H:M02	-1.52883	1.12739	-2.65622	3.33 uM	24 h	YAPC	GDC-0152
REP.A022_YAPC_24H:M13	-1.71909	1.46198	-3.18108	10 uM	24 h	YAPC	AZD-5438
REP.A022_YAPC_24H:M14	1.53905	-1.53294	3.07199	3.33 uM	24 h	YAPC	AZD-5438
REP.A022_YAPC_24H:M15	1.7932	0.967266	0.82593	1.11 uM	24 h	YAPC	AZD-5438
REP.A022_YAPC_24H:N01	-1.81063	1.29365	-3.10428	10 uM	24 h	YAPC	cyclosporin-a
REP.A022_YAPC_24H:N02	-0.903839	0.874736	-1.77858	3.33 uM	24 h	YAPC	cyclosporin-a
REP.A022_YAPC_24H:N13	-1.65757	1.50543	-3.163	10 uM	24 h	YAPC	SGI-1776
REP.A022_YAPC_24H:O01	-1.21755	0.751991	-1.96954	20 uM	24 h	YAPC	MG-132
REP.A022_YAPC_24H:O02	-1.34105	0.870797	-2.21185	20 uM	24 h	YAPC	MG-132
REP.A022_YAPC_24H:O03	-1.26763	0.752111	-2.01974	20 uM	24 h	YAPC	MG-132
REP.A022_YAPC_24H:O04	-0.886616	0.731619	-1.61823	20 uM	24 h	YAPC	MG-132
REP.A022_YAPC_24H:O05	-1.24056	-1.03652	-0.204047	20 uM	24 h	YAPC	MG-132
REP.A022_YAPC_24H:O06	-1.00746	-0.994488	-0.0129678	20 uM	24 h	YAPC	MG-132
REP.A022_YAPC_24H:P04	-1.51316	1.34443	-2.85759	0.37 uM	24 h	YAPC	triptolide
REP.A022_YAPC_24H:P06	-1.77739	1.23177	-3.00915	0.04 uM	24 h	YAPC	triptolide
REP.A022_YAPC_24H:P19	-1.6361	0.991926	-2.62803	10 uM	24 h	YAPC	navitoclax
REP.A023_YAPC_24H:A07	0.802525	0.801989	0.000535493	10 uM	24 h	YAPC	naftidrofuryl
REP.A023_YAPC_24H:A18	0.894264	-0.886961	1.78122	0.04 uM	24 h	YAPC	lisinopril
REP.A023_YAPC_24H:A19	-1.42137	-1.14993	-0.271447	10 uM	24 h	YAPC	MK-2206
REP.A023_YAPC_24H:C02	-1.11089	1.07514	-2.18603	3.33 uM	24 h	YAPC	lacosamide
REP.A023_YAPC_24H:C19	-1.2675	-0.910362	-0.35714	20 uM	24 h	YAPC	bortezomib
REP.A023_YAPC_24H:C20	-1.1794	0.820399	-1.9998	20 uM	24 h	YAPC	bortezomib
REP.A023_YAPC_24H:C21	-1.18324	0.656901	-1.84014	20 uM	24 h	YAPC	bortezomib
REP.A023_YAPC_24H:C22	-1.2024	-0.901436	-0.300969	20 uM	24 h	YAPC	bortezomib
REP.A023_YAPC_24H:C23	-1.23048	-0.929192	-0.301291	20 uM	24 h	YAPC	bortezomib
REP.A023_YAPC_24H:C24	-1.41531	0.765753	-2.18106	20 uM	24 h	YAPC	bortezomib
REP.A023_YAPC_24H:D07	-1.08545	-1.19942	0.113963	10 uM	24 h	YAPC	amsacrine
REP.A023_YAPC_24H:D08	1.18885	-1.52613	2.71498	3.33 uM	24 h	YAPC	amsacrine
REP.A023_YAPC_24H:D09	0.983913	-1.19854	2.18245	1.11 uM	24 h	YAPC	amsacrine
REP.A023_YAPC_24H:D10	-1.20136	1.21042	-2.41179	0.37 uM	24 h	YAPC	amsacrine
REP.A023_YAPC_24H:F01	-1.08688	0.960131	-2.04701	10 uM	24 h	YAPC	flumatinib
REP.A023_YAPC_24H:F13	-1.9078	1.39867	-3.30647	10 uM	24 h	YAPC	golvatinib
REP.A023_YAPC_24H:G13	-1.39711	0.744885	-2.14199	20 uM	24 h	YAPC	bortezomib
REP.A023_YAPC_24H:G14	-1.56628	-0.939678	-0.626598	20 uM	24 h	YAPC	bortezomib
REP.A023_YAPC_24H:G15	-1.0061	-0.903633	-0.102466	20 uM	24 h	YAPC	bortezomib
REP.A023_YAPC_24H:G16	-1.19866	-0.974334	-0.224324	20 uM	24 h	YAPC	bortezomib
REP.A023_YAPC_24H:G18	0.813726	-1.12262	1.93635	20 uM	24 h	YAPC	bortezomib
REP.A023_YAPC_24H:H01	-2.17374	1.47325	-3.64699	10 uM	24 h	YAPC	atorvastatin
REP.A023_YAPC_24H:H07	-1.46114	-1.03898	-0.422162	10 uM	24 h	YAPC	volasertib
REP.A023_YAPC_24H:H08	-0.872003	-1.3584	0.486395	3.33 uM	24 h	YAPC	volasertib
REP.A023_YAPC_24H:H09	0.87903	-0.998678	1.87771	1.11 uM	24 h	YAPC	volasertib
REP.A023_YAPC_24H:I01	0.888162	1.03337	-0.145208	10 uM	24 h	YAPC	sertraline
REP.A023_YAPC_24H:I13	-1.45878	-1.16858	-0.290199	10 uM	24 h	YAPC	HMN-214
REP.A023_YAPC_24H:J01	-1.34732	0.77671	-2.12403	10 uM	24 h	YAPC	rimcazole
REP.A023_YAPC_24H:K07	-1.14344	-1.04413	-0.0993034	20 uM	24 h	YAPC	MG-132
REP.A023_YAPC_24H:K08	-1.14122	-1.00461	-0.136608	20 uM	24 h	YAPC	MG-132
REP.A023_YAPC_24H:K09	-1.17133	-1.05877	-0.112551	20 uM	24 h	YAPC	MG-132
REP.A023_YAPC_24H:K10	-0.982763	0.786046	-1.76881	20 uM	24 h	YAPC	MG-132
REP.A023_YAPC_24H:K11	-1.0455	-1.01411	-0.0313951	20 uM	24 h	YAPC	MG-132
REP.A023_YAPC_24H:K12	-0.992216	-0.90641	-0.0858061	20 uM	24 h	YAPC	MG-132
REP.A023_YAPC_24H:L01	-1.14021	1.10022	-2.24044	10 uM	24 h	YAPC	pinaverium
REP.A023_YAPC_24H:M24	-1.52208	0.970314	-2.49239	0.04 uM	24 h	YAPC	vidarabine
REP.A023_YAPC_24H:N02	-1.29991	0.761473	-2.06138	3.33 uM	24 h	YAPC	carbamazepine
REP.A023_YAPC_24H:O02	-1.31273	-0.889688	-0.423046	20 uM	24 h	YAPC	MG-132
REP.A023_YAPC_24H:O03	-1.03859	0.82071	-1.8593	20 uM	24 h	YAPC	MG-132
REP.A023_YAPC_24H:O04	-0.978831	-1.05779	0.0789589	20 uM	24 h	YAPC	MG-132
REP.A023_YAPC_24H:O06	-1.14602	-0.922973	-0.223043	20 uM	24 h	YAPC	MG-132
REP.A023_YAPC_24H:O07	-2.28822	1.57266	-3.86088	10 uM	24 h	YAPC	CEP-37440
REP.A023_YAPC_24H:O09	-1.46148	1.45626	-2.91774	1.11 uM	24 h	YAPC	CEP-37440
REP.A023_YAPC_24H:O13	-1.359	1.333	-2.692	10 uM	24 h	YAPC	valrubicin
REP.A023_YAPC_24H:O14	1.06578	-0.886455	1.95223	3.33 uM	24 h	YAPC	valrubicin
REP.A023_YAPC_24H:P01	-1.61136	0.937777	-2.54914	10 uM	24 h	YAPC	lasalocid
REP.A023_YAPC_24H:P02	-1.13385	-1.04184	-0.0920058	3.33 uM	24 h	YAPC	lasalocid
REP.A023_YAPC_24H:P03	0.633195	1.20615	-0.572954	1.11 uM	24 h	YAPC	lasalocid
REP.A023_YAPC_24H:P04	-1.31264	0.882177	-2.19482	0.37 uM	24 h	YAPC	lasalocid
REP.A023_YAPC_24H:P05	-0.973491	1.05976	-2.03325	0.125 uM	24 h	YAPC	lasalocid
REP.A023_YAPC_24H:P13	-1.19454	-0.847968	-0.346572	10 uM	24 h	YAPC	floxuridine
REP.A023_YAPC_24H:P14	1.28856	-0.790701	2.07926	3.33 uM	24 h	YAPC	floxuridine
REP.A023_YAPC_24H:P16	-1.246	-1.0229	-0.223093	0.37 uM	24 h	YAPC	floxuridine
REP.A023_YAPC_24H:P21	-0.963371	1.63787	-2.60125	1.11 uM	24 h	YAPC	diazoxide
REP.A024_YAPC_24H:B09	-1.35592	-0.900948	-0.454967	1.11 uM	24 h	YAPC	etofenamate
REP.A024_YAPC_24H:C01	0.781002	1.04713	-0.266124	10 uM	24 h	YAPC	doramapimod
REP.A024_YAPC_24H:C13	-2.26743	-0.795133	-1.4723	10 uM	24 h	YAPC	BRD-K74305673
REP.A024_YAPC_24H:C14	-2.35711	0.978894	-3.336	3.33 uM	24 h	YAPC	BRD-K74305673
REP.A024_YAPC_24H:C15	-1.96349	1.00851	-2.972	1.11 uM	24 h	YAPC	BRD-K74305673
REP.A024_YAPC_24H:C19	-1.08353	0.883514	-1.96705	20 uM	24 h	YAPC	bortezomib
REP.A024_YAPC_24H:C20	-1.28437	1.05948	-2.34384	20 uM	24 h	YAPC	bortezomib
REP.A024_YAPC_24H:C21	-1.3829	0.882808	-2.26571	20 uM	24 h	YAPC	bortezomib
REP.A024_YAPC_24H:C22	-1.40875	0.78539	-2.19414	20 uM	24 h	YAPC	bortezomib
REP.A024_YAPC_24H:C23	-1.19431	0.953279	-2.14759	20 uM	24 h	YAPC	bortezomib
REP.A024_YAPC_24H:C24	-1.33297	0.925858	-2.25883	20 uM	24 h	YAPC	bortezomib
REP.A024_YAPC_24H:D02	-1.47944	1.19108	-2.67052	3.33 uM	24 h	YAPC	naftifine
REP.A024_YAPC_24H:E07	-1.75496	1.70074	-3.45571	10 uM	24 h	YAPC	pralatrexate
REP.A024_YAPC_24H:E08	-1.67196	1.67289	-3.34485	3.33 uM	24 h	YAPC	pralatrexate
REP.A024_YAPC_24H:E09	-1.722	1.71169	-3.43369	1.11 uM	24 h	YAPC	pralatrexate
REP.A024_YAPC_24H:E10	-1.35979	1.42039	-2.78018	0.37 uM	24 h	YAPC	pralatrexate
REP.A024_YAPC_24H:E11	-1.81182	1.38292	-3.19475	0.125 uM	24 h	YAPC	pralatrexate
REP.A024_YAPC_24H:G13	-1.13682	0.858022	-1.99484	20 uM	24 h	YAPC	bortezomib
REP.A024_YAPC_24H:G14	-1.13911	0.818672	-1.95779	20 uM	24 h	YAPC	bortezomib
REP.A024_YAPC_24H:G16	-1.05386	-1.00243	-0.0514314	20 uM	24 h	YAPC	bortezomib
REP.A024_YAPC_24H:G18	-1.12029	-0.912834	-0.207452	20 uM	24 h	YAPC	bortezomib
REP.A024_YAPC_24H:J01	-1.42077	1.06258	-2.48335	10 uM	24 h	YAPC	nimesulide
REP.A024_YAPC_24H:K08	-1.32052	0.904355	-2.22488	20 uM	24 h	YAPC	MG-132
REP.A024_YAPC_24H:K09	-1.10566	0.756068	-1.86173	20 uM	24 h	YAPC	MG-132
REP.A024_YAPC_24H:K11	-1.03252	-0.98939	-0.0431338	20 uM	24 h	YAPC	MG-132
REP.A024_YAPC_24H:K12	-0.95436	-0.910685	-0.0436748	20 uM	24 h	YAPC	MG-132
REP.A024_YAPC_24H:L13	-1.26292	-1.26271	-0.000212899	10 uM	24 h	YAPC	LY-2090314
REP.A024_YAPC_24H:L14	2.23359	-2.47113	4.70472	3.33 uM	24 h	YAPC	LY-2090314
REP.A024_YAPC_24H:L15	2.04501	-2.21171	4.25672	1.11 uM	24 h	YAPC	LY-2090314
REP.A024_YAPC_24H:L16	2.17718	-2.32336	4.50054	0.37 uM	24 h	YAPC	LY-2090314
REP.A024_YAPC_24H:L17	2.14038	-2.31377	4.45415	0.125 uM	24 h	YAPC	LY-2090314
REP.A024_YAPC_24H:L18	2.03793	-2.25347	4.2914	0.04 uM	24 h	YAPC	LY-2090314
REP.A024_YAPC_24H:M12	-2.16706	1.0727	-3.23977	0.04 uM	24 h	YAPC	olmesartan-medoxomil
REP.A024_YAPC_24H:M13	1.09057	-1.24473	2.33529	10 uM	24 h	YAPC	dolastatin-10
REP.A024_YAPC_24H:M14	-2.23168	1.29053	-3.52221	3.33 uM	24 h	YAPC	dolastatin-10
REP.A024_YAPC_24H:M15	-2.20117	1.15343	-3.35461	1.11 uM	24 h	YAPC	dolastatin-10
REP.A024_YAPC_24H:M16	-2.0428	1.2128	-3.2556	0.37 uM	24 h	YAPC	dolastatin-10
REP.A024_YAPC_24H:M17	-2.17727	1.10836	-3.28563	0.125 uM	24 h	YAPC	dolastatin-10
REP.A024_YAPC_24H:M18	-2.15818	1.20642	-3.3646	0.04 uM	24 h	YAPC	dolastatin-10
REP.A024_YAPC_24H:N01	-2.05738	1.20848	-3.26586	10 uM	24 h	YAPC	crizotinib
REP.A024_YAPC_24H:N13	0.693773	-0.985302	1.67908	10 uM	24 h	YAPC	ixazomib
REP.A024_YAPC_24H:N14	-1.07578	-1.12292	0.0471342	3.33 uM	24 h	YAPC	ixazomib
REP.A024_YAPC_24H:N16	-1.30615	-0.904947	-0.401207	0.37 uM	24 h	YAPC	ixazomib
REP.A024_YAPC_24H:N17	-1.68928	1.19913	-2.88841	0.125 uM	24 h	YAPC	ixazomib
REP.A024_YAPC_24H:O02	-1.25665	-0.871063	-0.385586	20 uM	24 h	YAPC	MG-132
REP.A024_YAPC_24H:O03	-1.02546	-1.03391	0.00845021	20 uM	24 h	YAPC	MG-132
REP.A024_YAPC_24H:O04	-1.28657	0.758912	-2.04549	20 uM	24 h	YAPC	MG-132
REP.A024_YAPC_24H:O06	-1.45847	-0.834435	-0.624035	20 uM	24 h	YAPC	MG-132
REP.A024_YAPC_24H:P01	1.43705	-1.93242	3.36946	10 uM	24 h	YAPC	enzastaurin
REP.A024_YAPC_24H:P03	-1.16633	1.3625	-2.52883	1.11 uM	24 h	YAPC	enzastaurin
REP.A024_YAPC_24H:P19	-1.5775	1.09076	-2.66826	10 uM	24 h	YAPC	sirolimus
REP.A024_YAPC_24H:P20	-1.15281	1.12629	-2.2791	3.33 uM	24 h	YAPC	sirolimus
REP.A025_YAPC_24H:C13	-2.03053	1.2468	-3.27733	10 uM	24 h	YAPC	lomitapide
REP.A025_YAPC_24H:C19	-1.03658	-0.865266	-0.171314	20 uM	24 h	YAPC	bortezomib
REP.A025_YAPC_24H:C20	-1.16608	0.74312	-1.9092	20 uM	24 h	YAPC	bortezomib
REP.A025_YAPC_24H:C21	-0.971203	-1.01673	0.0455257	20 uM	24 h	YAPC	bortezomib
REP.A025_YAPC_24H:C22	-1.1979	-0.834424	-0.363473	20 uM	24 h	YAPC	bortezomib
REP.A025_YAPC_24H:C23	-1.11528	-0.892083	-0.223201	20 uM	24 h	YAPC	bortezomib
REP.A025_YAPC_24H:C24	-1.00335	-0.894505	-0.108842	20 uM	24 h	YAPC	bortezomib
REP.A025_YAPC_24H:D13	-1.24826	1.22008	-2.46834	10 uM	24 h	YAPC	tosedostat
REP.A025_YAPC_24H:D19	-1.12255	1.06568	-2.18823	10 uM	24 h	YAPC	cepharanthine
REP.A025_YAPC_24H:E02	0.959338	-0.737348	1.69669	3.33 uM	24 h	YAPC	genz-644282
REP.A025_YAPC_24H:E03	1.23685	-0.885052	2.1219	1.11 uM	24 h	YAPC	genz-644282
REP.A025_YAPC_24H:E04	1.12582	-1.04975	2.17557	0.37 uM	24 h	YAPC	genz-644282
REP.A025_YAPC_24H:E05	1.27812	-1.20538	2.4835	0.125 uM	24 h	YAPC	genz-644282
REP.A025_YAPC_24H:E06	1.20648	-1.32121	2.52769	0.04 uM	24 h	YAPC	genz-644282
REP.A025_YAPC_24H:F01	0.927088	0.908401	0.0186872	10 uM	24 h	YAPC	carbenoxolone
REP.A025_YAPC_24H:F17	-1.37844	1.28909	-2.66753	0.125 uM	24 h	YAPC	bisoprolol
REP.A025_YAPC_24H:G13	-1.03997	0.881973	-1.92194	20 uM	24 h	YAPC	bortezomib
REP.A025_YAPC_24H:G14	-1.25222	-0.890473	-0.361745	20 uM	24 h	YAPC	bortezomib
REP.A025_YAPC_24H:G15	-1.13744	0.813835	-1.95127	20 uM	24 h	YAPC	bortezomib
REP.A025_YAPC_24H:G16	-1.12059	-0.877046	-0.243547	20 uM	24 h	YAPC	bortezomib
REP.A025_YAPC_24H:G18	-1.21565	-0.96459	-0.251064	20 uM	24 h	YAPC	bortezomib
REP.A025_YAPC_24H:H01	-1.37635	-0.829283	-0.547069	10 uM	24 h	YAPC	AZD-2014
REP.A025_YAPC_24H:H02	-1.40148	1.00895	-2.41044	3.33 uM	24 h	YAPC	AZD-2014
REP.A025_YAPC_24H:H03	-1.28513	0.909355	-2.19449	1.11 uM	24 h	YAPC	AZD-2014
REP.A025_YAPC_24H:H08	-1.30693	1.17233	-2.47926	3.33 uM	24 h	YAPC	EX-527
REP.A025_YAPC_24H:I01	1.09866	-0.975301	2.07396	10 uM	24 h	YAPC	pazopanib
REP.A025_YAPC_24H:I07	-2.20467	0.979094	-3.18376	10 uM	24 h	YAPC	etravirine
REP.A025_YAPC_24H:J02	-0.916037	1.1962	-2.11223	3.33 uM	24 h	YAPC	etodolac
REP.A025_YAPC_24H:J19	-1.74963	1.0197	-2.76933	10 uM	24 h	YAPC	tioguanine
REP.A025_YAPC_24H:J20	-1.52627	0.830493	-2.35676	3.33 uM	24 h	YAPC	tioguanine
REP.A025_YAPC_24H:K07	-1.23813	-1.06164	-0.176484	20 uM	24 h	YAPC	MG-132
REP.A025_YAPC_24H:K08	-1.18531	-0.849847	-0.33546	20 uM	24 h	YAPC	MG-132
REP.A025_YAPC_24H:K09	-1.08241	-0.859221	-0.223188	20 uM	24 h	YAPC	MG-132
REP.A025_YAPC_24H:K10	-1.1994	0.736028	-1.93543	20 uM	24 h	YAPC	MG-132
REP.A025_YAPC_24H:K11	-1.09736	-0.989703	-0.107653	20 uM	24 h	YAPC	MG-132
REP.A025_YAPC_24H:K12	-1.40545	0.902167	-2.30762	20 uM	24 h	YAPC	MG-132
REP.A025_YAPC_24H:K19	-2.03939	1.74272	-3.78211	10 uM	24 h	YAPC	vandetanib
REP.A025_YAPC_24H:L10	0.990529	-0.999122	1.98965	0.37 uM	24 h	YAPC	BRD-K76674262
REP.A025_YAPC_24H:L11	-1.15017	-1.37954	0.229366	0.125 uM	24 h	YAPC	BRD-K76674262
REP.A025_YAPC_24H:L12	1.11704	-1.0224	2.13944	0.04 uM	24 h	YAPC	BRD-K76674262
REP.A025_YAPC_24H:M01	-1.48759	0.956711	-2.4443	10 uM	24 h	YAPC	dequalinium
REP.A025_YAPC_24H:M07	-1.6066	-0.95286	-0.653742	10 uM	24 h	YAPC	menadione
REP.A025_YAPC_24H:O01	-1.19845	-1.10162	-0.0968277	20 uM	24 h	YAPC	MG-132
REP.A025_YAPC_24H:O02	-1.24402	0.734576	-1.97859	20 uM	24 h	YAPC	MG-132
REP.A025_YAPC_24H:O03	-0.963995	-0.853631	-0.110364	20 uM	24 h	YAPC	MG-132
REP.A025_YAPC_24H:O04	-1.09104	-1.01623	-0.0748043	20 uM	24 h	YAPC	MG-132
REP.A025_YAPC_24H:O05	-1.1103	-1.02946	-0.0808456	20 uM	24 h	YAPC	MG-132
REP.A025_YAPC_24H:O06	-1.22863	-0.875836	-0.352793	20 uM	24 h	YAPC	MG-132
REP.A025_YAPC_24H:P02	-1.16337	1.4705	-2.63387	3.33 uM	24 h	YAPC	albendazole
REP.A025_YAPC_24H:P03	-1.36571	1.19353	-2.55924	1.11 uM	24 h	YAPC	albendazole
REP.A026_YAPC_24H:B13	-1.52791	1.33686	-2.86477	10 uM	24 h	YAPC	CYT-387
REP.A026_YAPC_24H:B21	-1.29892	0.856385	-2.1553	1.11 uM	24 h	YAPC	alvocidib
REP.A026_YAPC_24H:B22	-1.56554	0.915708	-2.48125	0.37 uM	24 h	YAPC	alvocidib
REP.A026_YAPC_24H:C19	-1.08873	-0.936841	-0.15189	20 uM	24 h	YAPC	bortezomib
REP.A026_YAPC_24H:C20	-1.38708	-1.03584	-0.351241	20 uM	24 h	YAPC	bortezomib
REP.A026_YAPC_24H:C21	-1.2735	-0.852013	-0.421489	20 uM	24 h	YAPC	bortezomib
REP.A026_YAPC_24H:C22	-1.17534	0.914775	-2.09012	20 uM	24 h	YAPC	bortezomib
REP.A026_YAPC_24H:C23	0.782954	-1.04851	1.83147	20 uM	24 h	YAPC	bortezomib
REP.A026_YAPC_24H:C24	-1.08797	0.912793	-2.00077	20 uM	24 h	YAPC	bortezomib
REP.A026_YAPC_24H:D13	-1.08735	-0.990728	-0.0966236	10 uM	24 h	YAPC	bortezomib
REP.A026_YAPC_24H:D14	-1.00523	-1.34233	0.337101	3.33 uM	24 h	YAPC	bortezomib
REP.A026_YAPC_24H:D15	0.764167	-0.945544	1.70971	1.11 uM	24 h	YAPC	bortezomib
REP.A026_YAPC_24H:D16	-1.03038	-1.02398	-0.00639796	0.37 uM	24 h	YAPC	bortezomib
REP.A026_YAPC_24H:D17	-1.05922	-1.16692	0.1077	0.125 uM	24 h	YAPC	bortezomib
REP.A026_YAPC_24H:D18	-1.04258	-0.967048	-0.0755272	0.04 uM	24 h	YAPC	bortezomib
REP.A026_YAPC_24H:G13	-1.28306	-0.948281	-0.334782	20 uM	24 h	YAPC	bortezomib
REP.A026_YAPC_24H:G15	-1.0023	-0.964468	-0.0378304	20 uM	24 h	YAPC	bortezomib
REP.A026_YAPC_24H:G16	1.03485	-1.34654	2.38138	20 uM	24 h	YAPC	bortezomib
REP.A026_YAPC_24H:G18	-1.47186	0.841943	-2.3138	20 uM	24 h	YAPC	bortezomib
REP.A026_YAPC_24H:K07	-1.06225	-0.969154	-0.0930918	20 uM	24 h	YAPC	MG-132
REP.A026_YAPC_24H:K08	-1.1544	0.879927	-2.03433	20 uM	24 h	YAPC	MG-132
REP.A026_YAPC_24H:K09	-1.20012	-1.01685	-0.183277	20 uM	24 h	YAPC	MG-132
REP.A026_YAPC_24H:K10	-1.22199	0.740197	-1.96219	20 uM	24 h	YAPC	MG-132
REP.A026_YAPC_24H:K11	-1.13245	-1.35954	0.227094	20 uM	24 h	YAPC	MG-132
REP.A026_YAPC_24H:K12	-1.79332	0.913035	-2.70636	20 uM	24 h	YAPC	MG-132
REP.A026_YAPC_24H:L19	-1.57236	1.45309	-3.02545	10 uM	24 h	YAPC	doxorubicin
REP.A026_YAPC_24H:L20	0.944215	1.06592	-0.121707	3.33 uM	24 h	YAPC	doxorubicin
REP.A026_YAPC_24H:L21	0.950854	0.822075	0.128779	1.11 uM	24 h	YAPC	doxorubicin
REP.A026_YAPC_24H:L22	-1.27696	1.01426	-2.29121	0.37 uM	24 h	YAPC	doxorubicin
REP.A026_YAPC_24H:M19	-2.32445	1.25119	-3.57564	10 uM	24 h	YAPC	hexachlorophene
REP.A026_YAPC_24H:M20	-2.00968	1.48812	-3.4978	3.33 uM	24 h	YAPC	hexachlorophene
REP.A026_YAPC_24H:O01	-1.2576	0.841683	-2.09929	20 uM	24 h	YAPC	MG-132
REP.A026_YAPC_24H:O02	-1.00198	-0.997931	-0.004046	20 uM	24 h	YAPC	MG-132
REP.A026_YAPC_24H:O03	-1.008	-0.972038	-0.0359608	20 uM	24 h	YAPC	MG-132
REP.A026_YAPC_24H:O04	-1.21027	-0.967416	-0.24285	20 uM	24 h	YAPC	MG-132
REP.A026_YAPC_24H:O05	-1.03601	0.829254	-1.86527	20 uM	24 h	YAPC	MG-132
REP.A026_YAPC_24H:O06	-1.22097	-0.998902	-0.222068	20 uM	24 h	YAPC	MG-132
REP.A026_YAPC_24H:P03	-1.00878	-0.863982	-0.144794	1.11 uM	24 h	YAPC	quinine
REP.A028_YAPC_24H:A07	-1.208	1.18657	-2.39456	10 uM	24 h	YAPC	mycophenolate-mofetil
REP.A028_YAPC_24H:C21	-1.21421	0.735241	-1.94945	20 uM	24 h	YAPC	bortezomib
REP.A028_YAPC_24H:C23	0.772571	0.854296	-0.0817251	20 uM	24 h	YAPC	bortezomib
REP.A028_YAPC_24H:G14	-1.19895	0.753363	-1.95231	20 uM	24 h	YAPC	bortezomib
REP.A028_YAPC_24H:G15	-1.15864	0.750336	-1.90897	20 uM	24 h	YAPC	bortezomib
REP.A028_YAPC_24H:G16	-1.24273	-0.867397	-0.375328	20 uM	24 h	YAPC	bortezomib
REP.A028_YAPC_24H:K11	-1.03839	-1.12705	0.0886527	20 uM	24 h	YAPC	MG-132
REP.A028_YAPC_24H:K12	-1.15646	0.743772	-1.90023	20 uM	24 h	YAPC	MG-132
REP.A028_YAPC_24H:K19	-1.30214	0.8219	-2.12404	10 uM	24 h	YAPC	brequinar
REP.A028_YAPC_24H:K20	1.07795	1.26891	-0.190962	3.33 uM	24 h	YAPC	brequinar
REP.A028_YAPC_24H:L07	-1.57175	1.63923	-3.21098	10 uM	24 h	YAPC	BRD-K63750851
REP.A028_YAPC_24H:M19	-2.19725	1.66477	-3.86202	10 uM	24 h	YAPC	deferasirox
REP.A028_YAPC_24H:O02	-1.17673	0.958588	-2.13532	20 uM	24 h	YAPC	MG-132
REP.A028_YAPC_24H:O03	-1.14324	0.708291	-1.85153	20 uM	24 h	YAPC	MG-132
REP.A028_YAPC_24H:O04	-1.16247	0.734985	-1.89746	20 uM	24 h	YAPC	MG-132
REP.A028_YAPC_24H:P02	-1.18852	1.55942	-2.74794	3.33 uM	24 h	YAPC	quercetin
REP.A028_YAPC_24H:P03	-1.31371	1.44195	-2.75566	1.11 uM	24 h	YAPC	quercetin
REP.B001_YAPC_24H:C19	-1.17784	0.812715	-1.99055	20 uM	24 h	YAPC	bortezomib
REP.B001_YAPC_24H:C20	-1.25731	-0.954066	-0.303249	20 uM	24 h	YAPC	bortezomib
REP.B001_YAPC_24H:C21	-1.00592	-1.16525	0.159334	20 uM	24 h	YAPC	bortezomib
REP.B001_YAPC_24H:C22	-1.26213	0.99844	-2.26057	20 uM	24 h	YAPC	bortezomib
REP.B001_YAPC_24H:C23	0.971099	0.877405	0.0936937	20 uM	24 h	YAPC	bortezomib
REP.B001_YAPC_24H:C24	-1.04744	-0.883957	-0.163484	20 uM	24 h	YAPC	bortezomib
REP.B001_YAPC_24H:G01	0.920309	-1.14794	2.06825	2.22 uM	24 h	YAPC	lestaurtinib
REP.B001_YAPC_24H:G13	0.8619	-0.911409	1.77331	20 uM	24 h	YAPC	bortezomib
REP.B001_YAPC_24H:G14	-1.12546	-1.14458	0.019126	20 uM	24 h	YAPC	bortezomib
REP.B001_YAPC_24H:G15	-0.98601	-1.25312	0.267105	20 uM	24 h	YAPC	bortezomib
REP.B001_YAPC_24H:G16	-1.36607	1.01468	-2.38075	20 uM	24 h	YAPC	bortezomib
REP.B001_YAPC_24H:G17	0.867039	0.910079	-0.0430402	20 uM	24 h	YAPC	bortezomib
REP.B001_YAPC_24H:G18	-0.944899	0.843806	-1.78871	20 uM	24 h	YAPC	bortezomib
REP.B001_YAPC_24H:K07	0.880867	-1.17173	2.05259	20 uM	24 h	YAPC	MG-132
REP.B001_YAPC_24H:K08	-1.06449	-0.962749	-0.101744	20 uM	24 h	YAPC	MG-132
REP.B001_YAPC_24H:K09	-1.02448	0.99951	-2.02399	20 uM	24 h	YAPC	MG-132
REP.B001_YAPC_24H:K10	0.750224	1.08521	-0.334991	20 uM	24 h	YAPC	MG-132
REP.B001_YAPC_24H:K11	-1.01727	-0.988356	-0.0289107	20 uM	24 h	YAPC	MG-132
REP.B001_YAPC_24H:K12	-1.19936	0.891364	-2.09072	20 uM	24 h	YAPC	MG-132
REP.B001_YAPC_24H:O01	-0.983243	-0.910095	-0.0731478	20 uM	24 h	YAPC	MG-132
REP.B001_YAPC_24H:O02	-1.29177	0.752556	-2.04433	20 uM	24 h	YAPC	MG-132
REP.B001_YAPC_24H:O03	-1.13874	0.768489	-1.90723	20 uM	24 h	YAPC	MG-132
REP.B001_YAPC_24H:O04	0.804755	-1.00718	1.81194	20 uM	24 h	YAPC	MG-132
REP.B001_YAPC_24H:O05	0.734885	0.947634	-0.212749	20 uM	24 h	YAPC	MG-132
REP.B001_YAPC_24H:O06	-1.09844	-1.09959	0.00114237	20 uM	24 h	YAPC	MG-132
REP.B001_YAPC_24H:P02	0.945979	-1.11679	2.06277	0.74 uM	24 h	YAPC	amikacin
REP.B001_YAPC_24H:P03	-1.42871	1.10429	-2.533	0.25 uM	24 h	YAPC	amikacin
REP.B005_YAPC_24H:C13	1.32853	1.07255	0.25598	2.22 uM	24 h	YAPC	irinotecan
REP.B005_YAPC_24H:C19	-1.21855	-0.854188	-0.364359	20 uM	24 h	YAPC	bortezomib
REP.B005_YAPC_24H:C20	-1.18489	0.808493	-1.99338	20 uM	24 h	YAPC	bortezomib
REP.B005_YAPC_24H:C21	-1.19583	0.926183	-2.12202	20 uM	24 h	YAPC	bortezomib
REP.B005_YAPC_24H:C22	-1.30212	-0.897892	-0.404229	20 uM	24 h	YAPC	bortezomib
REP.B005_YAPC_24H:E01	-1.54141	0.902358	-2.44377	2.22 uM	24 h	YAPC	pelitinib
REP.B005_YAPC_24H:E02	-1.4227	1.01935	-2.44205	0.74 uM	24 h	YAPC	pelitinib
REP.B005_YAPC_24H:G13	-1.19853	0.698915	-1.89744	20 uM	24 h	YAPC	bortezomib
REP.B005_YAPC_24H:G17	-1.18727	-0.985083	-0.202183	20 uM	24 h	YAPC	bortezomib
REP.B005_YAPC_24H:G18	-1.39046	-0.886595	-0.503865	20 uM	24 h	YAPC	bortezomib
REP.B005_YAPC_24H:G19	0.979798	0.884649	0.095149	2.22 uM	24 h	YAPC	TAS-103
REP.B005_YAPC_24H:G20	1.05219	-1.08275	2.13494	0.74 uM	24 h	YAPC	TAS-103
REP.B005_YAPC_24H:G21	-1.27986	0.880878	-2.16074	0.25 uM	24 h	YAPC	TAS-103
REP.B005_YAPC_24H:K07	-1.23479	0.807346	-2.04213	20 uM	24 h	YAPC	MG-132
REP.B005_YAPC_24H:K08	-1.12002	-1.00416	-0.115862	20 uM	24 h	YAPC	MG-132
REP.B005_YAPC_24H:K09	0.907349	-1.09987	2.00722	20 uM	24 h	YAPC	MG-132
REP.B005_YAPC_24H:K10	0.884663	-0.840521	1.72518	20 uM	24 h	YAPC	MG-132
REP.B005_YAPC_24H:K11	-1.25354	-0.908854	-0.344687	20 uM	24 h	YAPC	MG-132
REP.B005_YAPC_24H:K12	0.950763	-1.2479	2.19866	20 uM	24 h	YAPC	MG-132
REP.B005_YAPC_24H:O01	-1.09614	-1.00259	-0.0935422	20 uM	24 h	YAPC	MG-132
REP.B005_YAPC_24H:O02	-1.07742	0.806844	-1.88427	20 uM	24 h	YAPC	MG-132
REP.B005_YAPC_24H:O03	0.742762	-0.903491	1.64625	20 uM	24 h	YAPC	MG-132
REP.B005_YAPC_24H:O04	-1.0981	0.807228	-1.90533	20 uM	24 h	YAPC	MG-132
REP.B005_YAPC_24H:O06	-1.11774	-1.08668	-0.0310602	20 uM	24 h	YAPC	MG-132
REP.B007_YAPC_24H:A07	0.828922	1.18474	-0.35582	2.22 uM	24 h	YAPC	tolimidone
REP.B007_YAPC_24H:B13	1.13705	-0.874271	2.01132	2.22 uM	24 h	YAPC	AZD-9291
REP.B007_YAPC_24H:C19	-1.05931	-1.23218	0.17287	20 uM	24 h	YAPC	bortezomib
REP.B007_YAPC_24H:C20	-1.17992	0.750569	-1.93049	20 uM	24 h	YAPC	bortezomib
REP.B007_YAPC_24H:C22	-1.19169	-0.896537	-0.295154	20 uM	24 h	YAPC	bortezomib
REP.B007_YAPC_24H:D01	-1.23606	0.944293	-2.18036	2.22 uM	24 h	YAPC	genistein
REP.B007_YAPC_24H:E13	-2.20616	0.916367	-3.12253	2.22 uM	24 h	YAPC	ganetespib
REP.B007_YAPC_24H:E14	-2.13532	0.963516	-3.09884	0.74 uM	24 h	YAPC	ganetespib
REP.B007_YAPC_24H:E15	-2.4252	1.13208	-3.55729	0.25 uM	24 h	YAPC	ganetespib
REP.B007_YAPC_24H:E16	-2.26216	1.02263	-3.28479	0.08 uM	24 h	YAPC	ganetespib
REP.B007_YAPC_24H:E17	-2.27114	1.01376	-3.2849	0.03 uM	24 h	YAPC	ganetespib
REP.B007_YAPC_24H:G15	0.870808	-1.11014	1.98095	20 uM	24 h	YAPC	bortezomib
REP.B007_YAPC_24H:G17	-1.3123	0.743355	-2.05566	20 uM	24 h	YAPC	bortezomib
REP.B007_YAPC_24H:G18	0.885269	-0.918975	1.80424	20 uM	24 h	YAPC	bortezomib
REP.B007_YAPC_24H:K07	-1.11498	-1.00689	-0.10809	20 uM	24 h	YAPC	MG-132
REP.B007_YAPC_24H:K08	-1.25292	-0.990688	-0.262235	20 uM	24 h	YAPC	MG-132
REP.B007_YAPC_24H:K09	-1.20047	0.911064	-2.11154	20 uM	24 h	YAPC	MG-132
REP.B007_YAPC_24H:K10	-1.18745	-0.838561	-0.34889	20 uM	24 h	YAPC	MG-132
REP.B007_YAPC_24H:K11	-1.0761	-0.923184	-0.152917	20 uM	24 h	YAPC	MG-132
REP.B007_YAPC_24H:K12	-1.17069	-1.11534	-0.0553445	20 uM	24 h	YAPC	MG-132
REP.B007_YAPC_24H:L23	-1.00178	0.992783	-1.99457	0.03 uM	24 h	YAPC	dosulepin
REP.B007_YAPC_24H:L24	0.794717	-0.972068	1.76678	0.01 uM	24 h	YAPC	dosulepin
REP.B007_YAPC_24H:O03	-1.22312	-0.889265	-0.333858	20 uM	24 h	YAPC	MG-132
REP.B007_YAPC_24H:O04	-1.21202	-0.831739	-0.380283	20 uM	24 h	YAPC	MG-132
REP.B007_YAPC_24H:O06	-1	0.734154	-1.73415	20 uM	24 h	YAPC	MG-132
REP.B007_YAPC_24H:P07	1.15017	-1.0621	2.21227	2.22 uM	24 h	YAPC	torin-1
REP.B007_YAPC_24H:P08	-1.19821	0.841237	-2.03945	0.74 uM	24 h	YAPC	torin-1
REP.B008_YAPC_24H:A07	-1.0652	0.848995	-1.91419	2.22 uM	24 h	YAPC	daunorubicin
REP.B008_YAPC_24H:A08	1.10549	1.09511	0.0103754	0.74 uM	24 h	YAPC	daunorubicin
REP.B008_YAPC_24H:C20	-1.37668	0.7201	-2.09677	20 uM	24 h	YAPC	bortezomib
REP.B008_YAPC_24H:C23	-1.40863	-1.03141	-0.377219	20 uM	24 h	YAPC	bortezomib
REP.B008_YAPC_24H:C24	-1.14178	-0.989157	-0.152624	20 uM	24 h	YAPC	bortezomib
REP.B008_YAPC_24H:G13	-1.51757	-0.883589	-0.633977	20 uM	24 h	YAPC	bortezomib
REP.B008_YAPC_24H:G14	-1.45075	-1.01768	-0.433067	20 uM	24 h	YAPC	bortezomib
REP.B008_YAPC_24H:G15	-1.26289	0.914192	-2.17708	20 uM	24 h	YAPC	bortezomib
REP.B008_YAPC_24H:G16	-1.38812	0.72358	-2.1117	20 uM	24 h	YAPC	bortezomib
REP.B008_YAPC_24H:G17	-1.26467	-0.912879	-0.351791	20 uM	24 h	YAPC	bortezomib
REP.B008_YAPC_24H:G18	-1.38148	-1.10995	-0.271529	20 uM	24 h	YAPC	bortezomib
REP.B008_YAPC_24H:H13	-1.59005	1.4905	-3.08055	2.22 uM	24 h	YAPC	YM-155
REP.B008_YAPC_24H:H14	-1.24388	1.03952	-2.2834	0.74 uM	24 h	YAPC	YM-155
REP.B008_YAPC_24H:H15	-1.3942	1.13914	-2.53334	0.25 uM	24 h	YAPC	YM-155
REP.B008_YAPC_24H:H16	-1.30812	-0.94441	-0.363711	0.08 uM	24 h	YAPC	YM-155
REP.B008_YAPC_24H:K07	-1.09357	-1.05007	-0.0435067	20 uM	24 h	YAPC	MG-132
REP.B008_YAPC_24H:K08	-1.1694	-1.17282	0.00341844	20 uM	24 h	YAPC	MG-132
REP.B008_YAPC_24H:K09	-1.29177	0.728685	-2.02046	20 uM	24 h	YAPC	MG-132
REP.B008_YAPC_24H:K10	-1.02156	-0.906228	-0.115335	20 uM	24 h	YAPC	MG-132
REP.B008_YAPC_24H:K11	-1.17128	-0.948314	-0.222966	20 uM	24 h	YAPC	MG-132
REP.B008_YAPC_24H:K12	0.981808	-1.02945	2.01126	20 uM	24 h	YAPC	MG-132
REP.B008_YAPC_24H:O01	-1.06919	-1.04901	-0.020187	20 uM	24 h	YAPC	MG-132
REP.B008_YAPC_24H:O02	-1.12932	-1.03063	-0.0986805	20 uM	24 h	YAPC	MG-132
REP.B008_YAPC_24H:O03	-1.00387	-1.41655	0.412688	20 uM	24 h	YAPC	MG-132
REP.B008_YAPC_24H:O04	-1.37894	-1.01111	-0.36783	20 uM	24 h	YAPC	MG-132
REP.B008_YAPC_24H:O05	-1.17113	-1.07511	-0.096023	20 uM	24 h	YAPC	MG-132
REP.B008_YAPC_24H:O06	-1.22431	0.767825	-1.99214	20 uM	24 h	YAPC	MG-132
REP.B008_YAPC_24H:O13	-1.44494	0.974261	-2.4192	2.22 uM	24 h	YAPC	SN-38
REP.B008_YAPC_24H:O15	-1.15488	0.859603	-2.01448	0.25 uM	24 h	YAPC	SN-38
REP.B008_YAPC_24H:O16	1.19233	-1.48832	2.68065	0.08 uM	24 h	YAPC	SN-38
REP.B008_YAPC_24H:O17	1.25399	-1.10854	2.36253	0.03 uM	24 h	YAPC	SN-38
REP.B008_YAPC_24H:O18	1.26395	-1.01264	2.2766	0.01 uM	24 h	YAPC	SN-38
REP.B008_YAPC_24H:P01	-1.854	1.26682	-3.12082	2.22 uM	24 h	YAPC	AS-703026
REP.B008_YAPC_24H:P02	-1.59383	1.15571	-2.74954	0.74 uM	24 h	YAPC	AS-703026
REP.B008_YAPC_24H:P03	-1.34011	1.31724	-2.65735	0.25 uM	24 h	YAPC	AS-703026
REP.B009_YAPC_24H:A14	-1.35958	0.733612	-2.09319	0.74 uM	24 h	YAPC	ampalex
REP.B009_YAPC_24H:A20	0.882537	0.690791	0.191747	0.74 uM	24 h	YAPC	flutamide
REP.B009_YAPC_24H:B11	-1.09695	-0.925777	-0.17117	0.03 uM	24 h	YAPC	GW-842166
REP.B009_YAPC_24H:C07	-1.18182	0.89441	-2.07623	2.22 uM	24 h	YAPC	resminostat
REP.B009_YAPC_24H:C21	-1.14304	-0.810682	-0.332353	20 uM	24 h	YAPC	bortezomib
REP.B009_YAPC_24H:C24	0.870663	-0.934296	1.80496	20 uM	24 h	YAPC	bortezomib
REP.B009_YAPC_24H:F19	-1.95651	1.035	-2.99152	2.22 uM	24 h	YAPC	KX-2391
REP.B009_YAPC_24H:G13	-1	-1.07863	0.0786302	20 uM	24 h	YAPC	bortezomib
REP.B009_YAPC_24H:G14	-1.10973	0.804719	-1.91445	20 uM	24 h	YAPC	bortezomib
REP.B009_YAPC_24H:G15	-1.14752	-0.930475	-0.217047	20 uM	24 h	YAPC	bortezomib
REP.B009_YAPC_24H:G16	-1	0.765692	-1.76569	20 uM	24 h	YAPC	bortezomib
REP.B009_YAPC_24H:G18	-1.32037	-0.798957	-0.521411	20 uM	24 h	YAPC	bortezomib
REP.B009_YAPC_24H:K07	-1.28798	0.721428	-2.00941	20 uM	24 h	YAPC	MG-132
REP.B009_YAPC_24H:K08	-1.26236	0.672057	-1.93441	20 uM	24 h	YAPC	MG-132
REP.B009_YAPC_24H:K09	-1.18648	-0.827915	-0.358563	20 uM	24 h	YAPC	MG-132
REP.B009_YAPC_24H:K11	0.880194	0.644041	0.236153	20 uM	24 h	YAPC	MG-132
REP.B009_YAPC_24H:O01	-1.33608	0.92737	-2.26345	20 uM	24 h	YAPC	MG-132
REP.B009_YAPC_24H:O02	-1.32851	-0.838553	-0.489959	20 uM	24 h	YAPC	MG-132
REP.B009_YAPC_24H:O04	-1.23915	-1.34109	0.101943	20 uM	24 h	YAPC	MG-132
REP.B009_YAPC_24H:O06	-1.24178	0.64079	-1.88257	20 uM	24 h	YAPC	MG-132
REP.B009_YAPC_24H:P02	-1.22027	1.61207	-2.83235	0.74 uM	24 h	YAPC	AMG-517
REP.B009_YAPC_24H:P03	0.76791	1.3973	-0.629389	0.25 uM	24 h	YAPC	AMG-517
REP.B010_YAPC_24H:B22	-1.08979	0.900872	-1.99066	0.08 uM	24 h	YAPC	L-citrulline
REP.B010_YAPC_24H:D13	-1.48284	1.54855	-3.03139	2.22 uM	24 h	YAPC	CX-5461
REP.B010_YAPC_24H:D19	-1.69405	0.993382	-2.68743	2.22 uM	24 h	YAPC	PCI-24781
REP.B010_YAPC_24H:D20	-1.03753	-1.10161	0.0640821	0.74 uM	24 h	YAPC	PCI-24781
REP.B010_YAPC_24H:D21	1.1519	-0.95521	2.10712	0.25 uM	24 h	YAPC	PCI-24781
REP.B010_YAPC_24H:E24	1.1134	-0.976565	2.08997	0.01 uM	24 h	YAPC	acivicin
REP.B010_YAPC_24H:F17	-1.02908	0.936006	-1.96509	0.03 uM	24 h	YAPC	valdecoxib
REP.B010_YAPC_24H:H20	-1.31738	-0.973799	-0.343584	0.74 uM	24 h	YAPC	AT-7519
REP.B010_YAPC_24H:I01	-1.6154	1.33168	-2.94708	2.22 uM	24 h	YAPC	midostaurin
REP.B010_YAPC_24H:M24	0.987152	-1.01003	1.99718	0.01 uM	24 h	YAPC	swainsonine
REP.B010_YAPC_24H:N01	0.747884	1.11132	-0.363432	2.22 uM	24 h	YAPC	dofequidar
REP.B010_YAPC_24H:N13	-0.969597	-1.13244	0.162839	2.22 uM	24 h	YAPC	gemcitabine
REP.B010_YAPC_24H:N14	-0.951563	0.974111	-1.92567	0.74 uM	24 h	YAPC	gemcitabine
REP.B010_YAPC_24H:N15	-1.03892	1.19744	-2.23636	0.25 uM	24 h	YAPC	gemcitabine
REP.B010_YAPC_24H:N16	-1.1147	1.11235	-2.22705	0.08 uM	24 h	YAPC	gemcitabine
REP.B010_YAPC_24H:N17	-1.23496	1.84971	-3.08468	0.03 uM	24 h	YAPC	gemcitabine
REP.B010_YAPC_24H:N18	-1.27391	2.32277	-3.59668	0.01 uM	24 h	YAPC	gemcitabine
REP.B010_YAPC_24H:N24	-1.08709	1.09161	-2.1787	0.01 uM	24 h	YAPC	rilmenidine
REP.B010_YAPC_24H:O24	-1.53937	0.86775	-2.40712	0.01 uM	24 h	YAPC	iguratimod
REP.B010_YAPC_24H:P04	-1.52882	1.26659	-2.79541	0.08 uM	24 h	YAPC	carfilzomib
REP.B010_YAPC_24H:P05	-1.05789	1.01323	-2.07113	0.03 uM	24 h	YAPC	carfilzomib
REP.B010_YAPC_24H:P07	-1.09638	0.791855	-1.88824	2.22 uM	24 h	YAPC	fluocinolone-acetonide
REP.B010_YAPC_24H:P19	0.738077	1.0509	-0.312818	2.22 uM	24 h	YAPC	BMY-14802
REP.B010_YAPC_24H:P20	-1.2658	0.928875	-2.19467	0.74 uM	24 h	YAPC	BMY-14802
REP.B010_YAPC_24H:P24	-0.84362	0.991374	-1.83499	0.01 uM	24 h	YAPC	BMY-14802
REP.B011_YAPC_24H:A07	-2.14459	1.03198	-3.17657	2.22 uM	24 h	YAPC	XL-888
REP.B011_YAPC_24H:A08	-2.30418	-0.754227	-1.54995	0.74 uM	24 h	YAPC	XL-888
REP.B011_YAPC_24H:A09	-2.31408	0.92651	-3.24059	0.25 uM	24 h	YAPC	XL-888
REP.B011_YAPC_24H:B21	-1.57591	1.26297	-2.83888	0.25 uM	24 h	YAPC	favipiravir
REP.B011_YAPC_24H:C01	0.89142	-1.25235	2.14377	2.22 uM	24 h	YAPC	maraviroc
REP.B011_YAPC_24H:C19	-1.24321	-0.994206	-0.249008	20 uM	24 h	YAPC	bortezomib
REP.B011_YAPC_24H:C20	-1.49185	-0.790889	-0.700964	20 uM	24 h	YAPC	bortezomib
REP.B011_YAPC_24H:C21	-1.2923	-0.893753	-0.398542	20 uM	24 h	YAPC	bortezomib
REP.B011_YAPC_24H:C22	-1.15816	-1.15157	-0.00659505	20 uM	24 h	YAPC	bortezomib
REP.B011_YAPC_24H:D01	-1.24097	0.941458	-2.18242	2.22 uM	24 h	YAPC	BRD-A04553218
REP.B011_YAPC_24H:E21	-1.74285	1.30825	-3.0511	0.25 uM	24 h	YAPC	ledipasvir
REP.B011_YAPC_24H:F01	0.952873	-1.15609	2.10897	2.22 uM	24 h	YAPC	bupropion
REP.B011_YAPC_24H:G13	0.812723	-1.08121	1.89393	20 uM	24 h	YAPC	bortezomib
REP.B011_YAPC_24H:G14	-1.19782	-0.894893	-0.302931	20 uM	24 h	YAPC	bortezomib
REP.B011_YAPC_24H:G15	-1.09552	0.682134	-1.77765	20 uM	24 h	YAPC	bortezomib
REP.B011_YAPC_24H:G16	-1	0.700698	-1.7007	20 uM	24 h	YAPC	bortezomib
REP.B011_YAPC_24H:G17	-1.1772	-1.02871	-0.148487	20 uM	24 h	YAPC	bortezomib
REP.B011_YAPC_24H:G18	-1.1272	0.681485	-1.80869	20 uM	24 h	YAPC	bortezomib
REP.B011_YAPC_24H:J01	-1.11163	-1.01007	-0.101561	2.22 uM	24 h	YAPC	tizanidine
REP.B011_YAPC_24H:K07	-1.23312	0.703985	-1.9371	20 uM	24 h	YAPC	MG-132
REP.B011_YAPC_24H:K08	-1.19346	0.687491	-1.88095	20 uM	24 h	YAPC	MG-132
REP.B011_YAPC_24H:K09	-1.1526	-1.04305	-0.109544	20 uM	24 h	YAPC	MG-132
REP.B011_YAPC_24H:K10	-1.09626	-1.0476	-0.048663	20 uM	24 h	YAPC	MG-132
REP.B011_YAPC_24H:K11	0.894494	-1.0876	1.98209	20 uM	24 h	YAPC	MG-132
REP.B011_YAPC_24H:K12	-1.1185	-1.0426	-0.0758975	20 uM	24 h	YAPC	MG-132
REP.B011_YAPC_24H:N07	-2.07448	1.56206	-3.63654	2.22 uM	24 h	YAPC	PF-04691502
REP.B011_YAPC_24H:N08	-1.81111	0.961152	-2.77226	0.74 uM	24 h	YAPC	PF-04691502
REP.B011_YAPC_24H:O01	-1.33013	-1.06226	-0.267867	20 uM	24 h	YAPC	MG-132
REP.B011_YAPC_24H:O02	-1.20618	-1.00787	-0.198311	20 uM	24 h	YAPC	MG-132
REP.B011_YAPC_24H:O03	-1.12728	-1.26754	0.140262	20 uM	24 h	YAPC	MG-132
REP.B011_YAPC_24H:O04	-1.00385	-1.00924	0.00539291	20 uM	24 h	YAPC	MG-132
REP.B011_YAPC_24H:O05	-1.10317	-1.04473	-0.0584331	20 uM	24 h	YAPC	MG-132
REP.B011_YAPC_24H:O06	-1.1159	-0.932215	-0.183685	20 uM	24 h	YAPC	MG-132
REP.B011_YAPC_24H:P03	-1.02625	1.62223	-2.64848	0.25 uM	24 h	YAPC	dexloxiglumide
REP.B012_YAPC_24H:A13	1.00664	-0.978813	1.98545	2.22 uM	24 h	YAPC	adarotene
REP.B012_YAPC_24H:A14	1.08657	-1.23434	2.3209	0.74 uM	24 h	YAPC	adarotene
REP.B012_YAPC_24H:A15	-1.14126	-1.00926	-0.132005	0.25 uM	24 h	YAPC	adarotene
REP.B012_YAPC_24H:A19	-1.97942	0.872672	-2.85209	2.22 uM	24 h	YAPC	colchicine
REP.B012_YAPC_24H:A20	-2.00834	0.888177	-2.89652	0.74 uM	24 h	YAPC	colchicine
REP.B012_YAPC_24H:A21	-1.89168	1.09086	-2.98253	0.25 uM	24 h	YAPC	colchicine
REP.B012_YAPC_24H:C01	-0.86584	0.867568	-1.73341	2.22 uM	24 h	YAPC	trovafloxacin
REP.B012_YAPC_24H:C19	-1.13202	-0.951713	-0.180306	20 uM	24 h	YAPC	bortezomib
REP.B012_YAPC_24H:C20	-1.3043	-0.871874	-0.432425	20 uM	24 h	YAPC	bortezomib
REP.B012_YAPC_24H:C21	-1.28603	-0.845155	-0.440874	20 uM	24 h	YAPC	bortezomib
REP.B012_YAPC_24H:C22	-1.35245	-0.829531	-0.522922	20 uM	24 h	YAPC	bortezomib
REP.B012_YAPC_24H:C23	-1.21869	0.662323	-1.88101	20 uM	24 h	YAPC	bortezomib
REP.B012_YAPC_24H:C24	-1.277	-0.955606	-0.321395	20 uM	24 h	YAPC	bortezomib
REP.B012_YAPC_24H:G13	0.944459	-1.0299	1.97436	20 uM	24 h	YAPC	bortezomib
REP.B012_YAPC_24H:G14	-1.38777	0.674185	-2.06196	20 uM	24 h	YAPC	bortezomib
REP.B012_YAPC_24H:G15	-1.15967	-0.960443	-0.199229	20 uM	24 h	YAPC	bortezomib
REP.B012_YAPC_24H:G16	-1.26563	0.845701	-2.11133	20 uM	24 h	YAPC	bortezomib
REP.B012_YAPC_24H:G17	-1.18374	-0.959865	-0.223871	20 uM	24 h	YAPC	bortezomib
REP.B012_YAPC_24H:G18	-1.2478	-1.04711	-0.20069	20 uM	24 h	YAPC	bortezomib
REP.B012_YAPC_24H:G24	-1.10285	-1.07993	-0.0229193	0.01 uM	24 h	YAPC	naftopidil
REP.B012_YAPC_24H:I24	-1.17431	1.15859	-2.3329	0.01 uM	24 h	YAPC	cefoperazone
REP.B012_YAPC_24H:K07	0.912788	-1.32574	2.23853	20 uM	24 h	YAPC	MG-132
REP.B012_YAPC_24H:K08	0.880481	0.738595	0.141886	20 uM	24 h	YAPC	MG-132
REP.B012_YAPC_24H:K10	-1	0.700568	-1.70057	20 uM	24 h	YAPC	MG-132
REP.B012_YAPC_24H:K11	-1.13073	0.660524	-1.79125	20 uM	24 h	YAPC	MG-132
REP.B012_YAPC_24H:K12	0.830736	-1.00533	1.83607	20 uM	24 h	YAPC	MG-132
REP.B012_YAPC_24H:O01	0.85426	-1.04102	1.89528	20 uM	24 h	YAPC	MG-132
REP.B012_YAPC_24H:O02	-1	0.827252	-1.82725	20 uM	24 h	YAPC	MG-132
REP.B012_YAPC_24H:O03	-1.23937	0.741678	-1.98105	20 uM	24 h	YAPC	MG-132
REP.B012_YAPC_24H:O04	-1.1822	-0.789397	-0.392802	20 uM	24 h	YAPC	MG-132
REP.B012_YAPC_24H:O05	-1.33308	0.751829	-2.08491	20 uM	24 h	YAPC	MG-132
REP.B012_YAPC_24H:O06	-1.0908	-0.755263	-0.335535	20 uM	24 h	YAPC	MG-132
REP.B012_YAPC_24H:O19	-2.25107	1.39785	-3.64891	2.22 uM	24 h	YAPC	cobimetinib
REP.B012_YAPC_24H:O20	-2.12545	1.54543	-3.67089	0.74 uM	24 h	YAPC	cobimetinib
REP.B012_YAPC_24H:P03	-0.994825	1.26409	-2.25892	0.25 uM	24 h	YAPC	mepivacaine
REP.B012_YAPC_24H:P19	-1.20198	0.825421	-2.0274	2.22 uM	24 h	YAPC	foretinib
REP.B013_YAPC_24H:C19	-1.0758	-1.13376	0.0579647	20 uM	24 h	YAPC	bortezomib
REP.B013_YAPC_24H:C20	-1.23752	-0.940091	-0.297427	20 uM	24 h	YAPC	bortezomib
REP.B013_YAPC_24H:C21	-1.13566	-0.955929	-0.179733	20 uM	24 h	YAPC	bortezomib
REP.B013_YAPC_24H:C22	-1.29219	-0.938902	-0.353289	20 uM	24 h	YAPC	bortezomib
REP.B013_YAPC_24H:C23	-1.26636	-0.918083	-0.34828	20 uM	24 h	YAPC	bortezomib
REP.B013_YAPC_24H:C24	-1.33763	-1.03096	-0.306676	20 uM	24 h	YAPC	bortezomib
REP.B013_YAPC_24H:D07	-1.31563	0.998392	-2.31402	2.22 uM	24 h	YAPC	camptothecin
REP.B013_YAPC_24H:D08	1.18117	0.819564	0.36161	0.74 uM	24 h	YAPC	camptothecin
REP.B013_YAPC_24H:D09	1.29542	-0.95226	2.24768	0.25 uM	24 h	YAPC	camptothecin
REP.B013_YAPC_24H:D10	1.27819	-1.02232	2.30051	0.08 uM	24 h	YAPC	camptothecin
REP.B013_YAPC_24H:D11	1.23589	-1.25673	2.49262	0.03 uM	24 h	YAPC	camptothecin
REP.B013_YAPC_24H:D12	1.09475	-1.37344	2.4682	0.01 uM	24 h	YAPC	camptothecin
REP.B013_YAPC_24H:F17	-1.14384	0.786287	-1.93013	0.03 uM	24 h	YAPC	atipamezole
REP.B013_YAPC_24H:G14	-1.215	0.664012	-1.87901	20 uM	24 h	YAPC	bortezomib
REP.B013_YAPC_24H:G15	-1.14537	-1.12908	-0.0162863	20 uM	24 h	YAPC	bortezomib
REP.B013_YAPC_24H:G18	-1.15689	-1.09296	-0.0639353	20 uM	24 h	YAPC	bortezomib
REP.B013_YAPC_24H:J01	-1.77653	1.26195	-3.03848	2.22 uM	24 h	YAPC	KW-2478
REP.B013_YAPC_24H:K07	-1.08263	-0.856827	-0.225803	20 uM	24 h	YAPC	MG-132
REP.B013_YAPC_24H:K08	-1.0071	-0.823798	-0.183301	20 uM	24 h	YAPC	MG-132
REP.B013_YAPC_24H:K09	0.867647	-1.12358	1.99123	20 uM	24 h	YAPC	MG-132
REP.B013_YAPC_24H:K10	0.97683	-1.32516	2.30199	20 uM	24 h	YAPC	MG-132
REP.B013_YAPC_24H:K11	0.873129	-1.11318	1.98631	20 uM	24 h	YAPC	MG-132
REP.B013_YAPC_24H:K12	-1.21829	-0.921028	-0.297262	20 uM	24 h	YAPC	MG-132
REP.B013_YAPC_24H:O01	-1.18053	-1.04797	-0.132563	20 uM	24 h	YAPC	MG-132
REP.B013_YAPC_24H:O02	-1.103	-1.0069	-0.0960951	20 uM	24 h	YAPC	MG-132
REP.B013_YAPC_24H:O03	-1.0979	-1.03648	-0.0614139	20 uM	24 h	YAPC	MG-132
REP.B013_YAPC_24H:O04	-1.33131	-0.933722	-0.397589	20 uM	24 h	YAPC	MG-132
REP.B013_YAPC_24H:O05	-1.25132	-1.24262	-0.00870562	20 uM	24 h	YAPC	MG-132
REP.B013_YAPC_24H:O06	-0.926792	-1.15392	0.227126	20 uM	24 h	YAPC	MG-132
REP.B013_YAPC_24H:P12	-1.35819	1.2138	-2.57199	0.01 uM	24 h	YAPC	BRD-K43966364
REP.B014_YAPC_24H:B13	-2.26357	1.56653	-3.8301	2.22 uM	24 h	YAPC	AP-26113
REP.B014_YAPC_24H:C19	-1.05889	0.807195	-1.86609	20 uM	24 h	YAPC	bortezomib
REP.B014_YAPC_24H:C20	-1.04412	0.741846	-1.78596	20 uM	24 h	YAPC	bortezomib
REP.B014_YAPC_24H:C21	-1.0686	-0.964584	-0.104013	20 uM	24 h	YAPC	bortezomib
REP.B014_YAPC_24H:C22	0.845983	-1.19011	2.0361	20 uM	24 h	YAPC	bortezomib
REP.B014_YAPC_24H:C23	-1.10019	0.827248	-1.92744	20 uM	24 h	YAPC	bortezomib
REP.B014_YAPC_24H:C24	-1.02337	-1.15888	0.135512	20 uM	24 h	YAPC	bortezomib
REP.B014_YAPC_24H:F01	-2.35647	1.18575	-3.54222	2.22 uM	24 h	YAPC	AT-13387
REP.B014_YAPC_24H:F02	-2.5641	1.52723	-4.09133	0.74 uM	24 h	YAPC	AT-13387
REP.B014_YAPC_24H:F14	-1.43355	1.16986	-2.60341	0.74 uM	24 h	YAPC	BRD-K59058766
REP.B014_YAPC_24H:F16	0.928928	-1.06481	1.99373	0.08 uM	24 h	YAPC	BRD-K59058766
REP.B014_YAPC_24H:F17	-1.3819	1.24875	-2.63065	0.03 uM	24 h	YAPC	BRD-K59058766
REP.B014_YAPC_24H:G13	-1.08884	-1.06089	-0.0279529	20 uM	24 h	YAPC	bortezomib
REP.B014_YAPC_24H:G14	-1.08846	0.824231	-1.91269	20 uM	24 h	YAPC	bortezomib
REP.B014_YAPC_24H:G15	-1.28353	-0.883285	-0.400242	20 uM	24 h	YAPC	bortezomib
REP.B014_YAPC_24H:G16	-1.0679	-0.941389	-0.12651	20 uM	24 h	YAPC	bortezomib
REP.B014_YAPC_24H:G17	-1.04978	1.009	-2.05878	20 uM	24 h	YAPC	bortezomib
REP.B014_YAPC_24H:G18	-0.99575	-1.15897	0.16322	20 uM	24 h	YAPC	bortezomib
REP.B014_YAPC_24H:H17	-0.927886	1.25558	-2.18347	0.03 uM	24 h	YAPC	ubenimex
REP.B014_YAPC_24H:H22	-1.44435	-0.929854	-0.514499	0.08 uM	24 h	YAPC	paricalcitol
REP.B014_YAPC_24H:J01	-2.3695	1.04432	-3.41383	2.22 uM	24 h	YAPC	PHA-848125
REP.B014_YAPC_24H:K07	-1.04804	-1.03282	-0.0152228	20 uM	24 h	YAPC	MG-132
REP.B014_YAPC_24H:K09	-1.04229	-0.938763	-0.103527	20 uM	24 h	YAPC	MG-132
REP.B014_YAPC_24H:K10	0.862796	-1.04358	1.90637	20 uM	24 h	YAPC	MG-132
REP.B014_YAPC_24H:K11	-1.20068	-1.31196	0.111278	20 uM	24 h	YAPC	MG-132
REP.B014_YAPC_24H:K12	-1.16248	-0.984497	-0.177982	20 uM	24 h	YAPC	MG-132
REP.B014_YAPC_24H:K13	-2.19223	1.76914	-3.96138	2.22 uM	24 h	YAPC	PF-03758309
REP.B014_YAPC_24H:L01	0.952933	-1.33663	2.28957	2.22 uM	24 h	YAPC	delanzomib
REP.B014_YAPC_24H:L02	-1.05401	-1.07852	0.0245078	0.74 uM	24 h	YAPC	delanzomib
REP.B014_YAPC_24H:L03	-1.19829	-0.853636	-0.344655	0.25 uM	24 h	YAPC	delanzomib
REP.B014_YAPC_24H:L04	-1.33188	0.828286	-2.16017	0.08 uM	24 h	YAPC	delanzomib
REP.B014_YAPC_24H:L05	-1.5651	1.2573	-2.82241	0.03 uM	24 h	YAPC	delanzomib
REP.B014_YAPC_24H:M01	-2.19882	1.87804	-4.07686	2.22 uM	24 h	YAPC	AZD-8330
REP.B014_YAPC_24H:M02	-2.35342	2.03636	-4.38978	0.74 uM	24 h	YAPC	AZD-8330
REP.B014_YAPC_24H:M03	-2.19361	2.15978	-4.35339	0.25 uM	24 h	YAPC	AZD-8330
REP.B014_YAPC_24H:M05	-1.64271	1.68838	-3.33109	0.03 uM	24 h	YAPC	AZD-8330
REP.B014_YAPC_24H:O01	-1.34186	-0.965498	-0.376358	20 uM	24 h	YAPC	MG-132
REP.B014_YAPC_24H:O02	-1.00219	-0.968287	-0.0338987	20 uM	24 h	YAPC	MG-132
REP.B014_YAPC_24H:O04	-1.13164	-1.08713	-0.0445042	20 uM	24 h	YAPC	MG-132
REP.B014_YAPC_24H:O05	-1.05587	-1.00454	-0.0513294	20 uM	24 h	YAPC	MG-132
REP.B014_YAPC_24H:O06	-1.13275	-0.930601	-0.202144	20 uM	24 h	YAPC	MG-132
REP.B014_YAPC_24H:P03	-0.95262	0.996645	-1.94926	0.25 uM	24 h	YAPC	BRD-K41170226
REP.B016_YAPC_24H:C01	-1.24904	1.08594	-2.33499	2.22 uM	24 h	YAPC	cabozantinib
REP.B016_YAPC_24H:C19	-1.134	-1.1996	0.0656012	20 uM	24 h	YAPC	bortezomib
REP.B016_YAPC_24H:C20	-1.1763	-1.02361	-0.152695	20 uM	24 h	YAPC	bortezomib
REP.B016_YAPC_24H:C21	-1.3366	-0.955143	-0.38146	20 uM	24 h	YAPC	bortezomib
REP.B016_YAPC_24H:C22	-1.23175	-1.08281	-0.148937	20 uM	24 h	YAPC	bortezomib
REP.B016_YAPC_24H:C24	-1.08476	0.950846	-2.03561	20 uM	24 h	YAPC	bortezomib
REP.B016_YAPC_24H:D19	-2.16887	0.844413	-3.01328	2.22 uM	24 h	YAPC	BIIB-021
REP.B016_YAPC_24H:D21	0.930688	-1.11634	2.04702	0.25 uM	24 h	YAPC	BIIB-021
REP.B016_YAPC_24H:E01	-1.74795	-0.903886	-0.844068	2.22 uM	24 h	YAPC	R-547
REP.B016_YAPC_24H:E02	-1.98588	1.53474	-3.52061	0.74 uM	24 h	YAPC	R-547
REP.B016_YAPC_24H:G02	-1.33527	-0.946111	-0.389159	0.74 uM	24 h	YAPC	ozagrel
REP.B016_YAPC_24H:G13	-1.15294	-1.0658	-0.0871363	20 uM	24 h	YAPC	bortezomib
REP.B016_YAPC_24H:G14	-1.03972	-1.12139	0.0816668	20 uM	24 h	YAPC	bortezomib
REP.B016_YAPC_24H:G15	-1.36768	-0.937789	-0.429893	20 uM	24 h	YAPC	bortezomib
REP.B016_YAPC_24H:G16	-1.07692	0.94948	-2.0264	20 uM	24 h	YAPC	bortezomib
REP.B016_YAPC_24H:G17	-1.05401	-0.837475	-0.216534	20 uM	24 h	YAPC	bortezomib
REP.B016_YAPC_24H:G18	-0.952329	-1.06039	0.108063	20 uM	24 h	YAPC	bortezomib
REP.B016_YAPC_24H:I19	-1.61434	1.5576	-3.17194	2.22 uM	24 h	YAPC	MK-1775
REP.B016_YAPC_24H:K01	-1.19926	1.42036	-2.61961	2.22 uM	24 h	YAPC	etoricoxib
REP.B016_YAPC_24H:K07	-1.04634	-1.08418	0.0378434	20 uM	24 h	YAPC	MG-132
REP.B016_YAPC_24H:K08	-0.948032	-1.27813	0.330095	20 uM	24 h	YAPC	MG-132
REP.B016_YAPC_24H:K09	-1.38595	0.785866	-2.17182	20 uM	24 h	YAPC	MG-132
REP.B016_YAPC_24H:K10	0.878756	-1.14154	2.0203	20 uM	24 h	YAPC	MG-132
REP.B016_YAPC_24H:K11	-1.22205	-1.02373	-0.198316	20 uM	24 h	YAPC	MG-132
REP.B016_YAPC_24H:K12	-1.13872	-1.06245	-0.07627	20 uM	24 h	YAPC	MG-132
REP.B016_YAPC_24H:O01	-1.20052	-1.24624	0.0457285	20 uM	24 h	YAPC	MG-132
REP.B016_YAPC_24H:O02	-1.04708	-1.10673	0.0596597	20 uM	24 h	YAPC	MG-132
REP.B016_YAPC_24H:O03	-1.05829	-0.95114	-0.107146	20 uM	24 h	YAPC	MG-132
REP.B016_YAPC_24H:O04	-1.20633	-1.15237	-0.0539552	20 uM	24 h	YAPC	MG-132
REP.B016_YAPC_24H:O05	-1.1287	-0.829282	-0.299421	20 uM	24 h	YAPC	MG-132
REP.B016_YAPC_24H:O06	-1.15597	-1.08127	-0.0747048	20 uM	24 h	YAPC	MG-132
REP.B016_YAPC_24H:P03	-1.1881	1.5104	-2.6985	0.25 uM	24 h	YAPC	inositol
REP.B017_YAPC_24H:A24	1.0219	-1.32529	2.34718	0.01 uM	24 h	YAPC	sumatriptan
REP.B017_YAPC_24H:C20	-1.17794	-0.939167	-0.238775	20 uM	24 h	YAPC	bortezomib
REP.B017_YAPC_24H:D17	-1.06573	-1.00984	-0.0558931	0.03 uM	24 h	YAPC	pioglitazone
REP.B017_YAPC_24H:G16	-1.08242	-1.02695	-0.055471	20 uM	24 h	YAPC	bortezomib
REP.B017_YAPC_24H:G18	-1.15984	0.666836	-1.82667	20 uM	24 h	YAPC	bortezomib
REP.B017_YAPC_24H:I01	-1.04166	1.16486	-2.20652	2.22 uM	24 h	YAPC	trifluridine
REP.B017_YAPC_24H:I07	-2.27803	1.91585	-4.19388	2.22 uM	24 h	YAPC	Ro-4987655
REP.B017_YAPC_24H:I08	-2.19018	1.83768	-4.02786	0.74 uM	24 h	YAPC	Ro-4987655
REP.B017_YAPC_24H:I09	-1.82461	1.58992	-3.41453	0.25 uM	24 h	YAPC	Ro-4987655
REP.B017_YAPC_24H:K07	-1.02898	0.968772	-1.99775	20 uM	24 h	YAPC	MG-132
REP.B017_YAPC_24H:K09	-1.18235	-1.02633	-0.156016	20 uM	24 h	YAPC	MG-132
REP.B017_YAPC_24H:O01	-1.20691	0.755543	-1.96245	20 uM	24 h	YAPC	MG-132
REP.B017_YAPC_24H:O22	-1	1.27428	-2.27428	0.08 uM	24 h	YAPC	ursolic-acid
REP.B017_YAPC_24H:P03	-1.36305	1.20825	-2.5713	0.25 uM	24 h	YAPC	molsidomine
REP.B018_YAPC_24H:C19	-1.23533	0.980247	-2.21558	20 uM	24 h	YAPC	bortezomib
REP.B018_YAPC_24H:C20	-1.08173	0.937015	-2.01875	20 uM	24 h	YAPC	bortezomib
REP.B018_YAPC_24H:C23	0.892616	-0.921122	1.81374	20 uM	24 h	YAPC	bortezomib
REP.B018_YAPC_24H:G15	-1.09195	-1.10224	0.0102927	20 uM	24 h	YAPC	bortezomib
REP.B018_YAPC_24H:G18	0.782674	-1.12708	1.90975	20 uM	24 h	YAPC	bortezomib
REP.B018_YAPC_24H:K08	-1.17316	0.7444	-1.91756	20 uM	24 h	YAPC	MG-132
REP.B018_YAPC_24H:K09	-1.0105	0.905279	-1.91578	20 uM	24 h	YAPC	MG-132
REP.B018_YAPC_24H:K11	-1.10224	-1.02988	-0.0723563	20 uM	24 h	YAPC	MG-132
REP.B018_YAPC_24H:N07	-1.14861	-0.906118	-0.242493	2.22 uM	24 h	YAPC	MLN-9708
REP.B018_YAPC_24H:N08	-1.0971	-1.14587	0.0487696	0.74 uM	24 h	YAPC	MLN-9708
REP.B018_YAPC_24H:N09	-1.41598	1.00843	-2.42441	0.25 uM	24 h	YAPC	MLN-9708
REP.B018_YAPC_24H:O03	-1.11267	-0.989522	-0.123145	20 uM	24 h	YAPC	MG-132
REP.B018_YAPC_24H:O07	-1.35795	0.903173	-2.26112	2.22 uM	24 h	YAPC	bruceantin
REP.B018_YAPC_24H:O11	1.05822	-1.34865	2.40687	0.03 uM	24 h	YAPC	bruceantin
REP.B019_YAPC_24H:A07	-1.69266	1.02472	-2.71738	2.22 uM	24 h	YAPC	taselisib
REP.B019_YAPC_24H:A08	-1.30391	1.35872	-2.66263	0.74 uM	24 h	YAPC	taselisib
REP.B019_YAPC_24H:C22	0.827316	-1.079	1.90632	20 uM	24 h	YAPC	bortezomib
REP.B019_YAPC_24H:G15	-1.015	0.761696	-1.77669	20 uM	24 h	YAPC	bortezomib
REP.B019_YAPC_24H:I07	1.31318	1.09415	0.219029	2.22 uM	24 h	YAPC	mitomycin-c
REP.B019_YAPC_24H:I08	-0.967948	0.814591	-1.78254	0.74 uM	24 h	YAPC	mitomycin-c
REP.B019_YAPC_24H:K07	-1.05876	-1.14252	0.0837542	20 uM	24 h	YAPC	MG-132
REP.B019_YAPC_24H:K08	0.821902	0.703157	0.118746	20 uM	24 h	YAPC	MG-132
REP.B019_YAPC_24H:K10	-1.00635	-1.00929	0.00293799	20 uM	24 h	YAPC	MG-132
REP.B019_YAPC_24H:L13	-1.66786	1.55692	-3.22478	2.22 uM	24 h	YAPC	dasatinib
REP.B019_YAPC_24H:L14	-2.18141	1.79576	-3.97718	0.74 uM	24 h	YAPC	dasatinib
REP.B019_YAPC_24H:L15	-1.94153	1.47597	-3.4175	0.25 uM	24 h	YAPC	dasatinib
REP.B019_YAPC_24H:M19	-2.25273	1.49103	-3.74376	2.22 uM	24 h	YAPC	PD-0325901
REP.B019_YAPC_24H:M20	-1.95464	1.5553	-3.50994	0.74 uM	24 h	YAPC	PD-0325901
REP.B019_YAPC_24H:M21	-2.23373	1.92164	-4.15537	0.25 uM	24 h	YAPC	PD-0325901
REP.B019_YAPC_24H:M22	-1.93702	1.68209	-3.61911	0.08 uM	24 h	YAPC	PD-0325901
REP.B019_YAPC_24H:M23	-1.41756	1.56762	-2.98517	0.03 uM	24 h	YAPC	PD-0325901
REP.B019_YAPC_24H:M24	-1.34415	1.28448	-2.62862	0.01 uM	24 h	YAPC	PD-0325901
REP.B019_YAPC_24H:O04	0.784691	0.765935	0.0187564	20 uM	24 h	YAPC	MG-132
REP.B019_YAPC_24H:O16	-1	1.25677	-2.25677	0.08 uM	24 h	YAPC	E-2012
REP.B019_YAPC_24H:P02	-1.03813	0.99745	-2.03558	0.74 uM	24 h	YAPC	meclofenamic-acid
REP.B019_YAPC_24H:P04	-0.934484	1.07825	-2.01273	0.08 uM	24 h	YAPC	meclofenamic-acid
REP.B021_YAPC_24H:C22	0.759143	-1.04039	1.79954	20 uM	24 h	YAPC	bortezomib
REP.B021_YAPC_24H:C23	-0.988014	0.744903	-1.73292	20 uM	24 h	YAPC	bortezomib
REP.B021_YAPC_24H:C24	0.751047	-0.941971	1.69302	20 uM	24 h	YAPC	bortezomib
REP.B021_YAPC_24H:E13	-2.27349	1.73195	-4.00545	2.22 uM	24 h	YAPC	MEK-162
REP.B021_YAPC_24H:E14	-1.92993	1.63246	-3.56239	0.74 uM	24 h	YAPC	MEK-162
REP.B021_YAPC_24H:G13	0.842125	-1.04548	1.8876	20 uM	24 h	YAPC	bortezomib
REP.B021_YAPC_24H:G14	0.75317	0.713066	0.0401035	20 uM	24 h	YAPC	bortezomib
REP.B021_YAPC_24H:G15	-1.08147	-0.973452	-0.108018	20 uM	24 h	YAPC	bortezomib
REP.B021_YAPC_24H:G18	0.778886	-0.904381	1.68327	20 uM	24 h	YAPC	bortezomib
REP.B021_YAPC_24H:J07	-1.23287	1.0283	-2.26116	2.22 uM	24 h	YAPC	JNJ-26481585
REP.B021_YAPC_24H:J08	-1.33385	0.87003	-2.20388	0.74 uM	24 h	YAPC	JNJ-26481585
REP.B021_YAPC_24H:J09	-1.46883	0.964129	-2.43296	0.25 uM	24 h	YAPC	JNJ-26481585
REP.B021_YAPC_24H:J10	-1.54927	1.1474	-2.69667	0.08 uM	24 h	YAPC	JNJ-26481585
REP.B021_YAPC_24H:J11	-1.23268	1.02796	-2.26065	0.03 uM	24 h	YAPC	JNJ-26481585
REP.B021_YAPC_24H:J12	-1.05591	-0.990254	-0.0656577	0.01 uM	24 h	YAPC	JNJ-26481585
REP.B021_YAPC_24H:K07	-0.930785	-0.888666	-0.0421187	20 uM	24 h	YAPC	MG-132
REP.B021_YAPC_24H:K09	0.812964	-1.00697	1.81993	20 uM	24 h	YAPC	MG-132
REP.B021_YAPC_24H:K10	0.914768	-1.18019	2.09495	20 uM	24 h	YAPC	MG-132
REP.B021_YAPC_24H:K11	-1.04413	-0.963354	-0.0807746	20 uM	24 h	YAPC	MG-132
REP.B021_YAPC_24H:M19	-2.09275	1.59307	-3.68582	2.22 uM	24 h	YAPC	neratinib
REP.B021_YAPC_24H:O03	-1.08046	-1.01779	-0.0626751	20 uM	24 h	YAPC	MG-132
REP.B021_YAPC_24H:O04	0.777598	-0.949069	1.72667	20 uM	24 h	YAPC	MG-132
REP.B021_YAPC_24H:O05	0.8644	-0.92976	1.79416	20 uM	24 h	YAPC	MG-132
REP.B021_YAPC_24H:O13	-1.53822	0.944764	-2.48298	2.22 uM	24 h	YAPC	SB-939
REP.B021_YAPC_24H:O14	-1.09452	-1.06203	-0.0324879	0.74 uM	24 h	YAPC	SB-939
REP.B021_YAPC_24H:O15	0.893824	-0.946728	1.84055	0.25 uM	24 h	YAPC	SB-939
REP.B021_YAPC_24H:O20	-1.29416	1.14223	-2.43639	0.74 uM	24 h	YAPC	nicaraven
REP.B021_YAPC_24H:P07	-1.30957	1.15787	-2.46744	2.22 uM	24 h	YAPC	AZD-7762
REP.B022_YAPC_24H:A13	-2.46503	1.28102	-3.74605	2.22 uM	24 h	YAPC	pitavastatin
REP.B022_YAPC_24H:A19	1.37718	-1.0642	2.44138	2.22 uM	24 h	YAPC	entinostat
REP.B022_YAPC_24H:C21	-1.1193	0.712646	-1.83195	20 uM	24 h	YAPC	bortezomib
REP.B022_YAPC_24H:C23	-1.0861	-1.1157	0.0295991	20 uM	24 h	YAPC	bortezomib
REP.B022_YAPC_24H:D17	-1.25803	1.34721	-2.60524	0.025 uM	24 h	YAPC	BRD-K68552125
REP.B022_YAPC_24H:D18	-1.88483	1.79054	-3.67537	0.006 uM	24 h	YAPC	BRD-K68552125
REP.B022_YAPC_24H:E01	-1.61337	1.16503	-2.7784	2.22 uM	24 h	YAPC	PF-03814735
REP.B022_YAPC_24H:E02	-0.917167	-0.969105	0.0519381	0.74 uM	24 h	YAPC	PF-03814735
REP.B022_YAPC_24H:G14	-1.11487	0.756331	-1.8712	20 uM	24 h	YAPC	bortezomib
REP.B022_YAPC_24H:G15	-1.08954	-0.98524	-0.104302	20 uM	24 h	YAPC	bortezomib
REP.B022_YAPC_24H:G16	-1.16489	0.801892	-1.96678	20 uM	24 h	YAPC	bortezomib
REP.B022_YAPC_24H:G17	-0.997997	-1.19815	0.200157	20 uM	24 h	YAPC	bortezomib
REP.B022_YAPC_24H:G18	-1.11047	-0.957442	-0.153027	20 uM	24 h	YAPC	bortezomib
REP.B022_YAPC_24H:I01	-1.98757	0.869141	-2.85671	2.22 uM	24 h	YAPC	SNX-2112
REP.B022_YAPC_24H:I02	-2.12546	0.947761	-3.07322	0.74 uM	24 h	YAPC	SNX-2112
REP.B022_YAPC_24H:K07	-0.973434	-1.01586	0.0424249	20 uM	24 h	YAPC	MG-132
REP.B022_YAPC_24H:K11	0.975465	-1.26416	2.23962	20 uM	24 h	YAPC	MG-132
REP.B022_YAPC_24H:K12	-1.38843	0.825502	-2.21394	20 uM	24 h	YAPC	MG-132
REP.B022_YAPC_24H:K19	1.07441	-1.64444	2.71885	2.22 uM	24 h	YAPC	MLN-4924
REP.B022_YAPC_24H:K20	1.45723	-1.66875	3.12598	0.74 uM	24 h	YAPC	MLN-4924
REP.B022_YAPC_24H:K21	1.45012	-1.6806	3.13072	0.25 uM	24 h	YAPC	MLN-4924
REP.B022_YAPC_24H:M13	1.44063	-1.48143	2.92206	2.22 uM	24 h	YAPC	AZD-5438
REP.B022_YAPC_24H:M14	1.30092	-1.13244	2.43337	0.74 uM	24 h	YAPC	AZD-5438
REP.B022_YAPC_24H:O01	-1.05317	0.939748	-1.99292	20 uM	24 h	YAPC	MG-132
REP.B022_YAPC_24H:O03	-1.00887	0.709521	-1.71839	20 uM	24 h	YAPC	MG-132
REP.B022_YAPC_24H:O04	-1.02562	-0.871639	-0.153985	20 uM	24 h	YAPC	MG-132
REP.B022_YAPC_24H:O05	-0.947559	-1.00282	0.0552609	20 uM	24 h	YAPC	MG-132
REP.B022_YAPC_24H:P05	-1.63177	1.53621	-3.16798	0.03 uM	24 h	YAPC	triptolide
REP.B023_YAPC_24H:C19	-0.998733	0.768487	-1.76722	20 uM	24 h	YAPC	bortezomib
REP.B023_YAPC_24H:C20	-1.05196	-1.06831	0.0163534	20 uM	24 h	YAPC	bortezomib
REP.B023_YAPC_24H:C24	-1.28692	0.815103	-2.10203	20 uM	24 h	YAPC	bortezomib
REP.B023_YAPC_24H:D07	1.09797	-1.26311	2.36108	2.22 uM	24 h	YAPC	amsacrine
REP.B023_YAPC_24H:D08	-1.11696	1.0939	-2.21086	0.74 uM	24 h	YAPC	amsacrine
REP.B023_YAPC_24H:G13	-1.14061	-0.900538	-0.240076	20 uM	24 h	YAPC	bortezomib
REP.B023_YAPC_24H:G18	-1.11379	-0.96279	-0.151002	20 uM	24 h	YAPC	bortezomib
REP.B023_YAPC_24H:H07	0.974396	-1.19956	2.17396	2.22 uM	24 h	YAPC	volasertib
REP.B023_YAPC_24H:K09	0.80505	-0.931482	1.73653	20 uM	24 h	YAPC	MG-132
REP.B023_YAPC_24H:K10	-1.28045	-0.841871	-0.43858	20 uM	24 h	YAPC	MG-132
REP.B023_YAPC_24H:K11	1.0488	-1.1591	2.2079	20 uM	24 h	YAPC	MG-132
REP.B023_YAPC_24H:O01	0.80961	-1.08962	1.89923	20 uM	24 h	YAPC	MG-132
REP.B023_YAPC_24H:O04	-1.28778	-0.935716	-0.352063	20 uM	24 h	YAPC	MG-132
REP.B023_YAPC_24H:O06	-1.0558	0.8119	-1.8677	20 uM	24 h	YAPC	MG-132
REP.B023_YAPC_24H:O13	0.987221	1.23242	-0.2452	2.22 uM	24 h	YAPC	valrubicin
REP.B023_YAPC_24H:P02	1.0354	1.18231	-0.146913	0.74 uM	24 h	YAPC	lasalocid
REP.B023_YAPC_24H:P03	0.83915	1.00335	-0.164205	0.25 uM	24 h	YAPC	lasalocid
REP.B023_YAPC_24H:P04	0.763393	1.14455	-0.38116	0.08 uM	24 h	YAPC	lasalocid
REP.B023_YAPC_24H:P05	-1.13628	1.20656	-2.34284	0.03 uM	24 h	YAPC	lasalocid
REP.B023_YAPC_24H:P13	1.1898	1.08152	0.108274	2.22 uM	24 h	YAPC	floxuridine
REP.B024_YAPC_24H:C13	-2.12332	1.00829	-3.13161	2.22 uM	24 h	YAPC	BRD-K74305673
REP.B024_YAPC_24H:C14	-1.35652	1.07044	-2.42696	0.74 uM	24 h	YAPC	BRD-K74305673
REP.B024_YAPC_24H:C19	-1.3256	0.896067	-2.22167	20 uM	24 h	YAPC	bortezomib
REP.B024_YAPC_24H:C21	-0.929706	-1.00863	0.0789231	20 uM	24 h	YAPC	bortezomib
REP.B024_YAPC_24H:C23	-1.04193	0.947234	-1.98916	20 uM	24 h	YAPC	bortezomib
REP.B024_YAPC_24H:G15	-1.17689	0.776531	-1.95342	20 uM	24 h	YAPC	bortezomib
REP.B024_YAPC_24H:G16	-1.17116	0.921027	-2.09219	20 uM	24 h	YAPC	bortezomib
REP.B024_YAPC_24H:G17	-1.01072	0.683256	-1.69397	20 uM	24 h	YAPC	bortezomib
REP.B024_YAPC_24H:K07	-1.10918	0.717772	-1.82695	20 uM	24 h	YAPC	MG-132
REP.B024_YAPC_24H:K08	-1.00995	-0.93722	-0.0727254	20 uM	24 h	YAPC	MG-132
REP.B024_YAPC_24H:K09	-1.06569	-1.00414	-0.0615471	20 uM	24 h	YAPC	MG-132
REP.B024_YAPC_24H:K10	-1.13459	-0.89049	-0.244103	20 uM	24 h	YAPC	MG-132
REP.B024_YAPC_24H:K11	-1.05871	-0.924046	-0.134662	20 uM	24 h	YAPC	MG-132
REP.B024_YAPC_24H:K12	-1.12702	0.716011	-1.84303	20 uM	24 h	YAPC	MG-132
REP.B024_YAPC_24H:L13	2.04426	-1.79808	3.84234	2.22 uM	24 h	YAPC	LY-2090314
REP.B024_YAPC_24H:L14	1.91425	-2.02713	3.94138	0.74 uM	24 h	YAPC	LY-2090314
REP.B024_YAPC_24H:L15	2.11355	-1.95147	4.06502	0.25 uM	24 h	YAPC	LY-2090314
REP.B024_YAPC_24H:L16	1.94259	-2.06433	4.00693	0.08 uM	24 h	YAPC	LY-2090314
REP.B024_YAPC_24H:L17	1.69786	-1.87212	3.56998	0.03 uM	24 h	YAPC	LY-2090314
REP.B024_YAPC_24H:L18	1.88957	-1.9894	3.87897	0.01 uM	24 h	YAPC	LY-2090314
REP.B024_YAPC_24H:M13	-2.01742	1.61352	-3.63094	2.22 uM	24 h	YAPC	dolastatin-10
REP.B024_YAPC_24H:M14	-1.92887	1.18578	-3.11465	0.74 uM	24 h	YAPC	dolastatin-10
REP.B024_YAPC_24H:M15	-1.93914	1.09641	-3.03555	0.25 uM	24 h	YAPC	dolastatin-10
REP.B024_YAPC_24H:M16	-1.89728	1.22542	-3.1227	0.08 uM	24 h	YAPC	dolastatin-10
REP.B024_YAPC_24H:M17	-1.57926	1.23031	-2.80957	0.03 uM	24 h	YAPC	dolastatin-10
REP.B024_YAPC_24H:M18	-1.9434	1.32373	-3.26713	0.01 uM	24 h	YAPC	dolastatin-10
REP.B024_YAPC_24H:N13	-1.11506	0.803795	-1.91886	2.22 uM	24 h	YAPC	ixazomib
REP.B024_YAPC_24H:N14	-1.18542	-1.01682	-0.1686	0.74 uM	24 h	YAPC	ixazomib
REP.B024_YAPC_24H:N15	-1.43367	-1.16123	-0.272443	0.25 uM	24 h	YAPC	ixazomib
REP.B024_YAPC_24H:N16	-1.22732	1.24781	-2.47513	0.08 uM	24 h	YAPC	ixazomib
REP.B024_YAPC_24H:O01	-1.16936	-0.972938	-0.196419	20 uM	24 h	YAPC	MG-132
REP.B024_YAPC_24H:O03	-1.1936	0.670783	-1.86439	20 uM	24 h	YAPC	MG-132
REP.B026_YAPC_24H:A18	-1.12799	1.11612	-2.24411	0.01 uM	24 h	YAPC	tenidap
REP.B026_YAPC_24H:B21	-1.05994	-1.21294	0.153	0.25 uM	24 h	YAPC	alvocidib
REP.B026_YAPC_24H:B22	1.13393	-0.931609	2.06553	0.08 uM	24 h	YAPC	alvocidib
REP.B026_YAPC_24H:C13	-1.5185	-0.995023	-0.523476	2.22 uM	24 h	YAPC	KD-025
REP.B026_YAPC_24H:C21	-1.1106	0.715418	-1.82602	20 uM	24 h	YAPC	bortezomib
REP.B026_YAPC_24H:D13	0.805371	-1.22773	2.0331	2.22 uM	24 h	YAPC	bortezomib
REP.B026_YAPC_24H:D14	0.906612	-1.31317	2.21978	0.74 uM	24 h	YAPC	bortezomib
REP.B026_YAPC_24H:D16	-0.956516	-1.45233	0.495815	0.08 uM	24 h	YAPC	bortezomib
REP.B026_YAPC_24H:D17	-1.11169	-1.21839	0.106696	0.03 uM	24 h	YAPC	bortezomib
REP.B026_YAPC_24H:D18	-1.19188	-1.14057	-0.0513067	0.01 uM	24 h	YAPC	bortezomib
REP.B026_YAPC_24H:G13	-1.30972	-0.962949	-0.346772	20 uM	24 h	YAPC	bortezomib
REP.B026_YAPC_24H:G14	-1.25118	-1.00671	-0.244475	20 uM	24 h	YAPC	bortezomib
REP.B026_YAPC_24H:G15	-1.45059	0.863214	-2.3138	20 uM	24 h	YAPC	bortezomib
REP.B026_YAPC_24H:G16	-1.31586	0.707326	-2.02318	20 uM	24 h	YAPC	bortezomib
REP.B026_YAPC_24H:G17	-1.22992	-1.15006	-0.079861	20 uM	24 h	YAPC	bortezomib
REP.B026_YAPC_24H:G18	-1.17543	-0.83655	-0.338885	20 uM	24 h	YAPC	bortezomib
REP.B026_YAPC_24H:K07	-1.11075	0.768287	-1.87904	20 uM	24 h	YAPC	MG-132
REP.B026_YAPC_24H:K10	-1.20949	-0.923305	-0.286185	20 uM	24 h	YAPC	MG-132
REP.B026_YAPC_24H:K11	-1.12896	-1.0717	-0.0572601	20 uM	24 h	YAPC	MG-132
REP.B026_YAPC_24H:K12	-1.30516	-1.09217	-0.212985	20 uM	24 h	YAPC	MG-132
REP.B026_YAPC_24H:L19	0.999303	0.760778	0.238525	2.22 uM	24 h	YAPC	doxorubicin
REP.B026_YAPC_24H:L20	1.14478	1.05895	0.085833	0.74 uM	24 h	YAPC	doxorubicin
REP.B026_YAPC_24H:L21	-1.26101	1.65497	-2.91598	0.25 uM	24 h	YAPC	doxorubicin
REP.B026_YAPC_24H:O02	-1.11608	0.795837	-1.91191	20 uM	24 h	YAPC	MG-132
REP.B026_YAPC_24H:O05	-1.12034	-0.904234	-0.216106	20 uM	24 h	YAPC	MG-132
REP.B026_YAPC_24H:O06	-1.21201	-0.884446	-0.327562	20 uM	24 h	YAPC	MG-132
REP.B026_YAPC_24H:P03	-1.26255	1.62698	-2.88953	0.25 uM	24 h	YAPC	quinine
REP.B027_YAPC_24H:B22	-1.26608	0.868588	-2.13467	0.08 uM	24 h	YAPC	thiomersal
REP.B027_YAPC_24H:C01	-1.8702	0.892884	-2.76308	2.22 uM	24 h	YAPC	RAF-265
REP.B027_YAPC_24H:C02	-1.77904	0.717143	-2.49618	0.74 uM	24 h	YAPC	RAF-265
REP.B027_YAPC_24H:C03	-1.39705	0.871343	-2.2684	0.25 uM	24 h	YAPC	RAF-265
REP.B027_YAPC_24H:C19	-0.964562	-0.919996	-0.0445665	20 uM	24 h	YAPC	bortezomib
REP.B027_YAPC_24H:C20	-0.976688	-0.989129	0.0124409	20 uM	24 h	YAPC	bortezomib
REP.B027_YAPC_24H:C21	0.866567	0.760979	0.105588	20 uM	24 h	YAPC	bortezomib
REP.B027_YAPC_24H:C22	-1.00736	-1.12477	0.117406	20 uM	24 h	YAPC	bortezomib
REP.B027_YAPC_24H:C23	-1.19173	0.747913	-1.93965	20 uM	24 h	YAPC	bortezomib
REP.B027_YAPC_24H:D16	-1.3597	1.05453	-2.41423	0.08 uM	24 h	YAPC	stavudine
REP.B027_YAPC_24H:D20	-1.02552	1.08843	-2.11395	0.74 uM	24 h	YAPC	ingenol-mebutate
REP.B027_YAPC_24H:D21	-1.40463	1.79168	-3.19631	0.25 uM	24 h	YAPC	ingenol-mebutate
REP.B027_YAPC_24H:D22	-1.48635	1.59473	-3.08108	0.08 uM	24 h	YAPC	ingenol-mebutate
REP.B027_YAPC_24H:E07	-1.21921	0.811397	-2.03061	2.22 uM	24 h	YAPC	digoxin
REP.B027_YAPC_24H:E08	-1.23875	0.899102	-2.13785	0.74 uM	24 h	YAPC	digoxin
REP.B027_YAPC_24H:E09	0.947525	0.953991	-0.00646571	0.25 uM	24 h	YAPC	digoxin
REP.B027_YAPC_24H:E21	-1.21858	1.07478	-2.29336	0.25 uM	24 h	YAPC	trapidil
REP.B027_YAPC_24H:F14	-1.4262	0.872444	-2.29864	0.74 uM	24 h	YAPC	LY-2811376
REP.B027_YAPC_24H:F16	-1.27294	1.1113	-2.38424	0.08 uM	24 h	YAPC	LY-2811376
REP.B027_YAPC_24H:F18	-1.25196	-1.31449	0.0625299	0.01 uM	24 h	YAPC	LY-2811376
REP.B027_YAPC_24H:G14	-1.02531	-0.965987	-0.0593219	20 uM	24 h	YAPC	bortezomib
REP.B027_YAPC_24H:G15	0.856386	-1.09562	1.95201	20 uM	24 h	YAPC	bortezomib
REP.B027_YAPC_24H:G16	-1.08328	-0.790547	-0.292734	20 uM	24 h	YAPC	bortezomib
REP.B027_YAPC_24H:G17	-0.993613	-1.07494	0.0813255	20 uM	24 h	YAPC	bortezomib
REP.B027_YAPC_24H:G18	-1.11418	0.745946	-1.86013	20 uM	24 h	YAPC	bortezomib
REP.B027_YAPC_24H:H06	-1.5609	0.908349	-2.46925	0.01 uM	24 h	YAPC	PH-797804
REP.B027_YAPC_24H:K01	1.01834	1.29377	-0.275427	2.22 uM	24 h	YAPC	cladribine
REP.B027_YAPC_24H:K07	0.840547	-0.973815	1.81436	20 uM	24 h	YAPC	MG-132
REP.B027_YAPC_24H:K09	-1.15607	0.77321	-1.92928	20 uM	24 h	YAPC	MG-132
REP.B027_YAPC_24H:K12	-1.1427	0.727766	-1.87047	20 uM	24 h	YAPC	MG-132
REP.B027_YAPC_24H:O01	-1.21745	-0.868437	-0.349012	20 uM	24 h	YAPC	MG-132
REP.B027_YAPC_24H:O02	-1.05616	-0.932012	-0.124151	20 uM	24 h	YAPC	MG-132
REP.B027_YAPC_24H:O04	-0.962804	-1.01051	0.0477097	20 uM	24 h	YAPC	MG-132
REP.B027_YAPC_24H:O05	0.834671	-0.913419	1.74809	20 uM	24 h	YAPC	MG-132
REP.B027_YAPC_24H:O06	-0.976025	0.775417	-1.75144	20 uM	24 h	YAPC	MG-132
REP.B028_YAPC_24H:C20	-1.02039	0.780842	-1.80123	20 uM	24 h	YAPC	bortezomib
REP.B028_YAPC_24H:C21	-1.09906	-1.09726	-0.00179397	20 uM	24 h	YAPC	bortezomib
REP.B028_YAPC_24H:C23	-1.24642	-1.01044	-0.235988	20 uM	24 h	YAPC	bortezomib
REP.B028_YAPC_24H:C24	-1.15589	-0.877606	-0.278288	20 uM	24 h	YAPC	bortezomib
REP.B028_YAPC_24H:G13	-0.988297	0.777735	-1.76603	20 uM	24 h	YAPC	bortezomib
REP.B028_YAPC_24H:G17	-1.15755	-0.989606	-0.167945	20 uM	24 h	YAPC	bortezomib
REP.B028_YAPC_24H:G18	-1.24917	-0.904998	-0.344168	20 uM	24 h	YAPC	bortezomib
REP.B028_YAPC_24H:H14	-1.53877	0.995399	-2.53417	0.74 uM	24 h	YAPC	suvorexant
REP.B028_YAPC_24H:K07	-1.15827	-0.937331	-0.220943	20 uM	24 h	YAPC	MG-132
REP.B028_YAPC_24H:K08	-0.971417	-0.965737	-0.00568072	20 uM	24 h	YAPC	MG-132
REP.B028_YAPC_24H:K11	-1.02817	-0.905096	-0.123073	20 uM	24 h	YAPC	MG-132
REP.B028_YAPC_24H:K12	-1.24984	-0.947303	-0.302533	20 uM	24 h	YAPC	MG-132
REP.B028_YAPC_24H:K19	-1.45649	1.37332	-2.82982	2.22 uM	24 h	YAPC	brequinar
REP.B028_YAPC_24H:K20	-1.42852	1.41247	-2.841	0.74 uM	24 h	YAPC	brequinar
REP.B028_YAPC_24H:L07	-1.33531	1.82645	-3.16176	2.22 uM	24 h	YAPC	BRD-K63750851
REP.B028_YAPC_24H:O03	-1.12772	-0.972935	-0.154781	20 uM	24 h	YAPC	MG-132
REP.B028_YAPC_24H:O04	-1.19009	0.766449	-1.95654	20 uM	24 h	YAPC	MG-132
REP.B028_YAPC_24H:O06	-0.928084	-1.00732	0.0792345	20 uM	24 h	YAPC	MG-132
CPC006_HEC108_6H:A15	-1.2774	1.27534	-2.55274	10 uM	6 h	HEC108	narciclasine
CPC006_HEC108_6H:B03	-1.21544	1.62463	-2.84008	10 uM	6 h	HEC108	BRD-A19037878
CPC006_HEC108_6H:B04	-1.02996	1.41426	-2.44422	10 uM	6 h	HEC108	vorinostat
CPC006_HEC108_6H:H16	-0.779484	1.04217	-1.82165	100 uM	6 h	HEC108	ZM-336372
CPC006_HEC108_6H:J24	-1.26858	1.37449	-2.64307	10 uM	6 h	HEC108	pyrvinium-pamoate
CPC006_HEC108_6H:L07	-1.17301	-0.947094	-0.225912	10 uM	6 h	HEC108	BRD-K92317137
CPC006_HEC108_6H:M08	-1.23539	0.895399	-2.13079	0.08 uM	6 h	HEC108	PIK-75
CPC006_HEC108_6H:N01	-1.55845	1.26337	-2.82182	0.08 uM	6 h	HEC108	idarubicin
CPC006_HEC108_6H:N11	0.825836	-0.899496	1.72533	10 uM	6 h	HEC108	LDN-193189
CPC006_HEC108_6H:N16	0.845507	0.82958	0.0159269	0.25 uM	6 h	HEC108	enzalutamide
CPC006_HEC108_6H:P01	-1.26582	1.21114	-2.47696	0.08 uM	6 h	HEC108	gemcitabine
CPC006_HEC108_6H:P05	-1.16315	0.862271	-2.02542	10 uM	6 h	HEC108	HLI-373
CPC006_HEC108_6H:P09	0.844924	-1.02565	1.87058	12 uM	6 h	HEC108	CD-437
CPC006_HEC108_6H:P13	-1.52783	1.13499	-2.66282	12 uM	6 h	HEC108	PP-30
CPC006_JHUEM2_6H:BRD-A19037878:10	-1.53707	1.88874	-3.42581	10 uM	6 h	JHUEM2	BRD-A19037878
CPC006_JHUEM2_6H:BRD-A19633847-050-20-6:10	-0.890059	0.920222	-1.81028	10 uM	6 h	JHUEM2	perhexiline
CPC006_JHUEM2_6H:BRD-A79465854-001-01-3:10	-1.32318	1.83892	-3.16209	10 uM	6 h	JHUEM2	auranofin
CPC006_JHUEM2_6H:BRD-K04853698-003-01-4:10	-1.2805	1.5523	-2.83281	10 uM	6 h	JHUEM2	LDN-193189
CPC006_JHUEM2_6H:BRD-K54233340-300-01-0:10	-1.65065	1.2752	-2.92585	10 uM	6 h	JHUEM2	dorsomorphin
CPC006_JHUEM2_6H:BRD-K74402642-003-01-2:10	1.05711	-1.25809	2.3152	10 uM	6 h	JHUEM2	NSC-632839
CPC006_JHUEM2_6H:BRD-K81418486-001-13-7:11.1	-1.07268	1.27325	-2.34593	12 uM	6 h	JHUEM2	vorinostat
CPC006_SNGM_6H:BRD-A15079084-001-02-9:10	1.18069	-0.874207	2.0549	10 uM	6 h	SNGM	BRD-A15079084
CPC006_SNGM_6H:BRD-A19633847-050-20-6:10	-1.28416	-0.828666	-0.455496	10 uM	6 h	SNGM	perhexiline
CPC006_SNGM_6H:BRD-A28105619-001-01-3:10	1.25496	-1.3195	2.57446	10 uM	6 h	SNGM	BRD-A28105619
CPC006_SNGM_6H:BRD-A77216878-001-01-4:10	-1.01373	0.760888	-1.77462	10 uM	6 h	SNGM	manumycin-a
CPC006_SNGM_6H:BRD-A79465854-001-01-3:10	-1.24881	0.726787	-1.9756	10 uM	6 h	SNGM	auranofin
CPC006_SNGM_6H:BRD-K01976263-003-04-5:0.63	1.96123	-1.76716	3.72839	0.66 uM	6 h	SNGM	emetine
CPC006_SNGM_6H:BRD-K06792661-001-01-9:10	-1.51392	-1.14722	-0.366697	10 uM	6 h	SNGM	narciclasine
CPC006_SNGM_6H:BRD-K18190982-002-01-2:44.4	-0.992503	1.03427	-2.02678	40 uM	6 h	SNGM	COT-10b
CPC006_SNGM_6H:BRD-K49371609-310-01-1:0.09	-1.10091	-0.964271	-0.136641	0.08 uM	6 h	SNGM	PIK-75
CPC006_SNGM_6H:BRD-K64890080-001-03-9:10	-1.34335	1.07545	-2.41881	10 uM	6 h	SNGM	BI-2536
CPC006_SNGM_6H:BRD-K74402642-003-01-2:10	1.21916	-1.34116	2.56032	10 uM	6 h	SNGM	NSC-632839
CPC006_SNGM_6H:BRD-K81418486:10	-1.34944	1.50446	-2.8539	10 uM	6 h	SNGM	vorinostat
CPC006_SNGM_6H:BRD-K92317137-001-04-0:10	-1.08969	-1.29237	0.202684	10 uM	6 h	SNGM	BRD-K92317137
ERBB2001_MFE319_24H:BRD-K42805893:10	-1.83598	1.26156	-3.09754	10 uM	24 h	MFE319	AZD-9291
ERBB2002_AN3CA_24H:BRD-K42805893:10	-1.63886	1.06984	-2.7087	10 uM	24 h	AN3CA	AZD-9291
ERBB2002_AN3CA_24H:BRD-K66175015:10	-1.20051	1.17277	-2.37328	10 uM	24 h	AN3CA	afatinib
ERBB2002_XC_24H:BRD-K66175015:10	-1	1.4367	-2.4367	10 uM	24 h	AN3CA	afatinib
ABY001_A375_XH:BRD-A61304759:10:24	-1.74328	-1.21335	-0.529931	10 uM	24 h	A375	tanespimycin
ABY001_A375_XH:BRD-A61304759:2.5:24	-1.72775	0.726292	-2.45404	2.5 uM	24 h	A375	tanespimycin
ABY001_A375_XH:BRD-K19687926:10:24	-1.33491	1.39602	-2.73093	10 uM	24 h	A375	lapatinib
ABY001_A375_XH:BRD-K21680192:0.625:24	-2.30614	1.41765	-3.72379	0.66 uM	24 h	A375	mitoxantrone
ABY001_A375_XH:BRD-K21680192:0.625:3	-1.86155	2.02274	-3.88429	0.66 uM	3 h	A375	mitoxantrone
ABY001_A375_XH:BRD-K21680192:10:24	-1.525	1.56417	-3.08917	10 uM	24 h	A375	mitoxantrone
ABY001_A375_XH:BRD-K21680192:2.5:3	-1.95702	1.71548	-3.67249	2.5 uM	3 h	A375	mitoxantrone
ABY001_A375_XH:BRD-K66175015:10:24	-1.69671	1.34044	-3.03714	10 uM	24 h	A375	afatinib
ABY001_A375_XH:BRD-K70401845:10:24	1.03853	1.20727	-0.168738	10 uM	24 h	A375	erlotinib
ABY001_A375_XH:BRD-K70511574:10:24	-2.18083	1.38277	-3.56361	10 uM	24 h	A375	HMN-214
ABY001_A375_XH:BRD-K81418486:0.625:24	0.91024	1.0337	-0.123463	0.66 uM	24 h	A375	vorinostat
ABY001_A375_XH:BRD-K81418486:10:24	-1.97068	1.30492	-3.2756	10 uM	24 h	A375	vorinostat
ABY001_A375_XH:BRD-K81418486:10:3	-1.18994	1.59797	-2.78792	10 uM	3 h	A375	vorinostat
ABY001_A375_XH:BRD-K81418486:2.5:24	-2.24393	1.6069	-3.85083	2.5 uM	24 h	A375	vorinostat
ABY001_A375_XH:BRD-K81418486:2.5:3	-1.36554	1.60619	-2.97172	2.5 uM	3 h	A375	vorinostat
ABY001_A375_XH:BRD-K85606544:10:24	-1.79102	1.50591	-3.29693	10 uM	24 h	A375	neratinib
ABY001_A375_XH:BRD-K85606544:2.5:24	-1.69368	1.00799	-2.70168	2.5 uM	24 h	A375	neratinib
AICHI001_SKMEL5_24H:A13	-1.70144	1.3685	-3.06994	10 uM	24 h	SKMEL5	GSK-2110183
AICHI001_SKMEL5_24H:B13	-2.2003	1.72351	-3.92381	10 uM	24 h	SKMEL5	dovitinib
AICHI001_SKMEL5_24H:B19	-2.48143	1.77747	-4.2589	10 uM	24 h	SKMEL5	trametinib
AICHI001_SKMEL5_24H:B20	-2.34601	1.72569	-4.07171	2.5 uM	24 h	SKMEL5	trametinib
AICHI001_SKMEL5_24H:B21	-2.08227	1.30968	-3.39195	0.66 uM	24 h	SKMEL5	trametinib
AICHI001_SKMEL5_24H:B22	-1.92159	1.26197	-3.18357	0.125 uM	24 h	SKMEL5	trametinib
AICHI001_SKMEL5_24H:B23	1.26933	-0.971199	2.24053	0.04 uM	24 h	SKMEL5	trametinib
AICHI001_SKMEL5_24H:C01	-1.16971	0.838183	-2.00789	10 uM	24 h	SKMEL5	tozasertib
AICHI001_SKMEL5_24H:C19	-2.04879	2.00746	-4.05625	10 uM	24 h	SKMEL5	sirolimus
AICHI001_SKMEL5_24H:D01	-1.97714	1.13495	-3.11209	10 uM	24 h	SKMEL5	BI-D1870
AICHI001_SKMEL5_24H:D19	-1.63986	1.14413	-2.78399	10 uM	24 h	SKMEL5	sotrastaurin
AICHI001_SKMEL5_24H:F19	-2.28071	1.68707	-3.96778	10 uM	24 h	SKMEL5	midostaurin
AICHI001_SKMEL5_24H:G07	-2.31031	1.38053	-3.69084	10 uM	24 h	SKMEL5	MI-2
AICHI001_SKMEL5_24H:G13	-2.06335	1.48771	-3.55106	10 uM	24 h	SKMEL5	vorinostat
AICHI001_SKMEL5_24H:G14	-2.38219	1.67975	-4.06194	2.5 uM	24 h	SKMEL5	vorinostat
AICHI001_SKMEL5_24H:G15	-2.24216	1.87381	-4.11597	0.66 uM	24 h	SKMEL5	vorinostat
AICHI001_SKMEL5_24H:H13	-2.44807	1.40709	-3.85516	10 uM	24 h	SKMEL5	BRD-K54606188
AICHI001_SKMEL5_24H:H14	-2.28116	1.37503	-3.65619	2.5 uM	24 h	SKMEL5	BRD-K54606188
AICHI001_SKMEL5_24H:K01	-1.649	1.08757	-2.73657	10 uM	24 h	SKMEL5	GSK-461364
AICHI001_SKMEL5_24H:K07	-1	1.72519	-2.72519	10 uM	24 h	SKMEL5	mitoxantrone
AICHI001_SKMEL5_24H:K08	-2.65342	1.78095	-4.43437	2.5 uM	24 h	SKMEL5	mitoxantrone
AICHI001_SKMEL5_24H:K09	-2.65768	1.90426	-4.56194	0.66 uM	24 h	SKMEL5	mitoxantrone
AICHI001_SKMEL5_24H:K10	-2.59035	1.63424	-4.22459	0.125 uM	24 h	SKMEL5	mitoxantrone
AICHI001_SKMEL5_24H:K19	-2.38251	1.52533	-3.90784	10 uM	24 h	SKMEL5	afatinib
AICHI001_SKMEL5_24H:L07	-2.80484	1.59379	-4.39863	10 uM	24 h	SKMEL5	BRD-K16277767
[truncated: 39,337 more rows]
