# Supplementary material for: Systematic investigation of chemo-immunotherapy synergism to shift anti-PD-1 resistance in cancer
Source: Nat Commun. 2024 Apr 12;15:3178. doi: 10.1038/s41467-024-47433-y (PMC11015024; doi:10.1038/s41467-024-47433-y)
Supplement: Supplementary file 8 — Supplementary Data 5 [file 41467_2024_47433_MOESM8_ESM.xlsx]

## Sheet: top_hit_merged
Supplementary Data 5. Integrating shift ability analysis on genetic and pharmacological inhibition identified novel compounds that can sensitize anti-PD-1 response.
This table contains the details of potent synergy target identification through integrating shRNA and compound shift aiblity.
Sheet 1. Top synergy targets who showed consistent shift ability in shRNA and compound treatment
Row
Each row indicates an individual compound in CMAP dataset.
Column
cmap_name - compound name in CMAP dataset
cell line - cell line available with compound treatment
target - compound target
moa - mechanism of action of compound
ave_cp_shift - average shift ability in correponding cell lines (compound)
ave_sh_shift -average shift ability in correponding cell lines (shRNA)
ave_sh_shift_percent - the percentage of shift ability compared to all the other experiments in the same cell line (shRNA)
	cmap_name	cell_line	target	moa	ave_cp_shift	ave_sh_shift	ave_sh_shift_percent
dabrafenib|A375	dabrafenib	A375	BRAF	RAF inhibitor	4.42486	3.61588	0.0536913
PLX-4720|A375	PLX-4720	A375	BRAF	RAF inhibitor	4.29985	3.61588	0.0536913
GDC-0879|A375	GDC-0879	A375	BRAF	RAF inhibitor	4.22655	3.61588	0.0536913
vemurafenib|A375	vemurafenib	A375	BRAF	RAF inhibitor	4.28219	3.61588	0.0536913
givinostat|A375	givinostat	A375	HDAC2	HDAC inhibitor	3.71336	3.74475	0.0402685
sirolimus|A375	sirolimus	A375	FKBP1A	MTOR inhibitor	3.6101	3.58362	0.057047
SB-590885|A375	SB-590885	A375	BRAF	RAF inhibitor	3.84555	3.61588	0.0536913
PF-03758309|A375	PF-03758309	A375	PAK4	P21 activated kinase inhibitor	4.00511	3.62623	0.0503356
CEP-32496|A375	CEP-32496	A375	BRAF	RAF inhibitor	3.99733	3.61588	0.0536913
alvocidib|MCF7	alvocidib	MCF7	CDK2	CDK inhibitor	3.75056	3.69767	0.0483271
JNJ-7706621|MCF7	JNJ-7706621	MCF7	CDK2	CDK inhibitor	3.71429	3.69767	0.0483271
PHA-793887|MCF7	PHA-793887	MCF7	CDK2	CDK inhibitor	3.86202	3.69767	0.0483271
obatoclax|MCF7	obatoclax	MCF7	BCL2	BCL inhibitor	4.18967	3.51789	0.0966543
ABT-737|MCF7	ABT-737	MCF7	BCL2	BCL inhibitor	3.84298	3.51789	0.0966543
ixazomib|MCF7	ixazomib	MCF7	PSMB1	Proteasome inhibitor	3.74983	3.75356	0.0297398
gemcitabine|MCF7	gemcitabine	MCF7	RRM1	Ribonucleotide reductase inhibitor	4.01108	3.78953	0.0223048
aminopurvalanol-a|MCF7	aminopurvalanol-a	MCF7	CDK2	CDK inhibitor	3.6055	3.69767	0.0483271
PP-2|MCF7	PP-2	MCF7	LCK	Src inhibitor	3.54769	3.62232	0.0594796
AT-7519|MCF7	AT-7519	MCF7	CDK2	CDK inhibitor	3.59772	3.69767	0.0483271
dinaciclib|MCF7	dinaciclib	MCF7	CDK2	CDK inhibitor	3.6863	3.69767	0.0483271
bortezomib|MCF7	bortezomib	MCF7	PSMB1	Proteasome inhibitor	3.62868	3.75356	0.0297398
PHA-848125|MCF7	PHA-848125	MCF7	CDK2	CDK inhibitor	3.94893	3.69767	0.0483271
gemcitabine|HT29	gemcitabine	HT29	RRM1	Ribonucleotide reductase inhibitor	3.77918	3.9893	0.00641026
saracatinib|HT29	saracatinib	HT29	ABL1	Src inhibitor	4.28007	3.62669	0.0320513
bosutinib|HT29	bosutinib	HT29	ABL1	Src inhibitor	4.14644	3.62669	0.0320513
flumatinib|HT29	flumatinib	HT29	ABL1	Abl kinase inhibitor	3.98669	3.62669	0.0320513
AMG-232|A549	AMG-232	A549	MDM2	MDM inhibitor	4.83999	4.19913	0.00673401
nutlin-3|A549	nutlin-3	A549	MDM2	MDM inhibitor	4.42021	4.19913	0.00673401
cyclosporin-a|PC3	cyclosporin-a	PC3	PPIA	Calcineurin inhibitor	3.62207	3.61518	0.029316
CGP-60474|PC3	CGP-60474	PC3	CDK1	CDK inhibitor	3.70886	4.21372	0.00977199
Ro-3306|PC3	Ro-3306	PC3	CDK1	CDK inhibitor	3.55309	4.21372	0.00977199
CHEMBL-1222381|VCAP	CHEMBL-1222381	VCAP	CAMK2A	Neural stem cell inducer	3.90064	3.51078	0.0515464
ABT-737|VCAP	ABT-737	VCAP	BCL2	BCL inhibitor	3.80064	3.90571	0.0154639

## Sheet: TCGA_immunity_positive_14_corr
Supplementary Data 5. Integrating shift ability analysis on genetic and pharmacological inhibition identified novel compounds that can sensitize anti-PD-1 response.
This table contains the details of potent synergy target identification through integrating shRNA and compound shift aiblity.
Sheet 2. Correlation between TCGA immunity profiles and potent synergy targets
Row
Each row indicates an individual gene with consistent R-to-S shifting between genetic and pharmacological inhibition.
Column
Each column indicates the positive association between these prioritized targets and anti-tumor immunity in patient samples across 32 TCGA cancer types.
	Antigen Presentation	B cell	Check Point	Chemokine	Cytokine	Cytotoxic T cell	DC cells	IFN Signaling	Leukocyte	Monocyte	NK cells	Neutrophil	Other	Proliferation	TAM
HDAC2	1	2	3	1	2	1	1	0	2	2	1	6	3	31	5
PPIA	8	1	1	5	0	4	0	2	4	8	15	14	1	28	4
PAK4	1	1	1	1	1	0	0	1	1	2	1	1	1	16	2
CDK2	3	3	8	4	9	1	2	6	5	4	2	8	4	29	14
ABL1	2	3	7	4	11	5	8	2	6	3	4	5	3	3	6
CAMK2A	12	15	14	17	22	15	15	13	12	15	17	12	14	4	12
BRAF	0	1	2	0	2	1	5	0	1	0	0	0	0	3	4
PSMB1	13	4	2	14	2	7	2	10	5	8	24	12	5	23	5
BCL2	14	17	17	17	17	17	22	13	17	9	15	2	18	0	14
CDK1	2	4	5	5	3	4	1	6	5	3	3	10	5	31	15
MDM2	2	9	8	5	9	7	10	8	10	5	2	2	10	5	13
LCK	31	31	30	29	30	30	31	29	30	26	30	16	29	5	28
RRM1	2	0	5	1	2	2	0	2	2	4	1	5	2	31	15
FKBP1A	13	11	7	19	13	11	1	11	13	14	25	19	14	12	15

## Sheet: TCGA_immunity_negative_14_corr
Supplementary Data 5. Integrating shift ability analysis on genetic and pharmacological inhibition identified novel compounds that can sensitize anti-PD-1 response.
This table contains the details of potent synergy target identification through integrating shRNA and compound shift aiblity.
Sheet 3. Correlation between TCGA immunity profiles and potent synergy targets
Row
Each row indicates an individual gene with consistent R-to-S shifting between genetic and pharmacological inhibition.
Column
Each column indicates the negative association between these prioritized targets and anti-tumor immunity in patient samples across 32 TCGA cancer types.
	Antigen Presentation	B cell	Check Point	Chemokine	Cytokine	Cytotoxic T cell	DC cells	IFN Signaling	Leukocyte	Monocyte	NK cells	Neutrophil	Other	Proliferation	TAM
HDAC2	-20	-16	-16	-18	-16	-16	-16	-20	-16	-18	-21	-6	-18	0	-9
PPIA	-5	-14	-11	-5	-16	-13	-24	-7	-14	-6	-1	-1	-12	0	-8
PAK4	-19	-22	-22	-24	-22	-24	-24	-18	-25	-17	-13	-14	-24	-7	-18
CDK2	-20	-10	-3	-5	-8	-7	-9	-6	-6	-10	-18	-8	-7	-1	-4
ABL1	-14	-9	-6	-9	-2	-6	-6	-15	-9	-11	-17	-6	-11	-14	-12
CAMK2A	-4	-2	-1	-1	-2	0	0	-2	-1	-1	-1	-3	-1	-11	-3
BRAF	-24	-16	-11	-19	-14	-16	-6	-19	-17	-20	-29	-15	-18	-14	-9
PSMB1	0	-6	-6	0	-9	-4	-14	0	-3	-3	0	0	-3	0	-2
BCL2	-4	-4	-6	-5	-8	-2	0	-4	-5	-9	-9	-16	-5	-23	-4
CDK1	-17	-13	-7	-5	-11	-11	-19	-5	-10	-11	-14	-3	-13	0	-1
MDM2	-7	-2	-6	-4	-3	-6	-3	-4	-4	-5	-9	-2	-3	-5	-3
LCK	0	0	0	-1	-1	0	0	-1	0	0	0	-1	0	-8	-1
RRM1	-16	-18	-6	-6	-14	-17	-17	-5	-12	-12	-22	-3	-15	0	-2
FKBP1A	-1	-3	-2	0	-3	-2	-3	-1	-3	-2	0	-1	-3	0	-1

## Sheet: PAK4i_68immunity_nes
Supplementary Data 5. Integrating shift ability analysis on genetic and pharmacological inhibition identified novel compounds that can sensitize anti-PD-1 response.
This table contains the details of potent synergy target identification through integrating shRNA and compound shift aiblity.
Sheet 4. Anti-tumor immunity induced by PAK4i treatment in cell lines.
Row
Each row indicates an individual sample of PAK4i treatment.
Column
Column B-K indicates the enrichment of anti-tumor immunity at different dosages in different cell lines.
nearest_dose - The dose used for PAKi treatment
cell_line - The cell line for PAKi treatment
	Antigen Presentation	B cell	Cytokine	Cytotoxic T cell	DC cells	IFN Signaling	Leukocyte	Other	Proliferation	TAM	nearest_dose	cell_line
REP.A014_MCF7_24H:K17	-0.771331	1.28851	1.1552	1.68147	1.74686	0.8078	1.33003	1.04092	-2.17331	1.71359	0.125	MCF7
REP.A014_MCF7_24H:K15	1.73052	1.42516	0.445912	1.55374	0.882786	-0.825873	1.81898	0.968946	-2.64199	1.9167	1.11	MCF7
REP.B014_MCF7_24H:K13	1.5447	1.18929	0.839931	0.941126	-0.552988	0.802732	0.797906	0.860411	-2.35501	1.65377	2.22	MCF7
REP.B014_MCF7_24H:K16	0.757013	-0.00284129	0.713437	1.69439	1.18126	-1.62077	1.21626	0.85345	-2.15853	1.4683	0.08	MCF7
REP.A014_MCF7_24H:K13	1.76947	1.34433	0.812308	1.39976	1.3378	1.79796	1.49841	1.35605	-2.49661	2.01262	10	MCF7
LJP009_MCF7_24H:D02	0.882019	0.842193	0.248501	0.44305	-1.96971	-0.301931	0.581204	-0.288387	-2.39828	0.0071138	3.33	MCF7
REP.A014_MCF7_24H:K18	-1.68034	-0.778506	-0.764003	-0.426138	-0.649123	1.84492	-0.0992232	0.243897	-0.751609	-1.07494	0.04	MCF7
REP.B014_MCF7_24H:K14	1.18274	0.337494	0.524714	1.08944	1.17383	-2.06812	-0.36302	0.0200194	-2.42692	-1.25689	0.74	MCF7
REP.A014_MCF7_24H:K16	1.52552	1.8576	0.832444	0.664073	0.85598	-0.212676	-0.698797	0.693421	-2.52321	0.445986	0.37	MCF7
REP.A014_MCF7_24H:K14	-0.906941	1.12374	0.0923143	-0.316935	0.69966	1.64262	-0.132083	-0.15264	-2.12051	0.13653	3.33	MCF7
LJP009_HELA_24H:D04	1.20766	1.5702	1.23723	1.07743	0.957491	-0.0386614	0.521431	0.399075	-1.80562	0.44633	0.37	HELA
LJP009_HELA_24H:D03	0.869498	-1.14624	0.647651	0.29439	0.592976	0.30514	-0.76639	-0.413532	-1.82921	0.0252766	1.11	HELA
LJP009_HELA_24H:D02	1.2833	0.923453	1.1131	0.613452	0.839011	0.949382	-0.204784	0.0309009	-2.10848	0.374052	3.33	HELA
REP.A014_HELA_24H:K14	-1.20151	-1.30971	0.636496	0.54879	-0.772902	1.3667	-0.393176	-0.229125	-1.57976	-1.09159	3.33	HELA
LJP009_HELA_24H:D01	1.08456	1.29285	0.558161	1.05275	1.05976	0.748039	0.222136	0.749371	-2.74378	1.17156	10	HELA
LJP009_HELA_24H:D06	-1.43249	-0.13863	0.206059	0.338583	-1.29316	1.87756	-0.858227	-0.517436	-1.41079	-1.34574	0.04	HELA
REP.A014_HELA_24H:K15	-1.81508	-1.40353	0.589661	-0.656844	1.21642	1.52595	-0.659802	-0.882487	-1.15893	-1.44216	1.11	HELA
REP.A014_HELA_24H:K13	1.3664	0.866862	0.95374	0.276565	-0.779214	0.747693	-0.495609	-0.61043	-2.18465	-0.0116598	10	HELA
REP.A014_HELA_24H:K16	0.542912	-0.173683	-0.292094	0.17535	-1.04241	1.39064	-0.519245	-0.418577	-0.986607	-1.38668	0.37	HELA
REP.A014_HT29_24H:K15	-0.530534	0.215475	0.384029	0.4367	-0.59185	1.53671	0.323774	0.288065	-2.57353	0.120425	1.11	HT29
REP.A014_HT29_24H:K16	-0.765551	0.0742216	-0.215013	0.614544	-0.778575	1.93602	-0.110503	0.306467	-2.32513	-0.113495	0.37	HT29
REP.A014_HT29_24H:K14	-0.763062	0.444472	0.185258	-0.331797	0.620904	1.60536	-0.761162	0.204607	-2.47606	-0.0543919	3.33	HT29
REP.A014_HT29_24H:K18	2.0345	0.480611	-0.138093	1.33648	0.9533	0.903501	-0.177588	0.634705	-1.82079	0.582419	0.04	HT29
LJP009_HT29_24H:D01	0.986232	1.28034	0.930995	1.25025	-0.75584	1.5022	0.662691	0.636827	-2.734	1.47523	10	HT29
REP.A014_HT29_24H:K13	-0.551091	1.52455	0.859945	-0.518476	-1.05857	0.812626	-0.681623	0.389804	-2.63004	-1.12036	10	HT29
LJP009_HT29_24H:D03	-1.17938	1.1951	0.701711	0.853618	1.38155	0.788413	-1.16807	0.12776	-2.93041	0.621666	1.11	HT29
REP.A014_HT29_24H:K17	-1.3259	0.0311643	-0.270971	0.214348	0.849459	-0.5594	-1.3745	-0.264117	-1.96291	-1.19625	0.125	HT29
LJP009_HCC515_24H:D03	-2.15483	0.960136	0.991705	-0.238953	1.01695	0.681438	0.607219	0.328733	-3.21059	0.0989597	1.11	HCC515
LJP009_HCC515_24H:D04	-1.80755	0.818061	1.05827	0.590045	1.10604	-0.124646	0.604924	0.548696	-2.79187	0.208471	0.37	HCC515
LJP009_HCC515_24H:D01	0.830869	1.18163	1.082	1.65643	0.827468	0.779773	1.06955	1.01566	-2.70033	1.63714	10	HCC515
LJP009_HCC515_24H:D05	1.44343	-0.0397624	-0.14102	0.450513	0.793564	0.845536	-0.375255	0.122003	-2.66275	1.31175	0.12	HCC515
LJP009_A549_24H:D02	-1.1337	1.42107	0.215936	-0.0243799	-1.26389	0.823574	-0.462673	-0.273558	-2.35529	0.133167	3.33	A549
LJP009_HCC515_24H:D02	-1.72896	0.809893	1.15694	-0.0407648	0.633741	-0.424089	-0.51449	0.27196	-3.00676	-0.0391514	3.33	HCC515
LJP009_A549_24H:D05	-1.41083	1.43387	0.0713132	0.247147	-1.77392	0.732287	0.0352258	-0.33836	-1.827	-0.35385	0.12	A549
LJP009_A549_24H:D06	1.03217	1.43815	1.00263	-0.229293	-0.816956	0.0178927	-0.95368	-0.173397	-2.07766	0.270744	0.04	A549
LJP009_A549_24H:D03	-0.575403	1.17609	0.375314	0.131365	-1.13211	-1.46707	-0.228389	-0.758865	-2.2511	-0.0519737	1.11	A549
REP.A014_YAPC_24H:K14	-1.5407	0.577315	0.671754	-0.314136	-1.13319	0.444331	-0.953414	0.704641	-2.40522	-1.25284	3.33	YAPC
REP.B014_YAPC_24H:K13	-0.735177	0.00449211	0.574394	-0.2292	-0.896985	1.82854	1.21332	0.69075	-1.99	1.0105	2.22	YAPC
REP.A014_YAPC_24H:K15	-0.965002	1.22387	-0.105277	-0.0140958	-1.34149	2.48519	-0.112263	0.208729	-1.06813	-0.0348918	1.11	YAPC
REP.A014_YAPC_24H:K16	-1.01779	0.169337	0.803772	0.220912	0.919578	2.31091	-1.15582	0.354426	-0.125742	0.0368841	0.37	YAPC
REP.A014_YAPC_24H:K18	-0.613614	0.357021	-0.0228292	0.933384	-0.635475	2.45652	0.780729	0.031926	0.563822	1.32642	0.04	YAPC
REP.A014_YAPC_24H:K13	-1.9341	0.913554	-0.401821	-1.2725	-1.75993	-0.637615	-1.26863	-0.592669	-2.80197	-1.52859	10	YAPC
REP.A014_YAPC_24H:K17	-1.25298	-0.0516656	-0.364312	-1.16231	-1.4082	2.02258	-1.10387	-1.14099	0.470376	-1.19733	0.125	YAPC
REP.B014_PC3_24H:K15	1.60964	1.53209	1.21507	1.12177	-0.841093	0.840095	1.20733	0.939008	-2.29572	1.76324	0.25	PC3
REP.A014_PC3_24H:K15	0.850527	0.400878	0.44483	0.197777	-0.662225	1.23163	0.528489	0.506101	-2.41945	0.67755	1.11	PC3
REP.B014_PC3_24H:K13	1.07522	1.04792	0.517601	0.284522	0.843846	1.2642	0.292701	0.957272	-2.49156	1.14834	2.22	PC3
MOAR004_PC3_24H:A17	0.88929	0.169044	0.570268	1.22211	-0.795516	0.90364	0.728362	0.596095	-2.79498	1.09614	3.33	PC3
REP.A014_PC3_24H:K17	-1.20485	-0.0576414	0.725023	1.72779	-0.484075	1.01191	1.24536	0.802441	-1.98386	0.358599	0.125	PC3
REP.A014_PC3_24H:K14	-0.90914	0.304049	0.178423	-0.149419	-0.58728	0.818632	-0.144508	0.531567	-2.52037	-0.748282	3.33	PC3
LJP009_PC3_24H:D04	1.58427	-0.0381088	0.39006	0.880232	-0.466951	0.576729	1.02056	0.128407	-2.46455	0.818653	0.37	PC3
REP.A014_PC3_24H:K16	-1.11024	0.00838428	1.07206	0.857141	-1.39208	1.41246	0.575366	0.641139	-2.34182	-0.0867122	0.37	PC3
REP.B014_PC3_24H:K16	0.774061	0.0749761	-0.148296	0.103374	-1.80446	-0.119742	0.745369	-0.359378	-2.03337	-0.594759	0.08	PC3
REP.B014_PC3_24H:K14	1.34287	0.362727	0.293272	1.37815	-1.02305	0.335528	-0.393355	0.558494	-2.10816	0.49818	0.74	PC3
LJP009_PC3_24H:D05	-0.891122	1.1714	0.250002	-0.0830814	1.27239	0.285626	0.539518	0.903985	-2.92049	0.157474	0.12	PC3
LJP009_PC3_24H:D02	1.1762	1.32626	-0.0977289	0.147546	1.27445	0.738797	0.223671	0.690491	-2.78466	0.875077	3.33	PC3
MOAR004_PC3_24H:A18	0.899718	1.18427	0.555928	1.08202	-0.985064	-1.32402	0.284778	0.873088	-2.70849	0.234473	1.11	PC3
LJP009_PC3_24H:D03	1.17798	0.213331	-0.140608	-0.918981	0.623906	1.54897	0.268458	0.068023	-2.66278	-0.0331425	1.11	PC3
REP.A014_PC3_24H:K13	1.30216	1.04546	0.103768	1.09652	0.921153	0.871916	1.23492	1.11701	-2.85385	1.38542	10	PC3
LJP009_PC3_24H:D06	-1.10028	1.15345	0.19402	-0.490739	0.823189	-0.449888	0.852523	0.203215	-2.39633	-0.106441	0.04	PC3
LJP009_PC3_24H:D01	1.825	1.07969	0.877424	1.40454	0.993373	1.21688	0.970389	0.953066	-2.88311	1.92006	10	PC3
MOAR004_PC3_24H:A16	1.45734	1.18903	-0.0435512	1.1109	0.95635	1.28437	0.883342	0.875151	-2.93075	1.55583	10	PC3
LJP009_A375_24H:D02	-0.576229	1.49877	0.977403	0.831959	1.28177	1.46047	0.731605	0.83498	-3.5304	1.16266	3.33	A375
MOAR004_A375_24H:A17	-1.42567	-0.0366913	0.579645	0.213052	-0.905201	1.16614	-0.949243	0.163285	-2.48425	-1.13634	3.33	A375
MOAR004_A375_24H:A18	-1.86608	-1.29254	1.33051	0.456441	0.616686	1.46219	0.257683	0.506873	-2.34982	-1.12559	1.11	A375
REP.A014_A375_24H:K13	-1.83359	0.687956	-0.0906505	-0.386929	0.905876	-0.0185758	0.516895	0.730602	-2.79384	-1.077	10	A375
MOAR004_A375_24H:A16	-1.62422	0.864007	0.414001	-0.681501	0.864724	0.601233	0.610752	0.637719	-3.18162	-0.420129	10	A375
REP.A014_A375_24H:K14	-2.11098	-1.27985	1.03134	0.202521	0.971651	0.342376	-0.11095	0.0244249	-2.02524	-1.75379	3.33	A375
REP.B014_A375_24H:K13	-1.8457	0.118428	0.27961	-0.572668	-1.30682	0.930745	-1.01163	-0.702366	-1.78797	-1.65264	2.22	A375
REP.B014_A375_24H:K14	-2.29794	0.148353	1.0966	0.0610403	0.619659	0.827831	-0.572163	0.298253	-2.22789	-1.31477	0.74	A375
REP.A014_A375_24H:K16	-1.65602	-0.911684	0.62585	0.250004	-1.01721	1.31728	0.821526	0.10995	-1.13393	-1.27187	0.37	A375
REP.B014_A375_24H:K15	-1.84837	-1.2034	1.02438	0.416566	-1.03203	0.701469	0.661889	-0.409511	-1.0683	-1.15864	0.25	A375
LJP009_A375_24H:D03	-2.10657	1.13446	1.09698	0.17601	0.737369	0.0551526	-0.725566	0.678366	-2.78648	-1.06952	1.11	A375
REP.A014_A375_24H:K17	-1.83341	-0.979492	-0.403681	-0.563584	-1.18477	1.51896	-0.659179	-0.346145	-1.06713	-1.46261	0.125	A375
REP.A014_A375_24H:K15	-1.61131	0.133598	0.555083	-1.20922	-1.27301	-0.379209	-1.07384	-0.936725	-1.56497	-1.55024	1.11	A375
