# Supplementary material for: Systematic investigation of chemo-immunotherapy synergism to shift anti-PD-1 resistance in cancer
Source: Nat Commun. 2024 Apr 12;15:3178. doi: 10.1038/s41467-024-47433-y (PMC11015024; doi:10.1038/s41467-024-47433-y)
Supplement: Supplementary file 9 — Supplementary Data 6 [file 41467_2024_47433_MOESM9_ESM.xlsx]

## Sheet: cluster_annotation
Supplementary Data 6. Mechanism of chemo-immunotherapy synergisms.
This table contains the details of two major mechanisms of immunotherapy response shifting.
Sheet 1. Compound assignment to two major mechanisms of shifiting
Row
Each row indicates an individual compound in CMAP dataset.
Column
cmap_name - compound name in CMAP dataset.
cluster - hierarchical clustering analysis result
moa - mechanism of action of compound
annotation -annotation of cluster
cmap_name	cluster	moa	annotation
10-DEBC	super_C1	Akt inhibitor	C-stimulus
3-Cl-AHPC	super_C1		C-stimulus
5-BDBD	super_C1	Purinergic receptor antagonist	C-stimulus
5-iodotubercidin	super_C2	Adenosine kinase inhibitor	C-immune
7-hydroxystaurosporine	super_C1	CDK inhibitor	C-stimulus
7b-cis	super_C1	Exportin antagonist	C-stimulus
A-443654	super_C2		C-immune
ABT-737	super_C1	BCL inhibitor	C-stimulus
ABT-751	super_C1		C-stimulus
ACY-1215	super_C2	HDAC inhibitor	C-immune
AEE-788	super_C2		C-immune
AG-14361	super_C2	PARP inhibitor	C-immune
AG-879	super_C1		C-stimulus
AG-957	super_C2	Protein tyrosine kinase inhibitor	C-immune
AMG-232	super_C1	MDM inhibitor	C-stimulus
AP-26113	super_C1		C-stimulus
AS-601245	super_C2	JNK inhibitor	C-immune
AS-605240	super_C1	PI3K inhibitor	C-stimulus
AS-703026	super_C1	MEK inhibitor	C-stimulus
AT-13387	super_C1		C-stimulus
AT-7519	super_C2	CDK inhibitor	C-immune
AT-9283	super_C2	JAK inhibitor	C-immune
AT-CSC-07	super_C1		C-stimulus
AT-CSC-18	super_C1		C-stimulus
AV-412	super_C2	Receptor tyrosine protein kinase inhibitor	C-immune
AVA	super_C1		C-stimulus
AVL-292	super_C1	BTK inhibitor	C-stimulus
AVN-944	super_C1	IMPDH inhibitor	C-stimulus
AZ-20	super_C1		C-stimulus
AZ-6102	super_C1		C-stimulus
AZ-628	super_C1	RAF inhibitor	C-stimulus
AZ-960	super_C1		C-stimulus
AZD-2014	super_C1		C-stimulus
AZD-3463	super_C1		C-stimulus
AZD-4547	super_C1		C-stimulus
AZD-5438	super_C2		C-immune
AZD-6482	super_C2	PI3K inhibitor	C-immune
AZD-7762	super_C1	CHK inhibitor	C-stimulus
AZD-8055	super_C1	MTOR inhibitor	C-stimulus
AZD-8330	super_C1		C-stimulus
AZD-9291	super_C1		C-stimulus
BAS-00535043	super_C1		C-stimulus
BAY-87-2243	super_C2	HIF inhibitor	C-immune
BGT-226	super_C1		C-stimulus
BI-2536	super_C2	PLK inhibitor	C-immune
BIBU-1361	super_C1	EGFR inhibitor	C-stimulus
BIBX-1382	super_C1	EGFR inhibitor	C-stimulus
BIIB-021	super_C1	HSP inhibitor	C-stimulus
BJM-CSC-15	super_C1		C-stimulus
BMS-387032	super_C2	CDK inhibitor	C-immune
BMS-509744	super_C1		C-stimulus
BMS-536924	super_C1	IGF-1 inhibitor	C-stimulus
BMS-754807	super_C1	IGF-1 inhibitor	C-stimulus
BMS-777607	super_C1	FLT3 inhibitor	C-stimulus
BRD-A02367930	super_C1		C-stimulus
BRD-A06276885	super_C1		C-stimulus
BRD-A09719808	super_C2		C-immune
BRD-A13133631	super_C1		C-stimulus
BRD-A14014306	super_C1		C-stimulus
BRD-A15079084	super_C2		C-immune
BRD-A15914070	super_C2		C-immune
BRD-A17818859	super_C1		C-stimulus
BRD-A18725729	super_C2		C-immune
BRD-A18763547	super_C1		C-stimulus
BRD-A19037878	super_C2		C-immune
BRD-A28105619	super_C1		C-stimulus
BRD-A31946439	super_C2		C-immune
BRD-A36066264	super_C2		C-immune
BRD-A36275421	super_C2		C-immune
BRD-A39415247	super_C2		C-immune
BRD-A43126523	super_C2		C-immune
BRD-A50388635	super_C2		C-immune
BRD-A58924247	super_C2		C-immune
BRD-A68061604	super_C2		C-immune
BRD-A72837804	super_C2		C-immune
BRD-A76641868	super_C1		C-stimulus
BRD-A95513702	super_C2		C-immune
BRD-K00144236	super_C2		C-immune
BRD-K00313977	super_C1	APEX inhibitor	C-stimulus
BRD-K00540336	super_C1		C-stimulus
BRD-K00573290	super_C1		C-stimulus
BRD-K00889002	super_C1		C-stimulus
BRD-K01614657	super_C2		C-immune
BRD-K01896723	super_C2		C-immune
BRD-K02562327	super_C2		C-immune
BRD-K03829970	super_C1		C-stimulus
BRD-K04472231	super_C1		C-stimulus
BRD-K04546108	super_C2		C-immune
BRD-K04695623	super_C2		C-immune
BRD-K04887706	super_C1		C-stimulus
BRD-K05153001	super_C1		C-stimulus
BRD-K06009608	super_C2		C-immune
BRD-K06217810	super_C2	DYRK inhibitor	C-immune
BRD-K07005393	super_C2		C-immune
BRD-K08114154	super_C1		C-stimulus
BRD-K08307026	super_C2		C-immune
BRD-K08725721	super_C2		C-immune
BRD-K09054764	super_C2		C-immune
BRD-K09068728	super_C2		C-immune
BRD-K09668667	super_C1		C-stimulus
BRD-K09907482	super_C1		C-stimulus
BRD-K09991945	super_C1		C-stimulus
BRD-K10211010	super_C1		C-stimulus
BRD-K10749593	super_C1		C-stimulus
BRD-K10846167	super_C2		C-immune
BRD-K11413513	super_C2		C-immune
BRD-K11612251	super_C2		C-immune
BRD-K11624501	super_C1		C-stimulus
BRD-K12105018	super_C2		C-immune
BRD-K12244279	super_C1		C-stimulus
BRD-K12641176	super_C2		C-immune
BRD-K14027855	super_C2		C-immune
BRD-K14666757	super_C1		C-stimulus
BRD-K15050703	super_C1		C-stimulus
BRD-K15916856	super_C2		C-immune
BRD-K15973523	super_C2		C-immune
BRD-K16277767	super_C1		C-stimulus
BRD-K16827616	super_C1		C-stimulus
BRD-K18163752	super_C2		C-immune
BRD-K18724229	super_C1		C-stimulus
BRD-K18726304	super_C1		C-stimulus
BRD-K19724398	super_C1		C-stimulus
BRD-K19875179	super_C2		C-immune
BRD-K19919069	super_C2		C-immune
BRD-K20197338	super_C1		C-stimulus
BRD-K21064560	super_C1		C-stimulus
BRD-K22848513	super_C1		C-stimulus
BRD-K23018071	super_C1		C-stimulus
BRD-K23165181	super_C2		C-immune
BRD-K23282736	super_C2		C-immune
BRD-K23872111	super_C2		C-immune
BRD-K24031526	super_C2		C-immune
BRD-K24156250	super_C2		C-immune
BRD-K25029498	super_C2		C-immune
BRD-K25079130	super_C2		C-immune
BRD-K25473383	super_C1		C-stimulus
BRD-K25712227	super_C1		C-stimulus
BRD-K26257340	super_C2		C-immune
BRD-K26510616	super_C2		C-immune
BRD-K26641843	super_C1		C-stimulus
BRD-K26664453	super_C1		C-stimulus
BRD-K27597389	super_C2		C-immune
BRD-K28296557	super_C1		C-stimulus
BRD-K28366633	super_C2		C-immune
BRD-K28916077	super_C2		C-immune
BRD-K28934562	super_C1		C-stimulus
BRD-K29251608	super_C1		C-stimulus
BRD-K29506255	super_C1		C-stimulus
BRD-K30094073	super_C2		C-immune
BRD-K30351863	super_C1	APEX inhibitor	C-stimulus
BRD-K30520487	super_C1		C-stimulus
BRD-K30748066	super_C2		C-immune
BRD-K30836161	super_C1		C-stimulus
BRD-K30842649	super_C2		C-immune
BRD-K31029552	super_C2		C-immune
BRD-K31126514	super_C1		C-stimulus
BRD-K31342827	super_C1		C-stimulus
BRD-K31380618	super_C1		C-stimulus
BRD-K31542390	super_C1		C-stimulus
BRD-K31632228	super_C1		C-stimulus
BRD-K31931684	super_C2		C-immune
BRD-K31999759	super_C1		C-stimulus
BRD-K32389477	super_C1		C-stimulus
BRD-K32581454	super_C1		C-stimulus
BRD-K32636001	super_C2		C-immune
BRD-K32862555	super_C1		C-stimulus
BRD-K32944375	super_C1		C-stimulus
BRD-K33211335	super_C2		C-immune
BRD-K33218708	super_C1		C-stimulus
BRD-K33680967	super_C2		C-immune
BRD-K33720394	super_C2		C-immune
BRD-K34092011	super_C2		C-immune
BRD-K35004659	super_C2		C-immune
BRD-K36333904	super_C1		C-stimulus
BRD-K36943170	super_C2		C-immune
BRD-K37043259	super_C2		C-immune
BRD-K37940862	super_C1	Neuropeptide receptor antagonist	C-stimulus
BRD-K38625260	super_C1		C-stimulus
BRD-K39569857	super_C2		C-immune
BRD-K39597586	super_C1		C-stimulus
BRD-K39687892	super_C2		C-immune
BRD-K40328231	super_C2		C-immune
BRD-K40331046	super_C2		C-immune
BRD-K40749452	super_C1		C-stimulus
BRD-K40758391	super_C2		C-immune
BRD-K41200778	super_C2		C-immune
BRD-K41220170	super_C2		C-immune
BRD-K41335306	super_C1		C-stimulus
BRD-K42197878	super_C1		C-stimulus
BRD-K42573370	super_C2		C-immune
BRD-K42576592	super_C2		C-immune
BRD-K42677417	super_C2		C-immune
BRD-K43579410	super_C2		C-immune
BRD-K44242139	super_C1		C-stimulus
BRD-K44256916	super_C2		C-immune
BRD-K44732214	super_C1		C-stimulus
BRD-K45205755	super_C2		C-immune
BRD-K45962729	super_C2		C-immune
BRD-K46373671	super_C2		C-immune
BRD-K46943684	super_C2		C-immune
BRD-K47000838	super_C1		C-stimulus
BRD-K47503321	super_C2		C-immune
BRD-K47738216	super_C1		C-stimulus
BRD-K47869605	super_C2		C-immune
BRD-K49010888	super_C2		C-immune
BRD-K49111930	super_C1		C-stimulus
BRD-K49477330	super_C1		C-stimulus
BRD-K49687815	super_C2		C-immune
BRD-K49893531	super_C2		C-immune
BRD-K50511260	super_C2		C-immune
BRD-K50817946	super_C2		C-immune
BRD-K50919475	super_C2		C-immune
BRD-K51556300	super_C2		C-immune
BRD-K51608872	super_C2		C-immune
BRD-K52801121	super_C1		C-stimulus
BRD-K53640012	super_C2		C-immune
BRD-K53780220	super_C2		C-immune
BRD-K54263226	super_C1		C-stimulus
BRD-K54606188	super_C2		C-immune
BRD-K55116708	super_C2		C-immune
BRD-K55612480	super_C2		C-immune
BRD-K55767450	super_C1		C-stimulus
BRD-K55896799	super_C2		C-immune
BRD-K56196992	super_C2		C-immune
BRD-K56411643	super_C2		C-immune
BRD-K58288048	super_C2		C-immune
BRD-K58698715	super_C1		C-stimulus
BRD-K59023263	super_C2		C-immune
BRD-K59460069	super_C2		C-immune
BRD-K60002786	super_C2		C-immune
BRD-K60067222	super_C2		C-immune
BRD-K60085502	super_C1		C-stimulus
BRD-K60167861	super_C1		C-stimulus
BRD-K60763357	super_C1		C-stimulus
BRD-K60870698	super_C1		C-stimulus
BRD-K61717269	super_C2		C-immune
BRD-K61734568	super_C2		C-immune
BRD-K61776140	super_C1		C-stimulus
BRD-K61894884	super_C2		C-immune
BRD-K63158888	super_C1		C-stimulus
BRD-K63423329	super_C1		C-stimulus
BRD-K63427963	super_C1		C-stimulus
BRD-K63750851	super_C1		C-stimulus
BRD-K64645183	super_C1		C-stimulus
BRD-K67236950	super_C1		C-stimulus
BRD-K68007270	super_C2		C-immune
BRD-K68202742	super_C2		C-immune
BRD-K68319707	super_C2		C-immune
BRD-K68336408	super_C1		C-stimulus
BRD-K68552125	super_C2		C-immune
BRD-K68873215	super_C1		C-stimulus
BRD-K69503483	super_C1		C-stimulus
BRD-K69894866	super_C1		C-stimulus
BRD-K70836798	super_C1		C-stimulus
BRD-K70901996	super_C1		C-stimulus
BRD-K70917163	super_C2		C-immune
BRD-K71456612	super_C1		C-stimulus
BRD-K72318460	super_C1		C-stimulus
BRD-K72541103	super_C1		C-stimulus
BRD-K73261812	super_C2		C-immune
BRD-K73589401	super_C2		C-immune
BRD-K73601942	super_C2		C-immune
BRD-K73610817	super_C2		C-immune
BRD-K74228917	super_C1		C-stimulus
BRD-K74260000	super_C1		C-stimulus
BRD-K74305673	super_C1		C-stimulus
BRD-K74316684	super_C1		C-stimulus
BRD-K74461819	super_C1		C-stimulus
BRD-K74486276	super_C2		C-immune
BRD-K74647590	super_C2		C-immune
BRD-K74733595	super_C2		C-immune
BRD-K74842589	super_C2		C-immune
BRD-K75081836	super_C2		C-immune
BRD-K75128590	super_C2		C-immune
BRD-K76381171	super_C1		C-stimulus
BRD-K76636716	super_C2		C-immune
BRD-K77480336	super_C1		C-stimulus
BRD-K77681376	super_C2		C-immune
BRD-K77831863	super_C1		C-stimulus
BRD-K78166736	super_C1		C-stimulus
BRD-K78385490	super_C1		C-stimulus
BRD-K78822642	super_C1		C-stimulus
BRD-K79119882	super_C1		C-stimulus
BRD-K79222491	super_C2		C-immune
BRD-K79330383	super_C1		C-stimulus
BRD-K79947405	super_C1		C-stimulus
BRD-K80094086	super_C2		C-immune
BRD-K80169513	super_C1		C-stimulus
BRD-K80786583	super_C1		C-stimulus
BRD-K81795824	super_C2		C-immune
BRD-K81814927	super_C2		C-immune
BRD-K82206012	super_C2		C-immune
BRD-K82216340	super_C2		C-immune
BRD-K82927587	super_C2		C-immune
BRD-K83694683	super_C1		C-stimulus
BRD-K83834119	super_C1		C-stimulus
BRD-K84447616	super_C1		C-stimulus
BRD-K84450674	super_C2		C-immune
BRD-K84633118	super_C2		C-immune
BRD-K85095987	super_C1		C-stimulus
BRD-K85123403	super_C2		C-immune
BRD-K85565420	super_C2		C-immune
BRD-K85818861	super_C2		C-immune
BRD-K85853281	super_C2	Topoisomerase inhibitor	C-immune
BRD-K86574132	super_C1		C-stimulus
BRD-K86899078	super_C2		C-immune
BRD-K86961442	super_C1		C-stimulus
BRD-K87125912	super_C1		C-stimulus
BRD-K87440499	super_C2		C-immune
BRD-K88114291	super_C1		C-stimulus
BRD-K88198340	super_C1		C-stimulus
BRD-K88524550	super_C1		C-stimulus
BRD-K89224880	super_C2		C-immune
BRD-K89824424	super_C1		C-stimulus
BRD-K90361987	super_C2		C-immune
BRD-K90805324	super_C1		C-stimulus
BRD-K91237281	super_C2		C-immune
BRD-K91583156	super_C2		C-immune
BRD-K91663486	super_C1		C-stimulus
BRD-K91832210	super_C2		C-immune
BRD-K92073408	super_C2		C-immune
BRD-K92158425	super_C2		C-immune
BRD-K92317137	super_C2		C-immune
BRD-K93189515	super_C1		C-stimulus
BRD-K93425199	super_C2		C-immune
BRD-K93725829	super_C1		C-stimulus
BRD-K93830491	super_C1		C-stimulus
BRD-K93880770	super_C1		C-stimulus
BRD-K95285735	super_C1		C-stimulus
BRD-K95638669	super_C1		C-stimulus
BRD-K96088139	super_C1		C-stimulus
BRD-K96398395	super_C2		C-immune
BRD-K97194822	super_C1		C-stimulus
BRD-K97701319	super_C2		C-immune
BRD-K98404142	super_C2	Glucose 6-phosphate dehydrogenase inhibitor	C-immune
BRD-K98645985	super_C1		C-stimulus
BRD-K98834634	super_C2		C-immune
BRD-K98984202	super_C1		C-stimulus
BRD-K99636700	super_C2		C-immune
BRD-U00779237	super_C2		C-immune
BRD-U29336476	super_C2		C-immune
BRD-U73308409	super_C1		C-stimulus
BVD-523	super_C1		C-stimulus
BW-B70C	super_C1	Lipoxygenase inhibitor	C-stimulus
BX-795	super_C1	IKK inhibitor	C-stimulus
C-646	super_C1		C-stimulus
CAM-9-027-3	super_C2		C-immune
CCT-018159	super_C1	HSP inhibitor	C-stimulus
CCT-031374	super_C1		C-stimulus
CCT-244747	super_C1		C-stimulus
CD-1530	super_C1	Retinoid receptor agonist	C-stimulus
CD-437	super_C1	Retinoid receptor agonist	C-stimulus
CEP-32496	super_C1	RAF inhibitor	C-stimulus
CEP-33779	super_C1	JAK inhibitor	C-stimulus
CEP-37440	super_C1	ALK inhibitor	C-stimulus
CGK-733	super_C1	ATM kinase inhibitor	C-stimulus
CGP-60474	super_C2	CDK inhibitor	C-immune
CGP-71683	super_C1	Neuropeptide receptor antagonist	C-stimulus
CHEMBL-1222381	super_C2	Neural stem cell inducer	C-immune
CHEMBL-374350	super_C1		C-stimulus
CIL56	super_C1		C-stimulus
CNX-774	super_C1	BTK inhibitor	C-stimulus
COL-3	super_C1		C-stimulus
COT-10b	super_C2		C-immune
CP-673451	super_C2	PDGFR inhibitor	C-immune
CP-724714	super_C2	EGFR inhibitor	C-immune
CVF-SUMO-11	super_C2		C-immune
CX-5461	super_C1		C-stimulus
CYT-387	super_C1		C-stimulus
CYT-997	super_C2	Tubulin inhibitor	C-immune
D-64406	super_C2		C-immune
DG-041	super_C1	Prostanoid receptor antagonist	C-stimulus
DL-PDMP	super_C1	Glucosyltransferase inhibitor	C-stimulus
DMBA	super_C1		C-stimulus
E-7449	super_C1		C-stimulus
EGF-816	super_C1		C-stimulus
EMF-bca1-16	super_C2		C-immune
ENMD-2076	super_C1	FLT3 inhibitor	C-stimulus
EPZ-020411	super_C1		C-stimulus
F-1061-0166	super_C2		C-immune
F-1566-0341	super_C2		C-immune
FCCP	super_C1		C-stimulus
FU-JMBII127B	super_C2		C-immune
G-5555	super_C1		C-stimulus
GANT-61	super_C1	GLI antagonist	C-stimulus
GDC-0068	super_C1	Akt inhibitor	C-stimulus
GDC-0199	super_C1		C-stimulus
GDC-0879	super_C1	RAF inhibitor	C-stimulus
GDC-0941	super_C1	PI3K inhibitor	C-stimulus
GDC-0980	super_C1	MTOR inhibitor	C-stimulus
GO-6976	super_C1		C-stimulus
GSK-1059615	super_C1		C-stimulus
GSK-1070916	super_C1	Aurora kinase inhibitor	C-stimulus
GSK-2110183	super_C1		C-stimulus
GSK-2126458	super_C1		C-stimulus
GSK-256066	super_C1		C-stimulus
GSK-461364	super_C1	PLK inhibitor	C-stimulus
GW-405833	super_C1	Cannabinoid receptor agonist	C-stimulus
HC-toxin	super_C2		C-immune
HDAC3-selective	super_C2	HDAC inhibitor	C-immune
HG-14-10-04	super_C1		C-stimulus
HG-5-113-01	super_C2		C-immune
HG-6-64-01	super_C1		C-stimulus
HG-9-91-01	super_C1		C-stimulus
HMN-214	super_C1	PLK inhibitor	C-stimulus
I-070759	super_C1		C-stimulus
I-505056	super_C1		C-stimulus
I-BET-151	super_C2		C-immune
I-BET-762	super_C2	Bromodomain inhibitor	C-immune
III606050	super_C2		C-immune
IKK-16	super_C1	IKK inhibitor	C-stimulus
ISOX	super_C2	HDAC inhibitor	C-immune
JFD02227	super_C2		C-immune
JIB04	super_C1	Histone lysine demethylase inhibitor	C-stimulus
JNJ-26481585	super_C2	HDAC inhibitor	C-immune
JNJ-7706621	super_C2	CDK inhibitor	C-immune
JNK-9L	super_C2	JNK inhibitor	C-immune
JTC-801	super_C1	Opioid receptor antagonist	C-stimulus
K-02288	super_C1		C-stimulus
K-252A	super_C1		C-stimulus
KM-00927	super_C2		C-immune
KO-143	super_C1	Breast cancer resistance protein inhibitor	C-stimulus
KPT-185	super_C1	Exportin antagonist	C-stimulus
KPT-330	super_C1		C-stimulus
KU-0060648	super_C2	PI3K inhibitor	C-immune
KU-0063794	super_C1	MTOR inhibitor	C-stimulus
KU-C104135	super_C2		C-immune
KU-C104337	super_C2		C-immune
KU-C104495	super_C2		C-immune
KUC111109N	super_C1		C-stimulus
KUC111774N	super_C1		C-stimulus
KW-2449	super_C1	FLT3 inhibitor	C-stimulus
KW-2478	super_C1		C-stimulus
KX-2391	super_C2		C-immune
L-690488	super_C2	IMPase inhibitor	C-immune
LB-42708	super_C1		C-stimulus
LDN-193189	super_C2	Serine/threonine kinase inhibitor	C-immune
LE-135	super_C1	Retinoid receptor agonist	C-stimulus
LGX-818	super_C1		C-stimulus
LLY-507	super_C1		C-stimulus
LY-2801653	super_C1		C-stimulus
LY-2874455	super_C1		C-stimulus
LY-294002	super_C1	PLK inhibitor	C-stimulus
MD-II-008-P	super_C2		C-immune
MEK-162	super_C1		C-stimulus
MG-132	super_C2	Proteasome inhibitor	C-immune
MI-2	super_C2		C-immune
MK-1775	super_C1	WEE1 kinase inhibitor	C-stimulus
MK-2206	super_C1	Akt inhibitor	C-stimulus
MLN-0128	super_C1		C-stimulus
MLN-2480	super_C1		C-stimulus
MLN-4924	super_C1		C-stimulus
MW-STK33-23	super_C2		C-immune
Merck60	super_C2	HDAC inhibitor	C-immune
NCH-51	super_C2	HDAC inhibitor	C-immune
NNC-05-2090	super_C1	GAT inhibitor	C-stimulus
NNC-55-0396	super_C1		C-stimulus
NPC26	super_C1		C-stimulus
NSC-632839	super_C2	Ubiquitin specific protease inhibitor	C-immune
NTNCB	super_C1	Neuropeptide receptor antagonist	C-stimulus
NU-7441	super_C2	P-glycoprotein inhibitor	C-immune
NVP-ADW742	super_C1	IGF-1 inhibitor	C-stimulus
NVP-AEW541	super_C1	IGF-1 inhibitor	C-stimulus
NVP-AUY922	super_C1	HSP inhibitor	C-stimulus
NVP-BEZ235	super_C1	MTOR inhibitor	C-stimulus
NVP-BHG712	super_C1	Ephrin inhibitor	C-stimulus
NVP-TAE226	super_C1		C-stimulus
NVP-TAE684	super_C1	ALK inhibitor	C-stimulus
OSI-027	super_C2	MTOR inhibitor	C-immune
OTS-167	super_C2		C-immune
PAC-1	super_C2	Caspase activator	C-immune
PCI-24781	super_C2	HDAC inhibitor	C-immune
PD-0325901	super_C1	MEK inhibitor	C-stimulus
PD-102807	super_C1	Acetylcholine receptor antagonist	C-stimulus
PD-168077	super_C2		C-immune
PD-168393	super_C1		C-stimulus
PD-173074	super_C1	FGFR inhibitor	C-stimulus
PD-184352	super_C1	MEK inhibitor	C-stimulus
PD-198306	super_C1	MEK inhibitor	C-stimulus
PD-407824	super_C1		C-stimulus
PD-98059	super_C1	MEK inhibitor	C-stimulus
PF-03758309	super_C1	P21 activated kinase inhibitor	C-stimulus
PF-03814735	super_C1		C-stimulus
PF-04691502	super_C1	MTOR inhibitor	C-stimulus
PF-06465469	super_C1		C-stimulus
PF-184	super_C1		C-stimulus
PF-477736	super_C1	CHK inhibitor	C-stimulus
PF-562271	super_C2	Focal adhesion kinase inhibitor	C-immune
PF-573228	super_C1		C-stimulus
PF-750	super_C1	FAAH inhibitor	C-stimulus
PHA-665752	super_C1	C-Met inhibitor	C-stimulus
PHA-767491	super_C2		C-immune
PHA-793887	super_C2	CDK inhibitor	C-immune
PHA-848125	super_C1	CDK inhibitor	C-stimulus
PI-103	super_C1	MTOR inhibitor	C-stimulus
PI-828	super_C1		C-stimulus
PIK-75	super_C2	PI3K inhibitor	C-immune
PIK-90	super_C2		C-immune
PJ-34	super_C1		C-stimulus
PKI-179	super_C1	MTOR inhibitor	C-stimulus
PLX-4720	super_C1	RAF inhibitor	C-stimulus
PP-1	super_C2		C-immune
PP-110	super_C1		C-stimulus
PP-2	super_C1	Src inhibitor	C-stimulus
PP-30	super_C2	RAF inhibitor	C-immune
PRT-062607	super_C1		C-stimulus
PX-12	super_C2	Thioredoxin inhibitor	C-immune
QL-XI-92	super_C1		C-stimulus
QS-11	super_C1	ARFGAP inhibitor	C-stimulus
QW-BI-011	super_C1	Histone lysine methyltransferase inhibitor	C-stimulus
R-428	super_C1	AXL kinase inhibitor	C-stimulus
R-547	super_C1		C-stimulus
RAF-265	super_C1		C-stimulus
RG-2833	super_C2		C-immune
RG-7388	super_C1		C-stimulus
RITA	super_C1	MDM inhibitor	C-stimulus
RS-17053	super_C1	Adrenergic receptor antagonist	C-stimulus
RVE-VIII-11	super_C1		C-stimulus
Ro-28-1675	super_C1	Glucokinase activator	C-stimulus
Ro-3306	super_C1	CDK inhibitor	C-stimulus
Ro-4987655	super_C1	MEK inhibitor	C-stimulus
SA-1017940	super_C2		C-immune
SA-1447005	super_C2		C-immune
SA-1919584	super_C1		C-stimulus
SA-1921085	super_C1		C-stimulus
SA-1921456	super_C1		C-stimulus
SA-1973507	super_C1		C-stimulus
SA-247384	super_C2		C-immune
SA-247714	super_C2		C-immune
SA-25547	super_C2		C-immune
SA-424380	super_C2		C-immune
SB-218078	super_C1	CHK inhibitor	C-stimulus
SB-225002	super_C2	CCK receptor antagonist	C-immune
SB-590885	super_C1	RAF inhibitor	C-stimulus
SB-939	super_C2	HDAC inhibitor	C-immune
SC-12267	super_C1	Dihydroorotate dehydrogenase inhibitor	C-stimulus
SCH-772984	super_C1		C-stimulus
SGI-1776	super_C1	Pim kinase inhibitor	C-stimulus
SIB-1893	super_C1	Glutamate receptor antagonist	C-stimulus
SID-26681509	super_C1	Cathepsin inhibitor	C-stimulus
SKI-II	super_C1	Sphingosine kinase inhibitor	C-stimulus
SN-38	super_C1	Topoisomerase inhibitor	C-stimulus
SNX-2112	super_C1		C-stimulus
SR-33805	super_C1		C-stimulus
ST-056792	super_C2		C-immune
ST-4029573	super_C2		C-immune
STA-5326	super_C1	Interleukin synthesis inhibitor	C-stimulus
STK-222600	super_C2		C-immune
SU-014813	super_C1		C-stimulus
T-98475	super_C1	Gonadotropin releasing factor hormone receptor antagonist	C-stimulus
TAK-733	super_C1	MEK inhibitor	C-stimulus
TAS-103	super_C1	Topoisomerase inhibitor	C-stimulus
TC-H-106	super_C2		C-immune
TG-101209	super_C2	JAK inhibitor	C-immune
TG-101348	super_C2	JAK inhibitor	C-immune
TGX-115	super_C1		C-stimulus
TGX-221	super_C1	PI3K inhibitor	C-stimulus
THZ-1	super_C2		C-immune
TL-HRAS-61	super_C2		C-immune
TPCA-1	super_C1	IKK inhibitor	C-stimulus
TW-37	super_C1	BCL inhibitor	C-stimulus
TWS-119	super_C1	GSK-3 inhibitor	C-stimulus
U-0126	super_C1	MEK inhibitor	C-stimulus
UMB-32	super_C2		C-immune
UNC-0321	super_C1	Histone lysine methyltransferase inhibitor	C-stimulus
UNC-2250	super_C1		C-stimulus
VU-0155056	super_C1		C-stimulus
VU-0415556-1	super_C2		C-immune
VU-0418939-2	super_C2		C-immune
VU-0418946-1	super_C2	HIF modulator	C-immune
VU-0418947-2	super_C2		C-immune
WAY-170523	super_C2	Metalloproteinase inhibitor	C-immune
WH-4-025	super_C1		C-stimulus
WH-4023	super_C1		C-stimulus
WH-4025	super_C1		C-stimulus
WHI-P154	super_C1	JAK inhibitor	C-stimulus
WT-171	super_C2	HDAC inhibitor	C-immune
WYE-125132	super_C1	MTOR inhibitor	C-stimulus
WZ-3105	super_C2	CLK inhibitor	C-immune
WZ-4-145	super_C1		C-stimulus
WZ-4002	super_C1	EGFR inhibitor	C-stimulus
XL-888	super_C1		C-stimulus
XMD-1150	super_C2	Leucine rich repeat kinase inhibitor	C-immune
XMD-16144	super_C2		C-immune
Y-134	super_C1	Estrogen receptor antagonist	C-stimulus
YC-1	super_C1	Guanylyl cyclase activator	C-stimulus
YM-155	super_C1	Survivin inhibitor	C-stimulus
YM-201636	super_C1		C-stimulus
ZG-10	super_C2		C-immune
ZK-164015	super_C1		C-stimulus
ZM-336372	super_C1		C-stimulus
ZM-447439	super_C1	Aurora kinase inhibitor	C-stimulus
ZSTK-474	super_C2	PI3K inhibitor	C-immune
acivicin	super_C1		C-stimulus
acyclovir	super_C2		C-immune
adarotene	super_C1	Retinoid receptor agonist	C-stimulus
afatinib	super_C1	EGFR inhibitor	C-stimulus
aflatoxin-b1	super_C1		C-stimulus
albendazole	super_C1		C-stimulus
alexidine	super_C2	Phosphatidylglycerophosphatase inhibitor	C-immune
alisertib	super_C1	Aurora kinase inhibitor	C-stimulus
alprazolam	super_C2	Benzodiazepine receptor agonist	C-immune
alsterpaullone	super_C2		C-immune
altrenogest	super_C2	Progestogen hormone	C-immune
alvespimycin	super_C1	HSP inhibitor	C-stimulus
alvocidib	super_C2	CDK inhibitor	C-immune
aminolevulinic-acid	super_C2		C-immune
aminopurvalanol-a	super_C1	CDK inhibitor	C-stimulus
amitriptyline	super_C1	Norepinephrine inhibitor	C-stimulus
amlodipine	super_C2	Calcium channel blocker	C-immune
amonafide	super_C1	Topoisomerase inhibitor	C-stimulus
amsacrine	super_C1	Topoisomerase inhibitor	C-stimulus
amuvatinib	super_C1	KIT inhibitor	C-stimulus
angiogenesis-inhibitor	super_C2	Angiogenesis inhibitor	C-immune
antimycin-a	super_C1	ATP synthase inhibitor	C-stimulus
aphidicolin	super_C1		C-stimulus
apicidin	super_C2	HDAC inhibitor	C-immune
arglabin	super_C1	Farnesyltransferase inhibitor	C-stimulus
aristolochic-acid	super_C1		C-stimulus
artemether	super_C2		C-immune
artesunate	super_C1		C-stimulus
atipamezole	super_C2		C-immune
atorvastatin	super_C1	HMGCR inhibitor	C-stimulus
auranofin	super_C1		C-stimulus
avasimibe	super_C1		C-stimulus
axitinib	super_C1	PDGFR inhibitor	C-stimulus
azacitidine	super_C1	DNA methyltransferase inhibitor	C-stimulus
azauridine	super_C1		C-stimulus
azilsartan-medoxomil	super_C1	Insulin sensitizer	C-stimulus
balsalazide	super_C2	Cyclooxygenase inhibitor	C-immune
barasertib-HQPA	super_C1	Aurora kinase inhibitor	C-stimulus
bazedoxifene	super_C1	Selective estrogen receptor modulator	C-stimulus
beclomethasone-dipropionate	super_C2	Immunosuppressant	C-immune
belinostat	super_C2	HDAC inhibitor	C-immune
bendroflumethiazide	super_C2	Sodium/potassium/chloride transporter inhibitor	C-immune
bisbenzimide	super_C1	DNA binding agent	C-stimulus
bisindolylmaleimide-ix	super_C2	PKC inhibitor	C-immune
bithionol	super_C1		C-stimulus
bortezomib	super_C2	Proteasome inhibitor	C-immune
bosutinib	super_C1	Src inhibitor	C-stimulus
brazilin	super_C2		C-immune
brefeldin-a	super_C1		C-stimulus
brequinar	super_C1	Dihydroorotate dehydrogenase inhibitor	C-stimulus
brivanib	super_C1	FGFR inhibitor	C-stimulus
bromosporine	super_C2		C-immune
brompheniramine	super_C1	Histamine receptor antagonist	C-stimulus
broxuridine	super_C1		C-stimulus
buparlisib	super_C1	PI3K inhibitor	C-stimulus
cabozantinib	super_C1	VEGFR inhibitor	C-stimulus
calcitriol	super_C2	Vitamin D receptor agonist	C-immune
camicinal	super_C1	Motilin receptor agonist	C-stimulus
camptothecin	super_C1	Topoisomerase inhibitor	C-stimulus
canertinib	super_C1	EGFR inhibitor	C-stimulus
carbinoxamine	super_C2	Histamine receptor antagonist	C-immune
carfilzomib	super_C2	Proteasome inhibitor	C-immune
cdk/crk-inhibitor	super_C2		C-immune
cebranopadol	super_C1	Opioid receptor agonist	C-stimulus
cediranib	super_C1	KIT inhibitor	C-stimulus
ceritinib	super_C1	ALK inhibitor	C-stimulus
cerivastatin	super_C1	HMGCR inhibitor	C-stimulus
cerulenin	super_C2	Fatty acid synthase inhibitor	C-immune
chelidonine	super_C1		C-stimulus
chlorambucil	super_C1		C-stimulus
chloroxine	super_C1		C-stimulus
chromomycin-a3	super_C2		C-immune
cilnidipine	super_C1	Calcium channel blocker	C-stimulus
cladribine	super_C1	Adenosine deaminase inhibitor	C-stimulus
clofarabine	super_C1	Ribonucleoside reductase inhibitor	C-stimulus
clomifene	super_C1	Estrogen receptor antagonist	C-stimulus
cobimetinib	super_C1		C-stimulus
copanlisib	super_C2	PI3K inhibitor	C-immune
cotinine	super_C2		C-immune
crizotinib	super_C1	ALK inhibitor	C-stimulus
crotamiton	super_C2		C-immune
curcumin	super_C1	Lipoxygenase inhibitor	C-stimulus
cyclopamine	super_C2	Smoothened receptor antagonist	C-immune
cyclosporin-a	super_C1	Calcineurin inhibitor	C-stimulus
cytarabine	super_C1	Ribonucleotide reductase inhibitor	C-stimulus
cytochalasin-d	super_C2		C-immune
dabrafenib	super_C1	RAF inhibitor	C-stimulus
dacinostat	super_C2	HDAC inhibitor	C-immune
dacomitinib	super_C1	EGFR inhibitor	C-stimulus
dactinomycin	super_C2	RNA polymerase inhibitor	C-immune
danazol	super_C2	Estrogen receptor antagonist	C-immune
danusertib	super_C1	Aurora kinase inhibitor	C-stimulus
dasatinib	super_C1	KIT inhibitor	C-stimulus
daunorubicin	super_C1	RNA synthesis inhibitor	C-stimulus
deferasirox	super_C2	Chelating agent	C-immune
deforolimus	super_C1	MTOR inhibitor	C-stimulus
deguelin	super_C1	NADH-ubiquinone oxidoreductase (Complex I) inhibitor	C-stimulus
delanzomib	super_C1		C-stimulus
devazepide	super_C1	CCK receptor antagonist	C-stimulus
dexniguldipine	super_C1		C-stimulus
dichlorobenzamil	super_C2		C-immune
dinaciclib	super_C2	CDK inhibitor	C-immune
dioscin	super_C1		C-stimulus
diphenyleneiodonium	super_C1	Nitric oxide synthase inhibitor	C-stimulus
dolastatin-10	super_C2		C-immune
doramapimod	super_C1	P38 MAPK inhibitor	C-stimulus
dovitinib	super_C1	EGFR inhibitor	C-stimulus
doxapram	super_C2	Potassium channel blocker	C-immune
doxorubicin	super_C1	Topoisomerase inhibitor	C-stimulus
doxycycline	super_C1	Metalloproteinase inhibitor	C-stimulus
droxinostat	super_C2	HDAC inhibitor	C-immune
dynasore	super_C1	Dynamin inhibitor	C-stimulus
econazole	super_C1		C-stimulus
ellipticine	super_C1	Topoisomerase inhibitor	C-stimulus
emodic-acid	super_C1		C-stimulus
entinostat	super_C2	HDAC inhibitor	C-immune
enzalutamide	super_C2	Androgen receptor antagonist	C-immune
enzastaurin	super_C1	PKC inhibitor	C-stimulus
eperezolid	super_C2		C-immune
epirubicin	super_C1	Topoisomerase inhibitor	C-stimulus
epoxycholesterol	super_C2	LXR agonist	C-immune
ercalcitriol	super_C2	Vitamin D receptor agonist	C-immune
erlotinib	super_C1	EGFR inhibitor	C-stimulus
estradiol	super_C2	Estrogen receptor agonist	C-immune
estradiol-cypionate	super_C2	Estrogen receptor agonist	C-immune
etomoxir	super_C2	Carnitine palmitoyltransferase inhibitor	C-immune
etoposide	super_C1	Topoisomerase inhibitor	C-stimulus
everolimus	super_C2	MTOR inhibitor	C-immune
exemestane	super_C2	Aromatase inhibitor	C-immune
fdcyd	super_C2		C-immune
fenbendazole	super_C1	Tubulin inhibitor	C-stimulus
fenretinide	super_C1	Apoptosis stimulant	C-stimulus
fidaxomicin	super_C1		C-stimulus
filgotinib	super_C1	JAK inhibitor	C-stimulus
fingolimod	super_C1	Immunosuppressant	C-stimulus
floxuridine	super_C1		C-stimulus
flucytosine	super_C2		C-immune
flumatinib	super_C1	Abl kinase inhibitor	C-stimulus
fluorouracil	super_C1	RNA synthesis inhibitor	C-stimulus
fluphenazine	super_C1	Dopamine receptor antagonist	C-stimulus
fluspirilene	super_C1	Dopamine receptor antagonist	C-stimulus
fluticasone-propionate	super_C1	Glucocorticoid receptor agonist	C-stimulus
fluvastatin	super_C1	HMGCR inhibitor	C-stimulus
foretinib	super_C1	VEGFR inhibitor	C-stimulus
fostamatinib	super_C1	Syk inhibitor	C-stimulus
fulvestrant	super_C1	Estrogen receptor antagonist	C-stimulus
ganetespib	super_C1	HSP inhibitor	C-stimulus
gefitinib	super_C1	EGFR inhibitor	C-stimulus
geldanamycin	super_C1	HSP inhibitor	C-stimulus
gemcitabine	super_C1	Ribonucleotide reductase inhibitor	C-stimulus
genz-644282	super_C1	Topoisomerase inhibitor	C-stimulus
gestrinone	super_C2	Progesterone receptor antagonist	C-immune
givinostat	super_C2	HDAC inhibitor	C-immune
golvatinib	super_C1	VEGFR inhibitor	C-stimulus
gossypol	super_C1	BCL inhibitor	C-stimulus
griseofulvin	super_C1		C-stimulus
heliomycin	super_C2		C-immune
hemado	super_C2	Adenosine receptor agonist	C-immune
hemicholinium-3	super_C2		C-immune
hexachlorophene	super_C1		C-stimulus
homosalate	super_C1		C-stimulus
hycanthone	super_C1		C-stimulus
hydrochlorothiazide	super_C2	Thiazide diuretic	C-immune
ibrutinib	super_C1	BTK inhibitor	C-stimulus
idarubicin	super_C1	Topoisomerase inhibitor	C-stimulus
idoxuridin	super_C1		C-stimulus
importazole	super_C1	Importin-beta transport receptor inhibitor	C-stimulus
indibulin	super_C1		C-stimulus
ingenol	super_C2	PKC activator	C-immune
ingenol-mebutate	super_C2	PKC activator	C-immune
irbesartan	super_C1	Angiotensin receptor antagonist	C-stimulus
irinotecan	super_C1	Topoisomerase inhibitor	C-stimulus
ivermectin	super_C1		C-stimulus
ixazomib	super_C1	Proteasome inhibitor	C-stimulus
kenpaullone	super_C2	CDK inhibitor	C-immune
ketorolac	super_C2	Cyclooxygenase inhibitor	C-immune
lapatinib	super_C2	EGFR inhibitor	C-immune
lasalocid	super_C1		C-stimulus
latanoprost	super_C2	Prostanoid receptor agonist	C-immune
latrunculin-b	super_C2		C-immune
lestaurtinib	super_C1	JAK inhibitor	C-stimulus
levonorgestrel	super_C2	Estrogen receptor agonist	C-immune
linifanib	super_C2	PDGFR inhibitor	C-immune
linsitinib	super_C1	IGF-1 inhibitor	C-stimulus
lofepramine	super_C2	Serotonin reuptake inhibitor	C-immune
lomitapide	super_C1	Microsomal trigylceride transfer protein inhibitor	C-stimulus
lonafarnib	super_C1	Farnesyltransferase inhibitor	C-stimulus
loperamide	super_C1	Opioid receptor agonist	C-stimulus
losartan	super_C2	Angiotensin receptor antagonist	C-immune
lovastatin	super_C1	HMGCR inhibitor	C-stimulus
malonoben	super_C1	Protein tyrosine kinase inhibitor	C-stimulus
manumycin-a	super_C1	NFKB pathway inhibitor	C-stimulus
maprotiline	super_C1	Tricyclic antidepressant	C-stimulus
meisoindigo	super_C2	STAT inhibitor	C-immune
menadione	super_C2		C-immune
mepacrine	super_C1	TP53 activator	C-stimulus
mercaptopurine	super_C1		C-stimulus
merck-ketone	super_C2		C-immune
mericitabine	super_C1		C-stimulus
merimepodib	super_C1	IMPDH inhibitor	C-stimulus
mestanolone	super_C2		C-immune
metatinib	super_C1	Abl kinase inhibitor	C-stimulus
metergoline	super_C1	Dopamine receptor agonist	C-stimulus
methandriol	super_C2		C-immune
methotrexate	super_C1	Dihydrofolate reductase inhibitor	C-stimulus
methyl-parathion	super_C2		C-immune
methylstat	super_C1		C-stimulus
metoclopramide	super_C2	Dopamine receptor antagonist	C-immune
mevastatin	super_C1	HMGCR inhibitor	C-stimulus
mibefradil	super_C1	T-type calcium channel blocker	C-stimulus
miconazole	super_C1		C-stimulus
midostaurin	super_C1	KIT inhibitor	C-stimulus
mirtazapine	super_C2	Serotonin receptor antagonist	C-immune
mitomycin-c	super_C1		C-stimulus
mitoxantrone	super_C1	Topoisomerase inhibitor	C-stimulus
moclobemide	super_C2	Monoamine oxidase inhibitor	C-immune
mycophenolate-mofetil	super_C1	IMPDH inhibitor	C-stimulus
naltrexone	super_C1	Opioid receptor antagonist	C-stimulus
nandrolone	super_C2	Imidazoline receptor agonist	C-immune
naphazoline	super_C2		C-immune
naproxol	super_C1	Anti-inflammatory agent	C-stimulus
nelfinavir	super_C1	HIV protease inhibitor	C-stimulus
neratinib	super_C1	EGFR inhibitor	C-stimulus
netupitant	super_C1	Tachykinin antagonist	C-stimulus
niclosamide	super_C1	STAT inhibitor	C-stimulus
niguldipine	super_C1	Calcium channel blocker	C-stimulus
nilotinib	super_C1	Abl kinase inhibitor	C-stimulus
nintedanib	super_C2	FGFR inhibitor	C-immune
nocodazole	super_C1		C-stimulus
norethindrone	super_C2	Progestogen hormone	C-immune
noretynodrel	super_C2	Progestogen hormone	C-immune
norgestrel	super_C2		C-immune
nortriptyline	super_C1	Tricyclic antidepressant	C-stimulus
nutlin-3	super_C1	MDM inhibitor	C-stimulus
obatoclax	super_C1	BCL inhibitor	C-stimulus
oncrasin-1	super_C1		C-stimulus
oprozomib	super_C1		C-stimulus
oxaprozin	super_C2	Cyclooxygenase inhibitor	C-immune
oxymetholone	super_C2	Androgen receptor agonist	C-immune
pacritinib	super_C2	JAK inhibitor	C-immune
palbociclib	super_C1	CDK inhibitor	C-stimulus
panobinostat	super_C2	HDAC inhibitor	C-immune
parbendazole	super_C1	Tubulin inhibitor	C-stimulus
paroxetine	super_C1	Selective serotonin reuptake inhibitor	C-stimulus
parthenolide	super_C1		C-stimulus
pelitinib	super_C1	EGFR inhibitor	C-stimulus
pemetrexed	super_C1	Thymidylate synthase inhibitor	C-stimulus
penfluridol	super_C1		C-stimulus
perhexiline	super_C1	Carnitine palmitoyltransferase inhibitor	C-stimulus
pibenzimol	super_C2		C-immune
pimozide	super_C1	Dopamine receptor antagonist	C-stimulus
pioglitazone	super_C2	Insulin sensitizer	C-immune
piperlongumine	super_C2		C-immune
pirarubicin	super_C2	Topoisomerase inhibitor	C-immune
piroxicam	super_C2	Cyclooxygenase inhibitor	C-immune
pitavastatin	super_C1	HMGCR inhibitor	C-stimulus
ponatinib	super_C2	FLT3 inhibitor	C-immune
pralatrexate	super_C1	Dihydrofolate reductase inhibitor	C-stimulus
prazosin	super_C2	Adrenergic receptor antagonist	C-immune
prednisolone-hemisuccinate	super_C1	Glucocorticoid receptor agonist	C-stimulus
promazine	super_C1	Dopamine receptor antagonist	C-stimulus
prostaglandin	super_C2	Prostanoid receptor antagonist	C-immune
prostratin	super_C1		C-stimulus
protriptyline	super_C1	Tricyclic antidepressant	C-stimulus
pterostilbene	super_C2	PPAR receptor agonist	C-immune
purvalanol-a	super_C1	CDK inhibitor	C-stimulus
pyrazolanthrone	super_C1	JNK inhibitor	C-stimulus
pyrimethamine	super_C1		C-stimulus
pyroxamide	super_C2		C-immune
pyrvinium	super_C2		C-immune
pyrvinium-pamoate	super_C2	Akt inhibitor	C-immune
radicicol	super_C1		C-stimulus
raloxifene	super_C1	Estrogen receptor antagonist	C-stimulus
raltitrexed	super_C1	Thymidylate synthase inhibitor	C-stimulus
rebastinib	super_C1	VEGFR inhibitor	C-stimulus
refametinib	super_C1	MEK inhibitor	C-stimulus
regorafenib	super_C1	KIT inhibitor	C-stimulus
resminostat	super_C2	HDAC inhibitor	C-immune
resveratrol	super_C1	SIRT activator	C-stimulus
rhodomyrtoxin-b	super_C1		C-stimulus
rifabutin	super_C2		C-immune
rociletinib	super_C1	EGFR inhibitor	C-stimulus
romidepsin	super_C2	HDAC inhibitor	C-immune
rotenone	super_C1	Mitochondrial complex I inhibitor	C-stimulus
rottlerin	super_C1		C-stimulus
rucaparib	super_C1	PARP inhibitor	C-stimulus
salermide	super_C1	SIRT inhibitor	C-stimulus
salmeterol	super_C2	Adrenergic receptor agonist	C-immune
sanguinarium-chloride	super_C1	FtsZ inhibitor	C-stimulus
saracatinib	super_C1	Src inhibitor	C-stimulus
scriptaid	super_C2	HDAC inhibitor	C-immune
selamectin	super_C1		C-stimulus
selumetinib	super_C1	MEK inhibitor	C-stimulus
serdemetan	super_C1	MDM inhibitor	C-stimulus
sertindole	super_C1	Dopamine receptor antagonist	C-stimulus
simeprevir	super_C1	HCV inhibitor	C-stimulus
simvastatin	super_C1	HMGCR inhibitor	C-stimulus
sirolimus	super_C1	MTOR inhibitor	C-stimulus
skatole	super_C2	Thrombin inhibitor	C-immune
sorafenib	super_C1	KIT inhibitor	C-stimulus
spironolactone	super_C1	Mineralocorticoid receptor antagonist	C-stimulus
staurosporine	super_C1	PKC inhibitor	C-stimulus
sulconazole	super_C1		C-stimulus
sumatriptan	super_C1	Serotonin receptor agonist	C-stimulus
sunitinib	super_C1	KIT inhibitor	C-stimulus
tacedinaline	super_C2		C-immune
tacrine	super_C2	Acetylcholinesterase inhibitor	C-immune
talazoparib	super_C1	PARP inhibitor	C-stimulus
tamoxifen	super_C1	Estrogen receptor antagonist	C-stimulus
tanespimycin	super_C1	HSP inhibitor	C-stimulus
taselisib	super_C1	PI3K inhibitor	C-stimulus
taxifolin	super_C2	Opioid receptor antagonist	C-immune
temsirolimus	super_C1	MTOR inhibitor	C-stimulus
teniposide	super_C1	Topoisomerase inhibitor	C-stimulus
tenovins	super_C1		C-stimulus
terfenadine	super_C1	Histamine receptor antagonist	C-stimulus
testosterone	super_C2		C-immune
testosterone-propionate	super_C2	Androgen receptor agonist	C-immune
thapsigargin	super_C1	ATPase inhibitor	C-stimulus
thioridazine	super_C1	Dopamine receptor antagonist	C-stimulus
thiostrepton	super_C2	FOXM1 inhibitor	C-immune
thiothixene	super_C1	Dopamine receptor antagonist	C-stimulus
tibolone	super_C2	Androgen receptor agonist	C-immune
tioguanine	super_C1		C-stimulus
tipifarnib	super_C1		C-stimulus
tipifarnib-P2	super_C1	Farnesyltransferase inhibitor	C-stimulus
tivozanib	super_C1	VEGFR inhibitor	C-stimulus
tofacitinib	super_C2	JAK inhibitor	C-immune
topotecan	super_C1	Topoisomerase inhibitor	C-stimulus
toremifene	super_C1	Estrogen receptor antagonist	C-stimulus
torin-1	super_C1	MTOR inhibitor	C-stimulus
torin-2	super_C1	MTOR inhibitor	C-stimulus
tosedostat	super_C1	Peptidase inhibitor	C-stimulus
tozasertib	super_C1	JAK inhibitor	C-stimulus
trametinib	super_C1	MEK inhibitor	C-stimulus
tremulacin	super_C1		C-stimulus
triamterene	super_C1	Sodium channel blocker	C-stimulus
triciribine	super_C1	Akt inhibitor	C-stimulus
trifluoperazine	super_C1	Dopamine receptor antagonist	C-stimulus
trifluridine	super_C1	Thymidylate synthase inhibitor	C-stimulus
triptolide	super_C2		C-immune
tryptophan	super_C1		C-stimulus
tubastatin-a	super_C2	HDAC inhibitor	C-immune
uracil-mustard	super_C1		C-stimulus
valdecoxib	super_C2	Cyclooxygenase inhibitor	C-immune
valrubicin	super_C1	DNA inhibitor	C-stimulus
vandetanib	super_C1	EGFR inhibitor	C-stimulus
vemurafenib	super_C1	RAF inhibitor	C-stimulus
venlafaxine	super_C2	Adrenergic inhibitor	C-immune
vinblastine	super_C2	Tubulin inhibitor	C-immune
volasertib	super_C2	PLK inhibitor	C-immune
voreloxin	super_C1	Topoisomerase inhibitor	C-stimulus
voriconazole	super_C2	Cytochrome P450 inhibitor	C-immune
vorinostat	super_C2	HDAC inhibitor	C-immune
voxtalisib	super_C1	MTOR inhibitor	C-stimulus
withaferin-a	super_C2	IKK inhibitor	C-immune
wortmannin	super_C1	PI3K inhibitor	C-stimulus
zileuton	super_C2	Leukotriene inhibitor	C-immune

## Sheet: cluster_moa_distribution
Supplementary Data 6. Mechanism of chemo-immunotherapy synergisms.
This table contains the details of two major mechanisms of immunotherapy response shifting.
Sheet 2. Distribution of mechanism of actions in two shifting clusters
Row
Each row indicates an individual group of compounds with specific mechanism of action .
Column
moa - mechanism of action of compound
C-immune - number of compounds in C-immune cluster
C-stimulus - number of compounds in C-stimulus cluster
moa	C-immune	C-stimulus
ALK inhibitor	0	4
APEX inhibitor	0	2
ARFGAP inhibitor	0	1
ATM kinase inhibitor	0	1
ATP synthase inhibitor	0	1
ATPase inhibitor	0	1
AXL kinase inhibitor	0	1
Abl kinase inhibitor	0	3
Acetylcholine receptor antagonist	0	1
Acetylcholinesterase inhibitor	1	0
Adenosine deaminase inhibitor	0	1
Adenosine kinase inhibitor	1	0
Adenosine receptor agonist	1	0
Adrenergic inhibitor	1	0
Adrenergic receptor agonist	1	0
Adrenergic receptor antagonist	1	1
Akt inhibitor	1	4
Androgen receptor agonist	3	0
Androgen receptor antagonist	1	0
Angiogenesis inhibitor	1	0
Angiotensin receptor antagonist	1	1
Anti-inflammatory agent	0	1
Apoptosis stimulant	0	1
Aromatase inhibitor	1	0
Aurora kinase inhibitor	0	5
BCL inhibitor	0	4
BTK inhibitor	0	3
Benzodiazepine receptor agonist	1	0
Breast cancer resistance protein inhibitor	0	1
Bromodomain inhibitor	1	0
C-Met inhibitor	0	1
CCK receptor antagonist	1	1
CDK inhibitor	8	6
CHK inhibitor	0	3
CLK inhibitor	1	0
Calcineurin inhibitor	0	1
Calcium channel blocker	1	2
Cannabinoid receptor agonist	0	1
Carnitine palmitoyltransferase inhibitor	1	1
Caspase activator	1	0
Cathepsin inhibitor	0	1
Chelating agent	1	0
Cyclooxygenase inhibitor	5	0
Cytochrome P450 inhibitor	1	0
DNA binding agent	0	1
DNA inhibitor	0	1
DNA methyltransferase inhibitor	0	1
DYRK inhibitor	1	0
Dihydrofolate reductase inhibitor	0	2
Dihydroorotate dehydrogenase inhibitor	0	2
Dopamine receptor agonist	0	1
Dopamine receptor antagonist	1	8
Dynamin inhibitor	0	1
EGFR inhibitor	2	13
Ephrin inhibitor	0	1
Estrogen receptor agonist	3	0
Estrogen receptor antagonist	1	6
Exportin antagonist	0	2
FAAH inhibitor	0	1
FGFR inhibitor	1	2
FLT3 inhibitor	1	3
FOXM1 inhibitor	1	0
Farnesyltransferase inhibitor	0	3
Fatty acid synthase inhibitor	1	0
Focal adhesion kinase inhibitor	1	0
FtsZ inhibitor	0	1
GAT inhibitor	0	1
GLI antagonist	0	1
GSK-3 inhibitor	0	1
Glucocorticoid receptor agonist	0	2
Glucokinase activator	0	1
Glucose 6-phosphate dehydrogenase inhibitor	1	0
Glucosyltransferase inhibitor	0	1
Glutamate receptor antagonist	0	1
Gonadotropin releasing factor hormone receptor antagonist	0	1
Guanylyl cyclase activator	0	1
HCV inhibitor	0	1
HDAC inhibitor	21	0
HIF inhibitor	1	0
HIF modulator	1	0
HIV protease inhibitor	0	1
HMGCR inhibitor	0	7
HSP inhibitor	0	7
Histamine receptor antagonist	1	2
Histone lysine demethylase inhibitor	0	1
Histone lysine methyltransferase inhibitor	0	2
IGF-1 inhibitor	0	5
IKK inhibitor	1	3
IMPDH inhibitor	0	3
IMPase inhibitor	1	0
Imidazoline receptor agonist	1	0
Immunosuppressant	1	1
Importin-beta transport receptor inhibitor	0	1
Insulin sensitizer	1	1
Interleukin synthesis inhibitor	0	1
JAK inhibitor	5	5
JNK inhibitor	2	1
KIT inhibitor	0	7
LXR agonist	1	0
Leucine rich repeat kinase inhibitor	1	0
Leukotriene inhibitor	1	0
Lipoxygenase inhibitor	0	2
MDM inhibitor	0	4
MEK inhibitor	0	11
MTOR inhibitor	2	14
Metalloproteinase inhibitor	1	1
Microsomal trigylceride transfer protein inhibitor	0	1
Mineralocorticoid receptor antagonist	0	1
Mitochondrial complex I inhibitor	0	1
Monoamine oxidase inhibitor	1	0
Motilin receptor agonist	0	1
NADH-ubiquinone oxidoreductase (Complex I) inhibitor	0	1
NFKB pathway inhibitor	0	1
Neural stem cell inducer	1	0
Neuropeptide receptor antagonist	0	3
Nitric oxide synthase inhibitor	0	1
Norepinephrine inhibitor	0	1
Opioid receptor agonist	0	2
Opioid receptor antagonist	1	2
P-glycoprotein inhibitor	1	0
P21 activated kinase inhibitor	0	1
P38 MAPK inhibitor	0	1
PARP inhibitor	1	2
PDGFR inhibitor	2	1
PI3K inhibitor	5	6
PKC activator	2	0
PKC inhibitor	1	2
PLK inhibitor	2	3
PPAR receptor agonist	1	0
Peptidase inhibitor	0	1
Phosphatidylglycerophosphatase inhibitor	1	0
Pim kinase inhibitor	0	1
Potassium channel blocker	1	0
Progesterone receptor antagonist	1	0
Progestogen hormone	3	0
Prostanoid receptor agonist	1	0
Prostanoid receptor antagonist	1	1
Proteasome inhibitor	3	1
Protein tyrosine kinase inhibitor	1	1
Purinergic receptor antagonist	0	1
RAF inhibitor	1	7
RNA polymerase inhibitor	1	0
RNA synthesis inhibitor	0	2
Receptor tyrosine protein kinase inhibitor	1	0
Retinoid receptor agonist	0	4
Ribonucleoside reductase inhibitor	0	1
Ribonucleotide reductase inhibitor	0	2
SIRT activator	0	1
SIRT inhibitor	0	1
STAT inhibitor	1	1
Selective estrogen receptor modulator	0	1
Selective serotonin reuptake inhibitor	0	1
Serine/threonine kinase inhibitor	1	0
Serotonin receptor agonist	0	1
Serotonin receptor antagonist	1	0
Serotonin reuptake inhibitor	1	0
Smoothened receptor antagonist	1	0
Sodium channel blocker	0	1
Sodium/potassium/chloride transporter inhibitor	1	0
Sphingosine kinase inhibitor	0	1
Src inhibitor	0	3
Survivin inhibitor	0	1
Syk inhibitor	0	1
T-type calcium channel blocker	0	1
TP53 activator	0	1
Tachykinin antagonist	0	1
Thiazide diuretic	1	0
Thioredoxin inhibitor	1	0
Thrombin inhibitor	1	0
Thymidylate synthase inhibitor	0	3
Topoisomerase inhibitor	2	16
Tricyclic antidepressant	0	3
Tubulin inhibitor	2	2
Ubiquitin specific protease inhibitor	1	0
VEGFR inhibitor	0	5
Vitamin D receptor agonist	2	0
WEE1 kinase inhibitor	0	1

## Sheet: pathway_NES
Supplementary Data 6. Mechanism of chemo-immunotherapy synergisms.
This table contains the details of two major mechanisms of immunotherapy response shifting.
Sheet 3. Normalized enrichment score of GO pathways in each cluster
Row
Each row indicates an individual set of genes.
Column
C-stimulus - NES for pathway analysis in C-stimulus cluster.
C-immune - NES for pathway analysis in C-immune cluster.
difference - difference of NES between C-stimulus and C-immune cluster
Term	C-stimulus	C-immune	difference
positive regulation of nuclear division (GO:0051785)	-1.51999	1.21254	2.73254
positive regulation of cyclin-dependent protein serine/threonine kinase activity (GO:0045737)	-1.31291	1.38464	2.69755
glycolytic process through glucose-6-phosphate (GO:0061620)	-1.38065	1.23495	2.61559
canonical glycolysis (GO:0061621)	-1.38145	1.23251	2.61396
glucose catabolic process to pyruvate (GO:0061718)	-1.38145	1.23251	2.61396
glycolytic process (GO:0006096)	-1.21883	1.39078	2.60961
positive regulation of cell cycle G1/S phase transition (GO:1902808)	-1.71069	0.880557	2.59125
pyruvate metabolic process (GO:0006090)	-1.31563	1.27157	2.58721
positive regulation of cyclin-dependent protein kinase activity (GO:1904031)	-1.33786	1.24676	2.58462
protein phosphorylation (GO:0006468)	-1.16256	1.41096	2.57352
granulocyte differentiation (GO:0030851)	-1.54997	1.01675	2.56673
plasma membrane invagination (GO:0099024)	-0.848091	1.71861	2.5667
peptidyl-serine modification (GO:0018209)	-1.43268	1.12702	2.55971
peptidyl-serine phosphorylation (GO:0018105)	-1.21557	1.29995	2.51552
positive regulation of protein kinase activity (GO:0045860)	-1.00583	1.4761	2.48192
myeloid leukocyte differentiation (GO:0002573)	-0.93352	1.54809	2.48161
protein autophosphorylation (GO:0046777)	-1.03134	1.43495	2.4663
positive regulation of cardiac muscle hypertrophy (GO:0010613)	-0.941519	1.4772	2.41872
positive regulation of muscle hypertrophy (GO:0014742)	-1.04017	1.34177	2.38194
Fc-epsilon receptor signaling pathway (GO:0038095)	-1.42187	0.956241	2.37811
phosphorylation (GO:0016310)	-1.05168	1.28411	2.33579
Fc receptor signaling pathway (GO:0038093)	-1.40854	0.924694	2.33324
positive regulation of cell population proliferation (GO:0008284)	-1.00735	1.23452	2.24188
peptidyl-glutamic acid modification (GO:0018200)	-1.03588	1.18522	2.2211
negative regulation of protein polymerization (GO:0032272)	-0.713261	1.47938	2.19264
regulation of cellular protein localization (GO:1903827)	-0.963464	1.22836	2.19182
regulation of cell cycle G1/S phase transition (GO:1902806)	-1.20176	0.988013	2.18978
regulation of microtubule cytoskeleton organization (GO:0070507)	-1.08888	1.09505	2.18393
negative regulation of gene expression (GO:0010629)	-1.0582	1.12074	2.17894
regulation of cellular localization (GO:0060341)	-0.956634	1.2158	2.17243
negative regulation of microtubule polymerization (GO:0031115)	-0.805936	1.36068	2.16662
positive regulation of vascular associated smooth muscle cell proliferation (GO:1904707)	-0.634523	1.53185	2.16637
vitamin transport (GO:0051180)	-1.11842	1.03669	2.15511
glutamine family amino acid catabolic process (GO:0009065)	-0.891682	1.25077	2.14245
positive regulation of cellular process (GO:0048522)	-1.07493	1.06705	2.14198
hexose biosynthetic process (GO:0019319)	-1.25038	0.886567	2.13695
cilium assembly (GO:0060271)	-0.920357	1.21557	2.13593
antigen processing and presentation of exogenous peptide antigen (GO:0002478)	-1.21849	0.909951	2.12844
positive regulation of binding (GO:0051099)	-1.43214	0.687466	2.11961
regulation of mitochondrial fission (GO:0090140)	-1.26257	0.847862	2.11043
smoothened signaling pathway (GO:0007224)	-0.693119	1.40994	2.10306
peptidyl-threonine phosphorylation (GO:0018107)	-1.388	0.714707	2.10271
positive regulation of lymphocyte activation (GO:0051251)	-0.946721	1.15446	2.10119
regulation of lymphocyte differentiation (GO:0045619)	-0.949461	1.15054	2.1
establishment of epithelial cell polarity (GO:0090162)	-0.698487	1.39768	2.09616
macrophage differentiation (GO:0030225)	-0.756863	1.33728	2.09414
regulation of microtubule polymerization (GO:0031113)	-1.07017	1.02218	2.09235
antigen receptor-mediated signaling pathway (GO:0050851)	-1.07627	1.01275	2.08902
positive regulation of epithelial to mesenchymal transition (GO:0010718)	-0.744416	1.33723	2.08164
T cell receptor signaling pathway (GO:0050852)	-1.2099	0.86394	2.07384
positive regulation of protein serine/threonine kinase activity (GO:0071902)	-0.847565	1.22473	2.07229
gluconeogenesis (GO:0006094)	-1.23973	0.8253	2.06503
Ras protein signal transduction (GO:0007265)	-0.978263	1.08203	2.06029
regulation of smooth muscle cell proliferation (GO:0048660)	-0.725382	1.33462	2.06
positive regulation of B cell proliferation (GO:0030890)	-0.816222	1.23568	2.0519
regulation of microtubule polymerization or depolymerization (GO:0031110)	-1.25578	0.790359	2.04614
MAPK cascade (GO:0000165)	-0.88017	1.16556	2.04573
positive regulation of nucleic acid-templated transcription (GO:1903508)	-0.954579	1.08633	2.04091
DNA methylation (GO:0006306)	-1.28914	0.747505	2.03664
cellular component assembly (GO:0022607)	-0.981065	1.05051	2.03157
peptidyl-threonine modification (GO:0018210)	-1.39045	0.638827	2.02928
regulation of proteolysis involved in cellular protein catabolic process (GO:1903050)	-0.93812	1.08753	2.02565
central nervous system neuron axonogenesis (GO:0021955)	-1.00048	1.01447	2.01495
cellular protein modification process (GO:0006464)	-0.8853	1.12702	2.01232
substantia nigra development (GO:0021762)	-1.11013	0.897915	2.00804
negative regulation of microtubule polymerization or depolymerization (GO:0031111)	-1.00388	0.994744	1.99862
sensory perception of sound (GO:0007605)	-1.0212	0.974396	1.99559
sensory perception of mechanical stimulus (GO:0050954)	-0.952678	1.03156	1.98424
positive regulation of B cell activation (GO:0050871)	-1.13026	0.849351	1.97961
amide transport (GO:0042886)	-0.988818	0.989197	1.97802
retina homeostasis (GO:0001895)	-0.801162	1.17632	1.97748
positive regulation of nitric-oxide synthase activity (GO:0051000)	-1.04755	0.922181	1.96973
positive regulation of interleukin-10 production (GO:0032733)	-0.814449	1.15237	1.96682
negative regulation of supramolecular fiber organization (GO:1902904)	-0.929566	1.03558	1.96514
regulation of dendritic cell differentiation (GO:2001198)	-0.604864	1.3595	1.96437
positive regulation of protein dephosphorylation (GO:0035307)	-0.715603	1.24426	1.95987
positive regulation of transcription of Notch receptor target (GO:0007221)	-0.964392	0.995438	1.95983
regulation of ATP biosynthetic process (GO:2001169)	-0.775611	1.18307	1.95868
positive regulation of proteolysis (GO:0045862)	-0.906086	1.04259	1.94868
sulfur compound transport (GO:0072348)	-1.26915	0.674207	1.94335
response to UV-A (GO:0070141)	-1.09515	0.841489	1.93664
regulation of protein insertion into mitochondrial membrane involved in apoptotic signaling pathway (GO:1900739)	-1.00688	0.924147	1.93102
positive regulation of protein insertion into mitochondrial membrane involved in apoptotic signaling pathway (GO:1900740)	-1.00688	0.924147	1.93102
negative regulation of cell cycle (GO:0045786)	-0.939169	0.987359	1.92653
activation of protein kinase activity (GO:0032147)	-1.13176	0.786778	1.91854
chordate embryonic development (GO:0043009)	-0.885867	1.03057	1.91644
regulation of collagen biosynthetic process (GO:0032965)	-0.74351	1.16483	1.90834
positive regulation of microtubule polymerization or depolymerization (GO:0031112)	-1.12065	0.782313	1.90296
positive regulation of alpha-beta T cell differentiation (GO:0046638)	-0.964348	0.932566	1.89691
regulation of nitric-oxide synthase activity (GO:0050999)	-0.92124	0.973292	1.89453
regulation of neutrophil chemotaxis (GO:0090022)	-0.877951	1.01124	1.88919
negative regulation of RNA metabolic process (GO:0051253)	-0.859343	1.02744	1.88678
positive regulation of fibroblast proliferation (GO:0048146)	-0.969458	0.909295	1.87875
positive regulation of collagen metabolic process (GO:0010714)	-0.796162	1.08238	1.87854
positive regulation of collagen biosynthetic process (GO:0032967)	-0.796162	1.08238	1.87854
response to nitric oxide (GO:0071731)	-1.25021	0.624275	1.87449
positive regulation of interleukin-2 production (GO:0032743)	-0.700478	1.1721	1.87258
regulation of protein-containing complex assembly (GO:0043254)	-0.76355	1.10756	1.87111
regulation of CD4-positive, alpha-beta T cell differentiation (GO:0043370)	-0.938952	0.931717	1.87067
negative regulation of binding (GO:0051100)	-1.1195	0.750769	1.87027
negative regulation of lipid catabolic process (GO:0050995)	-0.707484	1.16178	1.86927
protein ADP-ribosylation (GO:0006471)	-0.909921	0.959288	1.86921
regulation of megakaryocyte differentiation (GO:0045652)	-0.689127	1.16827	1.8574
modified amino acid transport (GO:0072337)	-1.00523	0.848835	1.85406
negative regulation by host of viral transcription (GO:0043922)	-0.627305	1.22436	1.85167
very long-chain fatty acid metabolic process (GO:0000038)	-1.08	0.769022	1.84902
positive regulation of neutrophil chemotaxis (GO:0090023)	-1.01087	0.834861	1.84573
regulation of transcription, DNA-templated (GO:0006355)	-0.92486	0.919598	1.84446
negative regulation of protein binding (GO:0032091)	-0.974055	0.870016	1.84407
hyaluronan catabolic process (GO:0030214)	-0.810368	1.03222	1.84259
negative regulation of protein metabolic process (GO:0051248)	-0.990758	0.851542	1.8423
regulation of epithelial to mesenchymal transition (GO:0010717)	-0.527055	1.30525	1.83231
regulation of neural precursor cell proliferation (GO:2000177)	-0.984111	0.843923	1.82803
negative regulation of interleukin-12 production (GO:0032695)	-0.666449	1.15784	1.82428
positive regulation of SMAD protein signal transduction (GO:0060391)	-0.93517	0.886425	1.8216
dendritic cell chemotaxis (GO:0002407)	-0.768358	1.05216	1.82052
regulation of stem cell proliferation (GO:0072091)	-1.19247	0.62678	1.81925
regulation of stress fiber assembly (GO:0051492)	-0.746619	1.06358	1.8102
positive regulation of protein polymerization (GO:0032273)	-0.703922	1.0968	1.80072
Rac protein signal transduction (GO:0016601)	-0.830662	0.965664	1.79633
regulation of protein binding (GO:0043393)	-0.986463	0.807438	1.7939
dendritic cell migration (GO:0036336)	-0.716297	1.07717	1.79347
establishment of apical/basal cell polarity (GO:0035089)	-0.792454	0.998385	1.79084
regulation of lamellipodium organization (GO:1902743)	-0.437288	1.34506	1.78235
cellular response to interleukin-1 (GO:0071347)	-1.06512	0.711697	1.77682
establishment of skin barrier (GO:0061436)	-1.04579	0.729922	1.77571
regulation of water loss via skin (GO:0033561)	-1.04579	0.729922	1.77571
regulation of regulatory T cell differentiation (GO:0045589)	-0.749092	1.02085	1.76994
embryonic digit morphogenesis (GO:0042733)	-0.975815	0.793426	1.76924
negative regulation of transcription, DNA-templated (GO:0045892)	-0.904157	0.860164	1.76432
positive regulation of monooxygenase activity (GO:0032770)	-0.646401	1.11703	1.76343
negative regulation of protein serine/threonine kinase activity (GO:0071901)	-0.657672	1.10504	1.76271
positive regulation of ERBB signaling pathway (GO:1901186)	-0.767126	0.995355	1.76248
positive regulation of stress fiber assembly (GO:0051496)	-0.621918	1.13979	1.7617
nuclear body organization (GO:0030575)	-0.918884	0.84026	1.75914
tumor necrosis factor-mediated signaling pathway (GO:0033209)	-0.974587	0.778833	1.75342
positive regulation of cytoskeleton organization (GO:0051495)	-0.67734	1.07521	1.75255
axonal transport (GO:0098930)	-0.714343	1.03695	1.75129
odontogenesis of dentin-containing tooth (GO:0042475)	-0.758518	0.989661	1.74818
regulation of cell communication (GO:0010646)	-0.590881	1.15551	1.74639
membrane organization (GO:0061024)	-0.735987	1.00753	1.74352
transcription initiation from RNA polymerase II promoter (GO:0006367)	-0.967312	0.774247	1.74156
regulation of actin polymerization or depolymerization (GO:0008064)	-0.795234	0.938336	1.73357
positive regulation of granulocyte chemotaxis (GO:0071624)	-0.903206	0.828862	1.73207
fatty acid transport (GO:0015908)	-0.688629	1.04211	1.73074
cellular response to tumor necrosis factor (GO:0071356)	-0.784213	0.945769	1.72998
regulation of nervous system development (GO:0051960)	-0.94924	0.780533	1.72977
negative regulation of G protein-coupled receptor signaling pathway (GO:0045744)	-0.939135	0.790486	1.72962
cytoskeleton-dependent intracellular transport (GO:0030705)	-0.819147	0.909971	1.72912
heterochromatin organization (GO:0070828)	-0.877895	0.849243	1.72714
regulation of myelination (GO:0031641)	-0.794676	0.93083	1.72551
glucose metabolic process (GO:0006006)	-0.885034	0.838073	1.72311
positive regulation of transcription, DNA-templated (GO:0045893)	-0.873371	0.847054	1.72042
positive regulation of mitochondrion organization (GO:0010822)	-0.945253	0.772321	1.71757
regulation of metal ion transport (GO:0010959)	-0.660401	1.05488	1.71528
positive regulation of mitochondrial outer membrane permeabilization involved in apoptotic signaling pathway (GO:1901030)	-0.86577	0.84611	1.71188
negative regulation of phagocytosis (GO:0050765)	-0.607223	1.09919	1.70641
regulation of B cell differentiation (GO:0045577)	-0.534592	1.17088	1.70547
apoptotic mitochondrial changes (GO:0008637)	-1.02109	0.681172	1.70226
regulation of DNA damage response, signal transduction by p53 class mediator (GO:0043516)	-0.887259	0.813505	1.70076
positive regulation of protein catabolic process (GO:0045732)	-0.663062	1.02688	1.68994
positive regulation of neutrophil migration (GO:1902624)	-0.95008	0.735318	1.6854
positive regulation of myeloid cell differentiation (GO:0045639)	-0.848477	0.832698	1.68117
T cell proliferation (GO:0042098)	-0.617798	1.05869	1.67649
regulation of interferon-alpha production (GO:0032647)	-0.759482	0.910508	1.66999
regulation of SMAD protein signal transduction (GO:0060390)	-0.7096	0.955724	1.66532
polarized epithelial cell differentiation (GO:0030859)	-0.747546	0.915398	1.66294
axonemal dynein complex assembly (GO:0070286)	-0.487087	1.17389	1.66097
positive regulation of dephosphorylation (GO:0035306)	-0.797499	0.859323	1.65682
regulation of cell growth (GO:0001558)	-0.990654	0.664669	1.65532
protein import into peroxisome membrane (GO:0045046)	-0.640833	1.01417	1.65501
positive regulation of DNA binding (GO:0043388)	-0.97392	0.680155	1.65408
regulation of nucleic acid-templated transcription (GO:1903506)	-0.861736	0.791868	1.6536
establishment or maintenance of epithelial cell apical/basal polarity (GO:0045197)	-0.607199	1.04391	1.65111
mitochondrion morphogenesis (GO:0070584)	-0.954425	0.695539	1.64996
regulation of hippo signaling (GO:0035330)	-0.842577	0.804	1.64658
ganglion development (GO:0061548)	-0.664104	0.977279	1.64138
cardiac conduction system development (GO:0003161)	-0.636941	1.00242	1.63937
liver development (GO:0001889)	-0.942737	0.691888	1.63462
negative regulation of cellular protein localization (GO:1903828)	-0.66943	0.96218	1.63161
gonad development (GO:0008406)	-0.76495	0.864836	1.62979
epithelial to mesenchymal transition (GO:0001837)	-0.6273	1.00246	1.62976
regulation of microtubule depolymerization (GO:0031114)	-0.71186	0.908697	1.62056
regulation of transcription by RNA polymerase III (GO:0006359)	-1.01422	0.606092	1.62031
positive regulation of leukocyte cell-cell adhesion (GO:1903039)	-0.646652	0.97167	1.61832
negative regulation of Wnt signaling pathway (GO:0030178)	-0.83439	0.783131	1.61752
regulation of protein transport (GO:0051223)	-0.676295	0.937952	1.61425
positive regulation of vascular endothelial cell proliferation (GO:1905564)	-0.959561	0.648973	1.60853
negative regulation of leukocyte chemotaxis (GO:0002689)	-0.414529	1.19278	1.60731
regulation of transcription regulatory region DNA binding (GO:2000677)	-0.493871	1.10108	1.59495
regulation of T cell differentiation (GO:0045580)	-0.699671	0.890349	1.59002
activation of adenylate cyclase activity (GO:0007190)	-0.528399	1.05665	1.58505
cell part morphogenesis (GO:0032990)	-0.888798	0.694392	1.58319
natural killer cell mediated cytotoxicity (GO:0042267)	-0.897937	0.682114	1.58005
positive regulation of lamellipodium assembly (GO:0010592)	-0.707171	0.872869	1.58004
protein K48-linked deubiquitination (GO:0071108)	-0.349405	1.22638	1.57578
dicarboxylic acid transport (GO:0006835)	-0.81224	0.751933	1.56417
regulation of insulin-like growth factor receptor signaling pathway (GO:0043567)	-0.810272	0.752533	1.56281
negative regulation of Ras protein signal transduction (GO:0046580)	-0.745008	0.816449	1.56146
negative regulation of protein-containing complex assembly (GO:0031333)	-0.831112	0.726073	1.55719
regulation of vascular endothelial cell proliferation (GO:1905562)	-0.725011	0.824667	1.54968
negative regulation of protein depolymerization (GO:1901880)	-0.769273	0.778481	1.54775
post-transcriptional gene silencing by RNA (GO:0035194)	-0.622686	0.924169	1.54686
fatty acid biosynthetic process (GO:0006633)	-0.785346	0.750492	1.53584
positive regulation of cell growth (GO:0030307)	-0.917337	0.615505	1.53284
regulation of cell differentiation (GO:0045595)	-0.749356	0.763146	1.5125
mitochondrial fission (GO:0000266)	-0.739858	0.772025	1.51188
negative regulation of Rho protein signal transduction (GO:0035024)	-0.924967	0.584699	1.50967
hippo signaling (GO:0035329)	-0.571748	0.934167	1.50592
regulation of establishment or maintenance of cell polarity (GO:0032878)	-0.808306	0.695347	1.50365
peroxisomal membrane transport (GO:0015919)	-0.571318	0.931083	1.5024
positive regulation of smoothened signaling pathway (GO:0045880)	-0.783665	0.707765	1.49143
natural killer cell mediated immunity (GO:0002228)	-0.946765	0.525069	1.47183
protein targeting to peroxisome (GO:0006625)	-0.556137	0.91458	1.47072
glycine metabolic process (GO:0006544)	-0.714707	0.754353	1.46906
regulation of neuron differentiation (GO:0045664)	-0.615695	0.849054	1.46475
cellular polysaccharide biosynthetic process (GO:0033692)	-0.521919	0.938125	1.46004
regulation of canonical Wnt signaling pathway (GO:0060828)	-0.713411	0.744424	1.45784
electron transport chain (GO:0022900)	-0.539668	0.909458	1.44913
negative regulation of JUN kinase activity (GO:0043508)	-0.47393	0.967282	1.44121
positive regulation of interferon-alpha production (GO:0032727)	-0.833714	0.606582	1.4403
response to glucagon (GO:0033762)	-0.817279	0.6189	1.43618
regulation of cell morphogenesis (GO:0022604)	-0.681277	0.750217	1.43149
organophosphate biosynthetic process (GO:0090407)	-0.621728	0.800178	1.42191
cellular response to glucagon stimulus (GO:0071377)	-0.719302	0.691416	1.41072
regulation of macrophage activation (GO:0043030)	-0.700105	0.691993	1.3921
negative regulation of DNA damage response, signal transduction by p53 class mediator (GO:0043518)	-0.636827	0.74831	1.38514
negative regulation of hippo signaling (GO:0035331)	-0.641816	0.737409	1.37923
triglyceride catabolic process (GO:0019433)	-0.688503	0.683179	1.37168
activation of protein kinase A activity (GO:0034199)	-0.681266	0.689945	1.37121
response to metal ion (GO:0010038)	-0.56745	0.801477	1.36893
regulation of plasminogen activation (GO:0010755)	-0.541091	0.824434	1.36552
neuron cell-cell adhesion (GO:0007158)	-0.49679	0.868268	1.36506
determination of bilateral symmetry (GO:0009855)	-0.739899	0.622742	1.36264
positive regulation of catabolic process (GO:0009896)	-0.745388	0.612728	1.35812
homotypic cell-cell adhesion (GO:0034109)	-0.444271	0.906321	1.35059
prostaglandin biosynthetic process (GO:0001516)	-0.72103	0.623758	1.34479
negative regulation of signal transduction by p53 class mediator (GO:1901797)	-0.622233	0.722015	1.34425
alpha-amino acid metabolic process (GO:1901605)	-0.638319	0.700658	1.33898
positive regulation of gene silencing by miRNA (GO:2000637)	-0.575978	0.760394	1.33637
peptidyl-L-cysteine S-palmitoylation (GO:0018230)	-0.745897	0.57077	1.31667
peptidyl-S-diacylglycerol-L-cysteine biosynthetic process from peptidyl-cysteine (GO:0018231)	-0.745897	0.57077	1.31667
platelet aggregation (GO:0070527)	-0.531175	0.766456	1.29763
regulation of actin cytoskeleton reorganization (GO:2000249)	0.576843	1.87387	1.29702
protein targeting to membrane (GO:0006612)	-0.72371	0.567914	1.29162
regulation of acute inflammatory response (GO:0002673)	-0.662567	0.6182	1.28077
gliogenesis (GO:0042063)	-0.548558	0.727361	1.27592
negative regulation of neuron differentiation (GO:0045665)	-0.414363	0.85519	1.26955
response to hexose (GO:0009746)	-0.56238	0.695037	1.25742
negative regulation of cell-substrate adhesion (GO:0010812)	-0.653559	0.597183	1.25074
copper ion transport (GO:0006825)	-0.586866	0.660621	1.24749
adenine nucleotide transport (GO:0051503)	-0.654982	0.58054	1.23552
regulation of leukocyte adhesion to vascular endothelial cell (GO:1904994)	-0.417727	0.793723	1.21145
negative regulation of cell-matrix adhesion (GO:0001953)	-0.642327	0.568347	1.21067
nitric oxide metabolic process (GO:0046209)	-0.595223	0.613429	1.20865
nitric oxide biosynthetic process (GO:0006809)	-0.595223	0.613429	1.20865
negative regulation of small GTPase mediated signal transduction (GO:0051058)	-0.415254	0.792373	1.20763
regulation of substrate adhesion-dependent cell spreading (GO:1900024)	-0.544274	0.643201	1.18748
negative regulation of alcohol biosynthetic process (GO:1902931)	-0.494716	0.676086	1.1708
neuron apoptotic process (GO:0051402)	-0.609583	0.52716	1.13674
central nervous system myelination (GO:0022010)	-0.327557	0.754264	1.08182
positive regulation of actin cytoskeleton reorganization (GO:2000251)	0.593205	1.63782	1.04462
thymus development (GO:0048538)	-0.444832	0.593917	1.03875
glutamine family amino acid metabolic process (GO:0009064)	-0.443969	0.584991	1.02896
negative regulation of inflammatory response to antigenic stimulus (GO:0002862)	1.16109	2.12628	0.96519
regulation of inflammatory response to antigenic stimulus (GO:0002861)	1.10466	2.05758	0.952924
calcium-dependent cell-cell adhesion via plasma membrane cell adhesion molecules (GO:0016339)	1.04176	1.97682	0.935059
cell-cell junction assembly (GO:0007043)	1.04191	1.97261	0.930705
nucleotide-binding domain, leucine rich repeat containing receptor signaling pathway (GO:0035872)	-0.328201	0.600938	0.929139
regulation of monocyte chemotaxis (GO:0090025)	0.723245	1.65148	0.928233
regulation of lymphocyte activation (GO:0051249)	0.852844	1.76795	0.915106
ephrin receptor signaling pathway (GO:0048013)	0.754668	1.6673	0.912637
anterograde trans-synaptic signaling (GO:0098916)	1.6571	2.54832	0.891218
regulation of phospholipase C activity (GO:1900274)	0.538287	1.4242	0.885909
negative regulation of immune response (GO:0050777)	1.15986	2.04517	0.88531
positive regulation of T-helper cell differentiation (GO:0045624)	-0.401863	0.480674	0.882537
positive regulation of biosynthetic process (GO:0009891)	1.02585	1.90321	0.877364
regulation of B cell proliferation (GO:0030888)	0.890923	1.75129	0.860365
positive regulation of smooth muscle cell proliferation (GO:0048661)	0.902402	1.74069	0.838288
membrane depolarization during action potential (GO:0086010)	1.4155	2.25313	0.837633
regulation of reactive oxygen species biosynthetic process (GO:1903426)	0.825867	1.66251	0.836643
regulation of postsynaptic membrane potential (GO:0060078)	0.926834	1.75401	0.827175
chemical synaptic transmission (GO:0007268)	1.62352	2.4504	0.82688
acylglycerol homeostasis (GO:0055090)	0.732293	1.55691	0.824618
regulation of interleukin-2 production (GO:0032663)	0.741328	1.56055	0.819219
heart looping (GO:0001947)	0.568815	1.37994	0.811121
non-canonical Wnt signaling pathway (GO:0035567)	-1.53787	-0.72696	0.810906
blood vessel morphogenesis (GO:0048514)	0.521173	1.32411	0.802935
immune response-activating cell surface receptor signaling pathway (GO:0002429)	1.20129	1.99974	0.79845
regulation of interleukin-10 production (GO:0032653)	0.925792	1.72091	0.795116
Fc receptor mediated stimulatory signaling pathway (GO:0002431)	0.975228	1.76388	0.788654
regulation of cardiac muscle contraction (GO:0055117)	1.09458	1.87582	0.781239
positive regulation of phospholipase C activity (GO:0010863)	1.02544	1.80456	0.779116
negative regulation of endopeptidase activity (GO:0010951)	0.77557	1.54685	0.771283
positive regulation of lymphocyte proliferation (GO:0050671)	0.769975	1.53976	0.769787
myelin maintenance (GO:0043217)	0.920549	1.68894	0.768391
skeletal system development (GO:0001501)	1.05693	1.82522	0.768297
determination of heart left/right asymmetry (GO:0061371)	0.711858	1.47873	0.766868
positive regulation of supramolecular fiber organization (GO:1902905)	0.594613	1.35435	0.759736
adherens junction organization (GO:0034332)	1.01049	1.76419	0.7537
regulation of immune effector process (GO:0002697)	0.701827	1.45218	0.750354
steroid catabolic process (GO:0006706)	1.04892	1.799	0.750083
T cell activation (GO:0042110)	0.685498	1.4343	0.748799
cAMP-mediated signaling (GO:0019933)	1.0048	1.75304	0.74824
positive regulation of cation channel activity (GO:2001259)	0.824667	1.5723	0.747631
neuron development (GO:0048666)	0.647512	1.39388	0.746373
cell communication by electrical coupling involved in cardiac conduction (GO:0086064)	0.995904	1.7377	0.741799
positive regulation of G1/S transition of mitotic cell cycle (GO:1900087)	-1.78446	-1.0455	0.738966
vasculature development (GO:0001944)	1.19696	1.93573	0.738768
cellular response to inorganic substance (GO:0071241)	-1.70051	-0.962741	0.737768
digestive tract morphogenesis (GO:0048546)	0.818585	1.55156	0.732976
negative regulation of inflammatory response (GO:0050728)	1.48597	2.21666	0.730692
Fc-gamma receptor signaling pathway (GO:0038094)	0.942333	1.67148	0.729144
metal ion export (GO:0070839)	0.897183	1.62516	0.727977
regulation of humoral immune response (GO:0002920)	0.679482	1.40077	0.721288
regulation of T cell activation (GO:0050863)	1.07343	1.79137	0.717935
cilium movement (GO:0003341)	0.669139	1.38578	0.716645
positive regulation of calcium ion transport (GO:0051928)	1.38407	2.10055	0.716475
regulation of immune response (GO:0050776)	1.54504	2.25581	0.710762
regulation of cell junction assembly (GO:1901888)	1.01888	1.72896	0.710083
eye morphogenesis (GO:0048592)	0.736683	1.44634	0.709658
Fc-gamma receptor signaling pathway involved in phagocytosis (GO:0038096)	0.911274	1.62002	0.708742
regulation of leukocyte activation (GO:0002694)	0.674927	1.38174	0.706815
regulation of cardiac muscle contraction by regulation of the release of sequestered calcium ion (GO:0010881)	0.834891	1.54149	0.706601
regulation of calcium ion transport (GO:0051924)	1.22779	1.93153	0.703745
regulation of sodium ion transmembrane transport (GO:1902305)	0.942994	1.64227	0.699281
regulation of regulated secretory pathway (GO:1903305)	0.952215	1.64661	0.694396
regulation of cardiac muscle hypertrophy (GO:0010611)	0.729591	1.42354	0.693951
embryonic heart tube morphogenesis (GO:0003143)	0.863113	1.55419	0.69108
motor neuron axon guidance (GO:0008045)	0.675467	1.36607	0.690607
cell junction assembly (GO:0034329)	1.20638	1.8938	0.687424
apoptotic cell clearance (GO:0043277)	0.584082	1.27118	0.687103
positive regulation of monocyte chemotaxis (GO:0090026)	0.724152	1.40974	0.685588
membrane depolarization (GO:0051899)	1.53657	2.2215	0.684934
DNA methylation or demethylation (GO:0044728)	-1.35907	-0.674195	0.684879
DNA alkylation (GO:0006305)	-1.35907	-0.674195	0.684879
regulation of B cell receptor signaling pathway (GO:0050855)	0.689208	1.3705	0.681288
male gonad development (GO:0008584)	0.638323	1.31596	0.677637
receptor internalization (GO:0031623)	1.1759	1.85343	0.67753
visual perception (GO:0007601)	1.1903	1.86753	0.677223
T cell activation involved in immune response (GO:0002286)	1.08618	1.7613	0.675124
membrane repolarization (GO:0086009)	0.736931	1.41134	0.674411
positive regulation of potassium ion transmembrane transport (GO:1901381)	1.43013	2.09972	0.669589
inorganic cation import across plasma membrane (GO:0098659)	1.51966	2.18123	0.661574
cellular response to nerve growth factor stimulus (GO:1990090)	0.820422	1.47837	0.65795
regulation of cAMP-mediated signaling (GO:0043949)	0.594374	1.25027	0.6559
carbohydrate catabolic process (GO:0016052)	1.02155	1.67574	0.65419
receptor metabolic process (GO:0043112)	1.43548	2.08865	0.653176
action potential (GO:0001508)	1.65314	2.30534	0.652201
cellular response to cadmium ion (GO:0071276)	0.693437	1.34365	0.650214
blood vessel endothelial cell migration (GO:0043534)	0.966507	1.61504	0.648532
immune response-regulating cell surface receptor signaling pathway (GO:0002768)	1.04839	1.69664	0.648251
regulation of systemic arterial blood pressure (GO:0003073)	1.18757	1.8357	0.648126
transition metal ion transport (GO:0000041)	0.629074	1.27653	0.64746
response to cadmium ion (GO:0046686)	0.75773	1.40268	0.64495
endochondral bone morphogenesis (GO:0060350)	1.23872	1.88303	0.644305
mammary gland epithelium development (GO:0061180)	1.00512	1.64836	0.643239
regulation of kinase activity (GO:0043549)	0.889214	1.5309	0.641682
dendritic cell differentiation (GO:0097028)	0.98047	1.62104	0.640565
positive regulation of cell adhesion mediated by integrin (GO:0033630)	0.796566	1.4349	0.638335
inorganic anion transmembrane transport (GO:0098661)	0.722547	1.35912	0.636569
primary alcohol metabolic process (GO:0034308)	1.0078	1.64337	0.635564
regulation of lipoprotein lipase activity (GO:0051004)	1.16163	1.79656	0.634938
heart trabecula morphogenesis (GO:0061384)	0.688325	1.32015	0.631824
positive regulation of T cell proliferation (GO:0042102)	1.01446	1.64545	0.630992
sprouting angiogenesis (GO:0002040)	1.08415	1.71299	0.62884
regulation of establishment of planar polarity (GO:0090175)	-1.97036	-1.34232	0.628035
Rho protein signal transduction (GO:0007266)	0.868339	1.4962	0.627857
regulation of G protein-coupled receptor signaling pathway (GO:0008277)	0.68617	1.31321	0.627042
positive regulation of interleukin-6 production (GO:0032755)	1.05517	1.6822	0.62703
axoneme assembly (GO:0035082)	0.704803	1.3268	0.621996
embryonic digestive tract development (GO:0048566)	1.09417	1.7149	0.620725
sodium ion transport (GO:0006814)	1.53586	2.15577	0.619912
regulation of monocyte differentiation (GO:0045655)	0.593445	1.21143	0.61798
muscle organ development (GO:0007517)	1.11256	1.73011	0.617547
negative regulation of biosynthetic process (GO:0009890)	0.713213	1.32886	0.61565
actomyosin structure organization (GO:0031032)	0.802176	1.41765	0.615471
regulation of mast cell degranulation (GO:0043304)	1.23792	1.85027	0.612341
positive regulation of potassium ion transport (GO:0043268)	1.29353	1.90473	0.611197
positive regulation of cell differentiation (GO:0045597)	1.11056	1.72078	0.610211
negative regulation of calcium ion transmembrane transporter activity (GO:1901020)	0.677869	1.28695	0.609078
regulation of cell adhesion mediated by integrin (GO:0033628)	0.663881	1.27161	0.607734
cellular response to organic cyclic compound (GO:0071407)	1.00918	1.6163	0.607123
regulation of vascular associated smooth muscle cell migration (GO:1904752)	0.925282	1.53152	0.606236
establishment of endothelial barrier (GO:0061028)	1.23819	1.843	0.604804
regulation of release of sequestered calcium ion into cytosol by sarcoplasmic reticulum (GO:0010880)	1.0153	1.61948	0.604179
potassium ion import across plasma membrane (GO:1990573)	1.29884	1.90236	0.60352
neuropeptide signaling pathway (GO:0007218)	0.917715	1.52055	0.602839
regulation of MAPK cascade (GO:0043408)	1.38911	1.99153	0.602424
hydrogen peroxide metabolic process (GO:0042743)	0.469674	1.07067	0.600996
odontogenesis (GO:0042476)	0.87648	1.47747	0.600989
regulation of muscle cell differentiation (GO:0051147)	0.827284	1.4273	0.600017
regulation of neuron projection development (GO:0010975)	1.31144	1.91093	0.59949
embryonic organ morphogenesis (GO:0048562)	1.27835	1.87684	0.598486
regulation of aerobic respiration (GO:1903715)	1.08821	1.68604	0.59783
positive regulation of leukocyte mediated cytotoxicity (GO:0001912)	1.62951	2.22501	0.595503
regulation of interleukin-6 production (GO:0032675)	1.4275	2.02197	0.594462
positive regulation of regulated secretory pathway (GO:1903307)	1.16612	1.76056	0.594439
regulation of calcium ion transmembrane transporter activity (GO:1901019)	1.02107	1.61487	0.593806
positive regulation of actin filament bundle assembly (GO:0032233)	0.64795	1.24033	0.592377
B cell activation (GO:0042113)	0.865004	1.45701	0.592011
cyclic-nucleotide-mediated signaling (GO:0019935)	1.2135	1.80319	0.589686
regulation of osteoblast proliferation (GO:0033688)	0.828374	1.41799	0.589614
phospholipase C-activating G protein-coupled receptor signaling pathway (GO:0007200)	1.01962	1.60887	0.589253
regulation of potassium ion transmembrane transport (GO:1901379)	1.32448	1.91238	0.587906
regulation of endopeptidase activity (GO:0052548)	0.684584	1.27045	0.585868
positive regulation of receptor signaling pathway via STAT (GO:1904894)	1.10648	1.68708	0.580599
adenylate cyclase-modulating G protein-coupled receptor signaling pathway (GO:0007188)	1.58838	2.16892	0.58054
positive regulation of cytokine production involved in immune response (GO:0002720)	1.47025	2.04953	0.579272
regulation of myeloid cell differentiation (GO:0045637)	0.790017	1.36894	0.57892
renal system development (GO:0072001)	1.05513	1.63359	0.578459
regulation of T cell cytokine production (GO:0002724)	0.977996	1.55574	0.57774
positive regulation of cytosolic calcium ion concentration (GO:0007204)	1.74598	2.32292	0.576946
positive regulation of biomineral tissue development (GO:0070169)	1.18485	1.7616	0.576744
regulation of DNA binding (GO:0051101)	-1.4212	-0.844565	0.576631
embryonic organ development (GO:0048568)	0.712454	1.28899	0.576536
regulation of double-strand break repair (GO:2000779)	-2.15101	-1.57631	0.574698
regulation of actin filament polymerization (GO:0030833)	1.07594	1.65057	0.574629
regulation of release of sequestered calcium ion into cytosol (GO:0051279)	1.12213	1.69468	0.572554
positive regulation of actin filament polymerization (GO:0030838)	0.913964	1.48546	0.571494
dermatan sulfate biosynthetic process (GO:0030208)	0.947296	1.51859	0.571296
regulation of postsynapse organization (GO:0099175)	0.766056	1.33717	0.57111
nervous system development (GO:0007399)	1.22279	1.79363	0.570841
dendritic spine organization (GO:0097061)	1.34009	1.91065	0.57056
hyaluronan metabolic process (GO:0030212)	0.744017	1.31369	0.569668
regulation of interleukin-12 production (GO:0032655)	0.984617	1.55398	0.569367
positive regulation of interleukin-1 production (GO:0032732)	1.11626	1.68551	0.569256
dendritic spine morphogenesis (GO:0060997)	0.983903	1.55299	0.569084
development of primary male sexual characteristics (GO:0046546)	0.833948	1.40293	0.568985
regulation of embryonic development (GO:0045995)	-1.58122	-1.0125	0.568722
regulation of actomyosin structure organization (GO:0110020)	0.739948	1.30721	0.567263
mesoderm formation (GO:0001707)	1.18449	1.75139	0.566894
Wnt signaling pathway, calcium modulating pathway (GO:0007223)	0.911119	1.47751	0.566392
regulation of insulin secretion (GO:0050796)	1.48498	2.05134	0.566355
aortic valve development (GO:0003176)	1.14769	1.71382	0.566129
regulation of phagocytosis (GO:0050764)	1.42381	1.98752	0.563713
positive regulation of phosphatase activity (GO:0010922)	1.07453	1.6377	0.563171
entry into host (GO:0044409)	0.458192	1.02077	0.562574
negative regulation of mononuclear cell migration (GO:0071676)	0.849347	1.41184	0.562491
positive regulation of cytokine production (GO:0001819)	0.98008	1.54255	0.562465
positive regulation of toll-like receptor signaling pathway (GO:0034123)	0.597419	1.15818	0.560761
digestive tract development (GO:0048565)	1.2081	1.76813	0.560031
positive regulation of superoxide anion generation (GO:0032930)	0.852582	1.40838	0.555799
positive regulation of peptide hormone secretion (GO:0090277)	0.94944	1.50425	0.55481
negative regulation of mRNA catabolic process (GO:1902373)	-1.67594	-1.12178	0.55416
cardiac muscle cell action potential involved in contraction (GO:0086002)	1.219	1.77299	0.553992
positive regulation of phospholipase activity (GO:0010518)	0.686696	1.23969	0.552995
positive regulation of stem cell differentiation (GO:2000738)	0.723635	1.27633	0.552698
regulation of bicellular tight junction assembly (GO:2000810)	1.03167	1.58433	0.552666
regulation of dendritic cell apoptotic process (GO:2000668)	0.958179	1.51035	0.552167
Wnt signaling pathway, planar cell polarity pathway (GO:0060071)	-1.91216	-1.36018	0.551976
regulation of superoxide anion generation (GO:0032928)	0.610567	1.16115	0.550586
regulation of cell size (GO:0008361)	0.747135	1.2953	0.548162
positive regulation of ERK1 and ERK2 cascade (GO:0070374)	1.50778	2.05385	0.54607
regulation of intracellular signal transduction (GO:1902531)	-1.71281	-1.16682	0.545998
cardiac muscle tissue development (GO:0048738)	0.961011	1.50698	0.545971
cell-cell junction organization (GO:0045216)	1.43157	1.97721	0.545645
synaptic vesicle localization (GO:0097479)	0.834436	1.37987	0.545435
ventricular cardiac muscle cell action potential (GO:0086005)	0.878822	1.4242	0.545375
negative regulation of vascular permeability (GO:0043116)	0.88558	1.43033	0.544747
negative regulation of macromolecule metabolic process (GO:0010605)	1.15356	1.69755	0.54399
sensory perception of light stimulus (GO:0050953)	1.26539	1.80875	0.543363
regulation of p38MAPK cascade (GO:1900744)	1.37447	1.91647	0.541997
regulation of interferon-gamma production (GO:0032649)	1.12944	1.67137	0.541933
regulation of interleukin-4 production (GO:0032673)	1.36857	1.90889	0.540325
regulation of cardiac muscle contraction by calcium ion signaling (GO:0010882)	1.08921	1.62941	0.540197
muscle tissue development (GO:0060537)	0.862281	1.40246	0.540177
positive regulation of insulin secretion (GO:0032024)	1.47456	2.01386	0.539298
negative regulation of cation channel activity (GO:2001258)	1.12974	1.66886	0.539118
myeloid cell differentiation (GO:0030099)	0.900056	1.43808	0.538024
positive regulation of phagocytosis (GO:0050766)	1.49227	2.02951	0.537239
innate immune response activating cell surface receptor signaling pathway (GO:0002220)	-1.64715	-1.1101	0.537054
positive regulation of Rho protein signal transduction (GO:0035025)	0.926229	1.46312	0.536894
mesonephric tubule development (GO:0072164)	1.20571	1.74207	0.536366
generation of neurons (GO:0048699)	0.846354	1.38192	0.535568
regulation of macrophage chemotaxis (GO:0010758)	1.08017	1.61567	0.5355
superoxide metabolic process (GO:0006801)	1.2909	1.82617	0.535273
cellular sodium ion homeostasis (GO:0006883)	0.718323	1.25354	0.535217
neuron projection development (GO:0031175)	0.911096	1.44382	0.532721
myeloid cell activation involved in immune response (GO:0002275)	1.26746	1.80002	0.532567
positive regulation of kinase activity (GO:0033674)	1.39627	1.92761	0.531343
long-chain fatty acid transport (GO:0015909)	0.698346	1.22692	0.528574
regulation of T cell mediated cytotoxicity (GO:0001914)	1.49155	2.01867	0.52712
regulation of ryanodine-sensitive calcium-release channel activity (GO:0060314)	0.914322	1.44115	0.526829
neuronal action potential (GO:0019228)	1.61081	2.13657	0.525754
blood circulation (GO:0008015)	0.798962	1.32414	0.525179
response to calcium ion (GO:0051592)	1.37034	1.8955	0.525155
phagocytosis, engulfment (GO:0006911)	1.33994	1.86432	0.524376
regulation of cytosolic calcium ion concentration (GO:0051480)	1.67004	2.19408	0.52404
regulation of neuron death (GO:1901214)	0.80758	1.33066	0.523079
positive regulation of myeloid leukocyte differentiation (GO:0002763)	1.12133	1.64435	0.523026
aortic valve morphogenesis (GO:0003180)	1.12394	1.6461	0.522163
regulation of protein polymerization (GO:0032271)	0.537895	1.05953	0.521636
regulation of adenylate cyclase activity (GO:0045761)	1.24598	1.76748	0.521501
positive regulation of cation transmembrane transport (GO:1904064)	1.47055	1.99089	0.520333
positive regulation of stress-activated MAPK cascade (GO:0032874)	1.17938	1.69963	0.520246
synaptic vesicle transport (GO:0048489)	0.792246	1.31124	0.518991
positive regulation of interferon-gamma production (GO:0032729)	1.14729	1.66534	0.518042
neuron differentiation (GO:0030182)	1.03651	1.55352	0.517005
bone morphogenesis (GO:0060349)	1.03929	1.55589	0.516596
regulation of natural killer cell mediated cytotoxicity (GO:0042269)	1.35177	1.86679	0.515022
negative regulation of immune system process (GO:0002683)	1.27093	1.78595	0.515017
negative regulation of neuron death (GO:1901215)	1.29313	1.80779	0.514665
positive regulation of glial cell differentiation (GO:0045687)	0.674446	1.18836	0.513911
positive regulation of hydrolase activity (GO:0051345)	1.1141	1.62779	0.513683
dendrite morphogenesis (GO:0048813)	1.10306	1.61524	0.512181
central nervous system neuron development (GO:0021954)	-1.13403	-0.621891	0.512142
positive regulation of macrophage derived foam cell differentiation (GO:0010744)	0.855692	1.36688	0.511185
cytoskeleton organization (GO:0007010)	1.01467	1.52516	0.510487
positive regulation of JNK cascade (GO:0046330)	1.34812	1.85821	0.51009
sodium ion transmembrane transport (GO:0035725)	1.75035	2.25729	0.506943
stem cell differentiation (GO:0048863)	0.81963	1.32634	0.506707
positive regulation of leukocyte activation (GO:0002696)	-1.24078	-0.734414	0.506369
positive regulation of smooth muscle cell migration (GO:0014911)	1.2182	1.72386	0.505668
regulation of neuroblast proliferation (GO:1902692)	0.50975	1.01462	0.504868
embryonic heart tube development (GO:0035050)	1.02311	1.52698	0.50387
cellular response to lectin (GO:1990858)	-1.66726	-1.16524	0.50202
stimulatory C-type lectin receptor signaling pathway (GO:0002223)	-1.66726	-1.16524	0.50202
regulation of chondrocyte differentiation (GO:0032330)	0.623258	1.12496	0.501703
positive regulation of mononuclear cell migration (GO:0071677)	0.895888	1.39739	0.501503
glycosphingolipid biosynthetic process (GO:0006688)	1.28271	1.7836	0.500889
metal ion transport (GO:0030001)	1.37332	1.87404	0.500714
artery morphogenesis (GO:0048844)	0.909576	1.41008	0.500504
positive regulation of interleukin-4 production (GO:0032753)	1.34296	1.84234	0.499381
response to fatty acid (GO:0070542)	0.744159	1.24326	0.499104
sodium ion homeostasis (GO:0055078)	1.01784	1.51662	0.498772
excitatory postsynaptic potential (GO:0060079)	1.06825	1.56655	0.498304
positive regulation of CD4-positive, alpha-beta T cell activation (GO:2000516)	1.35162	1.84927	0.497653
regulation of receptor signaling pathway via JAK-STAT (GO:0046425)	1.29284	1.79013	0.497289
positive regulation of interleukin-8 production (GO:0032757)	1.13616	1.63286	0.496701
atrial cardiac muscle cell action potential (GO:0086014)	0.962274	1.4579	0.495628
calcium ion transmembrane transport (GO:0070588)	0.969256	1.46484	0.495588
enzyme linked receptor protein signaling pathway (GO:0007167)	1.72785	2.22254	0.49469
regulation of plasma membrane bounded cell projection organization (GO:0120035)	0.638814	1.13309	0.494275
regulation of antigen receptor-mediated signaling pathway (GO:0050854)	0.737988	1.23207	0.494081
positive regulation of cardiac muscle cell proliferation (GO:0060045)	1.20382	1.69769	0.493867
regulation of T cell proliferation (GO:0042129)	1.22482	1.71807	0.493252
negative regulation of cytoskeleton organization (GO:0051494)	0.976462	1.46891	0.492447
positive regulation of lipid kinase activity (GO:0090218)	0.952778	1.4449	0.492122
chondroitin sulfate proteoglycan biosynthetic process (GO:0050650)	0.842252	1.33434	0.492088
regulation of leukocyte chemotaxis (GO:0002688)	1.39014	1.87989	0.489754
positive regulation of calcium ion transmembrane transporter activity (GO:1901021)	1.00881	1.49763	0.488821
maintenance of blood-brain barrier (GO:0035633)	0.966491	1.45502	0.488524
cellular response to lipopolysaccharide (GO:0071222)	1.15228	1.64029	0.488003
G protein-coupled receptor signaling pathway, coupled to cyclic nucleotide second messenger (GO:0007187)	1.27266	1.76038	0.487712
ureteric bud development (GO:0001657)	1.03349	1.52048	0.486992
axonal fasciculation (GO:0007413)	0.697193	1.18331	0.486117
negative regulation of amyloid precursor protein catabolic process (GO:1902992)	0.6787	1.16443	0.485726
regulation of DNA recombination (GO:0000018)	-2.05516	-1.56983	0.485327
energy reserve metabolic process (GO:0006112)	0.635508	1.11712	0.481609
regulation of homotypic cell-cell adhesion (GO:0034110)	0.884848	1.36634	0.481492
adenylate cyclase-activating G protein-coupled receptor signaling pathway (GO:0007189)	1.42222	1.9027	0.480488
regulation of vasculogenesis (GO:2001212)	0.854377	1.33409	0.479709
positive regulation of macromolecule metabolic process (GO:0010604)	1.13631	1.61579	0.47948
organic anion transport (GO:0015711)	1.24966	1.72847	0.478813
regulation of striated muscle contraction (GO:0006942)	1.19203	1.67016	0.478123
regulation of mitotic nuclear division (GO:0007088)	-2.13044	-1.65373	0.476717
regulation of synapse maturation (GO:0090128)	-1.74866	-1.27249	0.476172
regulation of macrophage differentiation (GO:0045649)	1.02617	1.50209	0.475916
potassium ion homeostasis (GO:0055075)	1.19784	1.67364	0.475805
clathrin-dependent endocytosis (GO:0072583)	0.895326	1.3711	0.475772
regulation of osteoclast differentiation (GO:0045670)	1.38828	1.86348	0.475201
signal release from synapse (GO:0099643)	1.20898	1.68387	0.47489
regulation of toll-like receptor 4 signaling pathway (GO:0034143)	0.960654	1.43484	0.474187
pattern recognition receptor signaling pathway (GO:0002221)	1.04808	1.52179	0.473707
positive regulation of ion transport (GO:0043270)	1.46395	1.9372	0.473256
neuron projection morphogenesis (GO:0048812)	1.13317	1.60632	0.473147
regulation of axonogenesis (GO:0050770)	0.998057	1.47116	0.473103
positive regulation of signaling receptor activity (GO:2000273)	1.12405	1.59667	0.472625
negative regulation of ATP metabolic process (GO:1903579)	0.76914	1.24125	0.472111
cardiac muscle cell action potential (GO:0086001)	1.39627	1.86775	0.471482
extracellular structure organization (GO:0043062)	1.66765	2.1391	0.471451
regulation of cell-substrate adhesion (GO:0010810)	0.94615	1.4176	0.471451
cation transport (GO:0006812)	1.74381	2.21498	0.47117
negative regulation of cellular response to growth factor stimulus (GO:0090288)	0.905826	1.37666	0.470839
long-chain fatty acid biosynthetic process (GO:0042759)	0.741885	1.21267	0.470785
response to nutrient levels (GO:0031667)	1.40484	1.87525	0.470411
regulation of multicellular organismal development (GO:2000026)	-1.42287	-0.952971	0.469898
regulation of epithelial cell migration (GO:0010632)	0.818415	1.28787	0.469456
positive regulation of bone mineralization (GO:0030501)	1.4901	1.95916	0.469062
placenta development (GO:0001890)	0.637549	1.10642	0.468874
negative regulation of amyloid-beta formation (GO:1902430)	0.72811	1.19682	0.468708
establishment of vesicle localization (GO:0051650)	1.16382	1.63123	0.467413
oligosaccharide biosynthetic process (GO:0009312)	1.3283	1.79433	0.46603
carbohydrate biosynthetic process (GO:0016051)	1.3283	1.79433	0.46603
retinol metabolic process (GO:0042572)	1.16024	1.62599	0.465751
detection of calcium ion (GO:0005513)	1.27589	1.74081	0.464918
positive regulation of cholesterol efflux (GO:0010875)	1.57908	2.04381	0.464729
cellular response to calcium ion (GO:0071277)	1.40485	1.86933	0.464473
kidney development (GO:0001822)	1.08205	1.54609	0.464041
regulation of actin filament bundle assembly (GO:0032231)	0.701091	1.16478	0.463688
mesenchymal cell differentiation (GO:0048762)	0.617074	1.08066	0.463586
anterograde axonal transport (GO:0008089)	0.836515	1.30002	0.463509
regulation of protein modification by small protein conjugation or removal (GO:1903320)	1.19176	1.65521	0.463452
positive regulation of membrane protein ectodomain proteolysis (GO:0051044)	1.28082	1.74401	0.46319
regulation of long-term synaptic potentiation (GO:1900271)	1.33849	1.80167	0.463181
response to purine-containing compound (GO:0014074)	1.13163	1.59468	0.463043
positive regulation of multicellular organismal process (GO:0051240)	1.08045	1.54227	0.46182
positive regulation of epidermal growth factor receptor signaling pathway (GO:0045742)	0.82979	1.29125	0.461456
regulation of lamellipodium assembly (GO:0010591)	0.599986	1.06004	0.460053
positive regulation of oxidoreductase activity (GO:0051353)	0.724339	1.18435	0.460008
regulation of G1/S transition of mitotic cell cycle (GO:2000045)	-1.39172	-0.931966	0.459757
regulation of B cell activation (GO:0050864)	1.36957	1.8291	0.45953
positive regulation of MAPK cascade (GO:0043410)	1.46827	1.92668	0.458411
axon development (GO:0061564)	0.94096	1.39927	0.458312
regulation of voltage-gated calcium channel activity (GO:1901385)	1.24405	1.70136	0.457309
activation of phospholipase C activity (GO:0007202)	1.17733	1.63397	0.456638
negative regulation of actin filament polymerization (GO:0030837)	0.89762	1.35297	0.455353
positive regulation of muscle cell differentiation (GO:0051149)	0.962333	1.41698	0.454646
cellular response to mechanical stimulus (GO:0071260)	1.2618	1.71575	0.453952
cellular response to oxygen-containing compound (GO:1901701)	1.32919	1.78275	0.453559
neutrophil activation involved in immune response (GO:0002283)	1.18019	1.63362	0.453428
calcium ion transmembrane import into cytosol (GO:0097553)	1.08067	1.53405	0.453375
response to cholesterol (GO:0070723)	0.981254	1.43459	0.453341
positive regulation of phosphatidylinositol 3-kinase activity (GO:0043552)	1.19654	1.64975	0.453217
central nervous system projection neuron axonogenesis (GO:0021952)	0.978473	1.43164	0.453169
cellular response to alkaloid (GO:0071312)	-1.5868	-1.13414	0.452663
ion transport (GO:0006811)	1.49005	1.9407	0.450645
negative regulation of vascular endothelial growth factor receptor signaling pathway (GO:0030948)	0.867935	1.31813	0.450195
cellular calcium ion homeostasis (GO:0006874)	1.23767	1.68654	0.448871
positive regulation of lipid biosynthetic process (GO:0046889)	1.29753	1.74504	0.447509
response to lipopolysaccharide (GO:0032496)	1.21889	1.6664	0.447508
negative regulation of cellular senescence (GO:2000773)	-1.39268	-0.945881	0.446802
regulation of Rac protein signal transduction (GO:0035020)	0.756153	1.20228	0.446132
cell morphogenesis involved in neuron differentiation (GO:0048667)	1.25377	1.69929	0.445519
positive regulation of microtubule polymerization (GO:0031116)	-1.44256	-0.997057	0.445504
embryonic cranial skeleton morphogenesis (GO:0048701)	-1.20318	-0.758189	0.444993
positive regulation of histone modification (GO:0031058)	-1.52421	-1.07968	0.444528
regulation of anatomical structure morphogenesis (GO:0022603)	1.00699	1.45021	0.443216
negative regulation of toll-like receptor signaling pathway (GO:0034122)	0.92315	1.36635	0.443201
manganese ion transport (GO:0006828)	0.755448	1.19764	0.442193
Wnt signaling pathway (GO:0016055)	1.17604	1.61621	0.440175
cell migration involved in sprouting angiogenesis (GO:0002042)	1.05155	1.49151	0.439964
positive regulation of protein secretion (GO:0050714)	1.24965	1.68921	0.439562
positive regulation of macrophage activation (GO:0043032)	-1.2086	-0.770319	0.438283
chloride transmembrane transport (GO:1902476)	1.29053	1.72826	0.437724
chemical synaptic transmission, postsynaptic (GO:0099565)	1.217	1.65349	0.436491
regulation of small GTPase mediated signal transduction (GO:0051056)	0.878989	1.31453	0.435537
heart morphogenesis (GO:0003007)	1.00912	1.44459	0.435477
substrate adhesion-dependent cell spreading (GO:0034446)	0.606555	1.04151	0.43496
endothelial cell development (GO:0001885)	1.06135	1.49605	0.434705
regulation of complement activation (GO:0030449)	0.779619	1.21432	0.434698
external encapsulating structure organization (GO:0045229)	1.69749	2.13202	0.434534
cellular response to molecule of bacterial origin (GO:0071219)	1.23077	1.66501	0.434236
cellular metal ion homeostasis (GO:0006875)	1.159	1.59118	0.432183
bicarbonate transport (GO:0015701)	1.36588	1.79764	0.431758
neutrophil activation (GO:0042119)	0.956563	1.38799	0.431426
protein-containing complex subunit organization (GO:0043933)	-1.43425	-1.00347	0.430776
positive regulation of telomere capping (GO:1904355)	-1.55057	-1.12018	0.430386
regulation of activated T cell proliferation (GO:0046006)	1.03056	1.46058	0.430016
negative regulation of complement activation (GO:0045916)	1.01405	1.44388	0.429834
regulation of dendrite development (GO:0050773)	0.791099	1.22049	0.429394
proteoglycan biosynthetic process (GO:0030166)	0.662358	1.09173	0.429369
negative regulation of transcription from RNA polymerase II promoter in response to stress (GO:0097201)	0.979073	1.40792	0.428843
negative regulation of cell projection organization (GO:0031345)	0.632225	1.05925	0.427022
plasma membrane bounded cell projection morphogenesis (GO:0120039)	0.707623	1.13401	0.426389
regulation of transmembrane transport (GO:0034762)	1.14123	1.56661	0.425375
peptidyl-tyrosine modification (GO:0018212)	1.64033	2.06527	0.424939
positive regulation of neural precursor cell proliferation (GO:2000179)	0.476745	0.901646	0.424901
regulation of histone H3-K9 acetylation (GO:2000615)	-1.43872	-1.01487	0.423848
protein localization to cell junction (GO:1902414)	0.973343	1.397	0.423653
regulation of smooth muscle cell migration (GO:0014910)	1.23038	1.65337	0.422996
response to organic cyclic compound (GO:0014070)	0.951171	1.37404	0.422873
apical junction assembly (GO:0043297)	0.681575	1.10431	0.422739
relaxation of cardiac muscle (GO:0055119)	1.24034	1.66272	0.422374
regulation of peptide hormone secretion (GO:0090276)	1.33083	1.7529	0.422073
positive regulation of leukocyte adhesion to vascular endothelial cell (GO:1904996)	0.60135	1.02265	0.421297
Arp2/3 complex-mediated actin nucleation (GO:0034314)	-1.26033	-0.839594	0.42074
positive regulation of myeloid leukocyte cytokine production involved in immune response (GO:0061081)	1.38193	1.80254	0.420614
positive regulation of cell projection organization (GO:0031346)	1.49543	1.91599	0.420559
protein localization to cell-cell junction (GO:0150105)	0.814414	1.23469	0.420272
regulation of trans-synaptic signaling (GO:0099177)	0.767002	1.18715	0.420152
neutrophil degranulation (GO:0043312)	1.1893	1.60906	0.419756
positive regulation of neuron projection development (GO:0010976)	1.50924	1.92851	0.419267
positive regulation of tumor necrosis factor production (GO:0032760)	1.26665	1.6859	0.419247
regulation of interleukin-8 production (GO:0032677)	1.34327	1.76245	0.419179
positive regulation of receptor signaling pathway via JAK-STAT (GO:0046427)	1.24101	1.65947	0.418468
cellular monovalent inorganic cation homeostasis (GO:0030004)	1.04504	1.46266	0.417619
response to muscle stretch (GO:0035994)	0.909551	1.32642	0.416867
regulation of lipid biosynthetic process (GO:0046890)	1.37061	1.78744	0.416827
actin polymerization or depolymerization (GO:0008154)	1.29965	1.71631	0.416668
ganglioside biosynthetic process (GO:0001574)	1.34419	1.76011	0.415915
positive regulation of alpha-beta T cell activation (GO:0046635)	0.973203	1.38897	0.415765
fat-soluble vitamin metabolic process (GO:0006775)	0.902059	1.31733	0.415273
regulation of mononuclear cell migration (GO:0071675)	1.34843	1.76246	0.414028
cell junction organization (GO:0034330)	1.31984	1.73365	0.413809
negative regulation of response to stimulus (GO:0048585)	1.04914	1.46243	0.413295
positive regulation of mitochondrial fission (GO:0090141)	-1.31662	-0.904131	0.412487
negative regulation of proteolysis involved in cellular protein catabolic process (GO:1903051)	0.868576	1.28004	0.41146
secondary palate development (GO:0062009)	0.97934	1.39024	0.410904
fatty acid transmembrane transport (GO:1902001)	0.784404	1.19511	0.410705
positive regulation of interleukin-1 beta production (GO:0032731)	1.37511	1.78564	0.410528
neurotransmitter secretion (GO:0007269)	1.24212	1.65257	0.41045
lipid modification (GO:0030258)	1.46027	1.8694	0.409131
cartilage development (GO:0051216)	1.13108	1.54001	0.408929
release of sequestered calcium ion into cytosol (GO:0051209)	0.626672	1.03489	0.408221
negative regulation of protein localization to nucleus (GO:1900181)	1.23617	1.64394	0.407766
triglyceride homeostasis (GO:0070328)	0.940996	1.34777	0.406776
regulation of interleukin-1 beta production (GO:0032651)	1.47458	1.8813	0.406718
regulation of JUN kinase activity (GO:0043506)	0.604701	1.01123	0.406527
chloride transport (GO:0006821)	1.59877	2.00514	0.406365
wound healing, spreading of cells (GO:0044319)	1.06129	1.46706	0.40577
regulation of interleukin-17 production (GO:0032660)	0.997114	1.40288	0.405764
dermatan sulfate proteoglycan biosynthetic process (GO:0050651)	1.07554	1.48077	0.405229
cortical cytoskeleton organization (GO:0030865)	1.08896	1.49399	0.405026
neutrophil mediated immunity (GO:0002446)	1.24134	1.64601	0.404671
negative regulation of canonical Wnt signaling pathway (GO:0090090)	-1.08812	-0.683532	0.404592
negative regulation of hydrogen peroxide-induced cell death (GO:1903206)	0.618493	1.02298	0.404483
microtubule polymerization (GO:0046785)	-1.55126	-1.14709	0.404162
regulation of NMDA receptor activity (GO:2000310)	1.42924	1.83319	0.403949
postsynaptic membrane organization (GO:0001941)	0.927955	1.33156	0.403606
regulation of cardiac muscle cell membrane repolarization (GO:0099623)	1.14046	1.5427	0.402242
cortical actin cytoskeleton organization (GO:0030866)	1.24508	1.64703	0.401953
import into cell (GO:0098657)	0.978995	1.38024	0.401247
negative regulation of peptidase activity (GO:0010466)	1.07516	1.47624	0.40108
regulation of extracellular matrix disassembly (GO:0010715)	0.865572	1.26609	0.400517
positive regulation of phosphoprotein phosphatase activity (GO:0032516)	0.961591	1.36209	0.400499
retrograde axonal transport (GO:0008090)	0.933953	1.33329	0.399339
negative regulation of natural killer cell mediated cytotoxicity (GO:0045953)	1.2833	1.68249	0.399191
regulation of actin cytoskeleton organization (GO:0032956)	1.3013	1.69994	0.398636
proteoglycan metabolic process (GO:0006029)	0.742401	1.1409	0.398494
dermatan sulfate metabolic process (GO:0030205)	1.19514	1.59329	0.398155
respiratory system development (GO:0060541)	1.34182	1.73975	0.397927
cellular biogenic amine metabolic process (GO:0006576)	-1.55797	-1.16025	0.397723
regulation of tumor necrosis factor production (GO:0032680)	1.50175	1.89871	0.396953
negative regulation of coagulation (GO:0050819)	1.07601	1.47225	0.39624
cardiac ventricle development (GO:0003231)	0.592647	0.988839	0.396192
positive regulation of interleukin-17 production (GO:0032740)	0.812277	1.20785	0.39557
inorganic anion transport (GO:0015698)	0.986602	1.38207	0.395469
positive regulation of cytosolic calcium ion concentration involved in phospholipase C-activating G protein-coupled signaling pathway (GO:0051482)	1.22466	1.62009	0.395429
extracellular matrix organization (GO:0030198)	1.82546	2.22045	0.394997
carbohydrate derivative catabolic process (GO:1901136)	1.19734	1.59087	0.393534
acute inflammatory response (GO:0002526)	0.969815	1.36289	0.393077
negative regulation of protein modification process (GO:0031400)	1.00837	1.40124	0.392872
epithelial tube morphogenesis (GO:0060562)	1.15284	1.54509	0.392246
negative regulation of neuron projection development (GO:0010977)	0.88584	1.27783	0.391993
calcium ion import into cytosol (GO:1902656)	1.19797	1.58926	0.39129
second-messenger-mediated signaling (GO:0019932)	1.38802	1.77864	0.390616
regulation of calcium-mediated signaling (GO:0050848)	1.37546	1.76514	0.389689
positive regulation of tumor necrosis factor superfamily cytokine production (GO:1903557)	1.34208	1.73168	0.389604
positive regulation of ossification (GO:0045778)	1.41844	1.80799	0.389552
negative regulation of interleukin-10 production (GO:0032693)	1.43521	1.82471	0.389503
regulation of vascular endothelial growth factor receptor signaling pathway (GO:0030947)	1.18943	1.57889	0.389461
microtubule bundle formation (GO:0001578)	-1.62822	-1.23878	0.38944
retinoic acid metabolic process (GO:0042573)	0.837948	1.22729	0.389346
cellular glucan metabolic process (GO:0006073)	0.966483	1.355	0.388514
negative regulation of osteoclast differentiation (GO:0045671)	1.23048	1.61863	0.388147
regulation of phosphoprotein phosphatase activity (GO:0043666)	1.11877	1.50683	0.38806
heart process (GO:0003015)	1.06908	1.45705	0.387974
positive regulation of vascular permeability (GO:0043117)	0.942118	1.32988	0.387766
JNK cascade (GO:0007254)	0.967446	1.35483	0.387382
regulation of cellular component organization (GO:0051128)	-1.40972	-1.0224	0.387321
sodium ion import across plasma membrane (GO:0098719)	1.50139	1.88819	0.386801
cellular response to oxidised low-density lipoprotein particle stimulus (GO:0140052)	0.918997	1.30568	0.386684
cell-cell adhesion via plasma-membrane adhesion molecules (GO:0098742)	1.79983	2.18631	0.386488
regulation of GTPase activity (GO:0043087)	1.15639	1.54206	0.385665
regulation of granulocyte chemotaxis (GO:0071622)	1.30334	1.68842	0.385086
positive regulation of metabolic process (GO:0009893)	0.839785	1.22449	0.384709
transcription preinitiation complex assembly (GO:0070897)	-1.41629	-1.03275	0.383538
calcium ion transport into cytosol (GO:0060402)	1.42493	1.80753	0.382594
regulation of response to endoplasmic reticulum stress (GO:1905897)	1.29	1.67224	0.382242
renal water homeostasis (GO:0003091)	0.650427	1.03203	0.381599
regulation of retinoic acid receptor signaling pathway (GO:0048385)	-1.38716	-1.00693	0.380233
actin nucleation (GO:0045010)	-0.996465	-0.61704	0.379425
positive regulation of p38MAPK cascade (GO:1900745)	1.26447	1.64321	0.378748
epithelial cell migration (GO:0010631)	1.03601	1.41462	0.378608
defense response to Gram-positive bacterium (GO:0050830)	1.36294	1.74031	0.377379
negative regulation of MAP kinase activity (GO:0043407)	1.02041	1.3975	0.37709
neurotransmitter transport (GO:0006836)	0.993214	1.36917	0.375955
regulation of membrane protein ectodomain proteolysis (GO:0051043)	1.41352	1.78898	0.375453
regulation of cardiac muscle cell proliferation (GO:0060043)	1.52054	1.8959	0.375361
peptide catabolic process (GO:0043171)	1.30107	1.67566	0.374592
positive regulation of lipid metabolic process (GO:0045834)	1.4923	1.86656	0.374262
regulation of peptidyl-threonine phosphorylation (GO:0010799)	0.847708	1.22134	0.373633
regulation of keratinocyte migration (GO:0051547)	0.788741	1.16113	0.372393
regulation of phosphatidylinositol 3-kinase activity (GO:0043551)	1.38743	1.7596	0.372169
synapse assembly (GO:0007416)	1.37062	1.74216	0.371546
cellular response to metal ion (GO:0071248)	1.46575	1.83711	0.371359
regulation of pathway-restricted SMAD protein phosphorylation (GO:0060393)	0.676033	1.04702	0.370989
potassium ion transport (GO:0006813)	1.86482	2.23547	0.370652
plasma membrane bounded cell projection organization (GO:0120036)	0.891152	1.26128	0.370131
negative regulation of pri-miRNA transcription by RNA polymerase II (GO:1902894)	1.11538	1.48545	0.370065
negative regulation of leukocyte mediated cytotoxicity (GO:0001911)	1.17753	1.5471	0.369569
membrane depolarization during cardiac muscle cell action potential (GO:0086012)	1.36174	1.73129	0.369548
protein polymerization (GO:0051258)	-1.14471	-0.775399	0.369312
B cell receptor signaling pathway (GO:0050853)	1.32568	1.69428	0.368595
positive regulation of cold-induced thermogenesis (GO:0120162)	0.799854	1.16839	0.368531
positive regulation of epithelial cell migration (GO:0010634)	1.18219	1.54978	0.36759
lymphocyte proliferation (GO:0046651)	-1.18868	-0.821132	0.367543
positive regulation of gene expression (GO:0010628)	0.745093	1.11215	0.367053
calcium ion transport (GO:0006816)	1.84049	2.20688	0.366387
positive regulation of leukocyte chemotaxis (GO:0002690)	1.28093	1.64721	0.366279
cell morphogenesis involved in differentiation (GO:0000904)	0.688381	1.05424	0.365855
negative regulation of neuron apoptotic process (GO:0043524)	1.27555	1.64051	0.364959
purine ribonucleotide catabolic process (GO:0009154)	-0.988038	-0.623632	0.364405
negative regulation of lymphocyte proliferation (GO:0050672)	1.46207	1.82645	0.364375
bone development (GO:0060348)	1.04593	1.40712	0.361196
lymphocyte differentiation (GO:0030098)	1.47738	1.83837	0.360987
negative regulation of stress fiber assembly (GO:0051497)	-1.14876	-0.787792	0.360966
negative regulation of actin filament bundle assembly (GO:0032232)	-1.14876	-0.787792	0.360966
positive regulation of cytokine production involved in inflammatory response (GO:1900017)	0.82437	1.18431	0.359942
positive regulation of pathway-restricted SMAD protein phosphorylation (GO:0010862)	0.779737	1.13953	0.359789
positive regulation of protein binding (GO:0032092)	0.844828	1.20315	0.358324
cellular divalent inorganic cation homeostasis (GO:0072503)	1.1205	1.47857	0.358065
intracellular lipid transport (GO:0032365)	1.12208	1.47911	0.357036
ethanol metabolic process (GO:0006067)	1.01035	1.36671	0.356354
B cell differentiation (GO:0030183)	1.23782	1.59357	0.355741
regulation of neurotransmitter secretion (GO:0046928)	1.32744	1.68277	0.355325
positive regulation of natural killer cell mediated cytotoxicity (GO:0045954)	1.35416	1.70948	0.355322
positive regulation of natural killer cell mediated immunity (GO:0002717)	1.35416	1.70948	0.355322
potassium ion transmembrane transport (GO:0071805)	1.8221	2.17663	0.354532
negative regulation of interferon-gamma production (GO:0032689)	0.886901	1.24138	0.354481
negative regulation of amyloid fibril formation (GO:1905907)	0.540954	0.895191	0.354236
positive regulation of leukocyte apoptotic process (GO:2000108)	1.23044	1.58426	0.353826
positive regulation of alpha-beta T cell proliferation (GO:0046641)	1.36776	1.72104	0.353285
regulation of amyloid precursor protein biosynthetic process (GO:0042984)	1.08936	1.44229	0.352935
regulation of platelet aggregation (GO:0090330)	1.27809	1.63021	0.352123
positive regulation of fat cell differentiation (GO:0045600)	1.22872	1.58074	0.352016
epiboly involved in wound healing (GO:0090505)	0.743852	1.0958	0.351944
sympathetic nervous system development (GO:0048485)	0.893377	1.24479	0.351413
negative regulation of interleukin-2 production (GO:0032703)	1.21701	1.56785	0.350843
modulation by host of symbiont process (GO:0051851)	-1.21237	-0.861656	0.350711
cell chemotaxis (GO:0060326)	1.4893	1.83922	0.349917
regulation of protein secretion (GO:0050708)	1.58333	1.93221	0.348881
negative regulation of T cell mediated immunity (GO:0002710)	1.1543	1.50273	0.348433
ciliary basal body-plasma membrane docking (GO:0097711)	-1.93987	-1.59189	0.347981
cellular response to cytokine stimulus (GO:0071345)	1.40709	1.7543	0.347211
chondroitin sulfate biosynthetic process (GO:0030206)	1.01753	1.36468	0.347155
positive regulation of axonogenesis (GO:0050772)	0.93632	1.28265	0.346326
axonogenesis (GO:0007409)	1.79238	2.13852	0.346137
cardiac epithelial to mesenchymal transition (GO:0060317)	0.938057	1.28405	0.345989
negative regulation of B cell activation (GO:0050869)	1.51336	1.85904	0.345676
protein homotetramerization (GO:0051289)	-0.99745	-0.652143	0.345308
regulation of cellular response to growth factor stimulus (GO:0090287)	1.03701	1.38197	0.34496
regulation of membrane depolarization (GO:0003254)	1.13056	1.47442	0.343854
neuromuscular junction development (GO:0007528)	1.35878	1.70203	0.343249
positive regulation of T cell mediated immunity (GO:0002711)	1.3125	1.65573	0.343224
stress fiber assembly (GO:0043149)	0.616957	0.960113	0.343156
contractile actin filament bundle assembly (GO:0030038)	0.616957	0.960113	0.343156
regulation of protein phosphorylation (GO:0001932)	1.47999	1.82314	0.343152
regulation of platelet activation (GO:0010543)	1.48282	1.82596	0.343139
acylglycerol metabolic process (GO:0006639)	1.33667	1.67977	0.343103
cellular response to organonitrogen compound (GO:0071417)	1.18594	1.52738	0.341437
regulation of dendritic spine development (GO:0060998)	1.10388	1.44522	0.341337
negative regulation of histone methylation (GO:0031061)	-1.68488	-1.34356	0.341315
cytosolic calcium ion transport (GO:0060401)	1.02525	1.36627	0.341022
hydrogen peroxide catabolic process (GO:0042744)	0.581657	0.922574	0.340917
regulation of cation channel activity (GO:2001257)	1.69631	2.03661	0.340306
negative regulation of cellular catabolic process (GO:0031330)	1.21823	1.55834	0.340108
cellular response to lipid (GO:0071396)	1.21021	1.54991	0.339708
positive regulation of glucose metabolic process (GO:0010907)	0.751834	1.09094	0.33911
ventricular septum development (GO:0003281)	1.04361	1.38139	0.337775
positive regulation of protein modification process (GO:0031401)	1.49686	1.83326	0.336399
fatty acid elongation (GO:0030497)	-1.22845	-0.892301	0.336153
positive regulation of T cell activation (GO:0050870)	1.10271	1.43884	0.336127
autonomic nervous system development (GO:0048483)	0.80888	1.14485	0.335973
regulation of cellular senescence (GO:2000772)	-1.44263	-1.10674	0.33589
positive regulation of transferase activity (GO:0051347)	-1.9555	-1.61979	0.335707
peripheral nervous system development (GO:0007422)	1.15036	1.48552	0.335156
antigen processing and presentation of endogenous peptide antigen (GO:0002483)	1.27955	1.61468	0.335132
regulation of transcription involved in G1/S transition of mitotic cell cycle (GO:0000083)	-2.41906	-2.08431	0.334752
striated muscle tissue development (GO:0014706)	1.37083	1.70558	0.334745
poly(A)+ mRNA export from nucleus (GO:0016973)	-1.40928	-1.07713	0.332153
pharyngeal system development (GO:0060037)	0.768251	1.10001	0.331762
negative regulation of sequestering of calcium ion (GO:0051283)	0.618882	0.950024	0.331143
cellular response to low-density lipoprotein particle stimulus (GO:0071404)	1.38465	1.71355	0.328892
leukocyte cell-cell adhesion (GO:0007159)	1.2889	1.61766	0.328761
regulation of cell-matrix adhesion (GO:0001952)	1.17174	1.50033	0.328593
negative regulation of T cell activation (GO:0050868)	1.4853	1.81244	0.327134
endocardial cushion development (GO:0003197)	1.14273	1.46953	0.326807
positive regulation of cellular protein catabolic process (GO:1903364)	0.746356	1.07316	0.326804
negative regulation of phosphorylation (GO:0042326)	1.2653	1.59162	0.326317
inorganic cation transmembrane transport (GO:0098662)	2.04351	2.36949	0.325976
activation of cysteine-type endopeptidase activity (GO:0097202)	1.14513	1.47069	0.32556
regulation of actin filament-based process (GO:0032970)	1.26774	1.59232	0.324574
T cell differentiation (GO:0030217)	1.58927	1.91348	0.324211
positive regulation of fatty acid metabolic process (GO:0045923)	1.36911	1.69239	0.323284
actin cytoskeleton reorganization (GO:0031532)	1.4446	1.76768	0.323087
positive regulation of stem cell proliferation (GO:2000648)	-1.29071	-0.967663	0.323042
mesenchyme development (GO:0060485)	1.09905	1.42186	0.322813
regulation of heart rate by cardiac conduction (GO:0086091)	1.35376	1.67633	0.322575
response to cAMP (GO:0051591)	1.58328	1.90532	0.322038
negative regulation of multicellular organismal process (GO:0051241)	1.46032	1.78231	0.321995
presynaptic endocytosis (GO:0140238)	1.44687	1.76852	0.321645
lung development (GO:0030324)	1.6754	1.99666	0.321266
calcium ion homeostasis (GO:0055074)	1.40446	1.7256	0.321146
positive regulation of phosphorylation (GO:0042327)	1.54053	1.86098	0.320451
positive regulation of cysteine-type endopeptidase activity (GO:2001056)	1.03102	1.35121	0.320193
positive regulation of neuron differentiation (GO:0045666)	0.551553	0.871359	0.319806
regulation of cardiac muscle cell action potential (GO:0098901)	1.20103	1.52062	0.31959
regulation of neurotransmitter receptor activity (GO:0099601)	1.60891	1.92841	0.319498
negative regulation of mitotic cell cycle (GO:0045930)	-1.64202	-1.32268	0.319339
activation of protein kinase B activity (GO:0032148)	0.731735	1.05106	0.319326
sensory perception (GO:0007600)	1.5319	1.85068	0.318779
negative regulation of protein localization to cell periphery (GO:1904376)	1.39287	1.71106	0.318194
transmembrane receptor protein tyrosine kinase signaling pathway (GO:0007169)	1.4203	1.7383	0.317995
regulation of endothelial cell migration (GO:0010594)	1.35706	1.67496	0.317898
neuron projection organization (GO:0106027)	1.56112	1.87894	0.317821
negative regulation of endothelial cell proliferation (GO:0001937)	0.871766	1.18949	0.317729
inositol phosphate-mediated signaling (GO:0048016)	0.957294	1.27432	0.31703
regulation of synapse assembly (GO:0051963)	1.31377	1.63011	0.316344
peptide hormone secretion (GO:0030072)	1.02603	1.34059	0.314569
neutrophil chemotaxis (GO:0030593)	1.16099	1.47521	0.314217
epidermal growth factor receptor signaling pathway (GO:0007173)	1.35241	1.66626	0.313857
positive regulation of filopodium assembly (GO:0051491)	1.00869	1.32241	0.313724
inflammatory response (GO:0006954)	1.7281	2.04181	0.313712
positive regulation of cholesterol transport (GO:0032376)	1.64484	1.95849	0.31365
regulation of cardiac conduction (GO:1903779)	1.53431	1.84654	0.312226
positive regulation of synaptic transmission (GO:0050806)	1.97079	2.28175	0.310955
neurotrophin signaling pathway (GO:0038179)	1.37888	1.68948	0.310599
heparan sulfate proteoglycan metabolic process (GO:0030201)	1.08002	1.39031	0.310283
endothelial cell proliferation (GO:0001935)	1.32637	1.63645	0.310076
positive regulation of GTPase activity (GO:0043547)	1.25017	1.55991	0.309744
regulation of cytokine production involved in immune response (GO:0002718)	1.27229	1.58172	0.309438
glucose transmembrane transport (GO:1904659)	1.5808	1.89007	0.30927
positive regulation of cardiac muscle tissue growth (GO:0055023)	1.39972	1.70856	0.308844
negative regulation of protein localization to membrane (GO:1905476)	1.40524	1.71404	0.308802
response to molecule of bacterial origin (GO:0002237)	1.27416	1.58206	0.307895
neutrophil migration (GO:1990266)	1.21405	1.5215	0.307454
protein homooligomerization (GO:0051260)	-1.50587	-1.20017	0.305699
myelination (GO:0042552)	1.29463	1.60018	0.305559
positive regulation of DNA replication (GO:0045740)	-1.8682	-1.56299	0.305214
regulation of G0 to G1 transition (GO:0070316)	-2.15857	-1.85347	0.305097
cellular response to cAMP (GO:0071320)	1.50964	1.81408	0.30444
regulation of oligodendrocyte differentiation (GO:0048713)	1.02961	1.33288	0.303269
regulation of synapse organization (GO:0050807)	1.04645	1.34932	0.302867
osteoclast differentiation (GO:0030316)	1.32023	1.62267	0.302443
negative regulation of angiogenesis (GO:0016525)	1.31947	1.6218	0.302332
regulation of ossification (GO:0030278)	0.998322	1.30049	0.302165
regulation of blood coagulation (GO:0030193)	1.16337	1.46547	0.302096
positive regulation of nervous system development (GO:0051962)	0.980578	1.2825	0.301921
positive regulation of T cell cytokine production (GO:0002726)	1.06657	1.36843	0.301858
regulation of protein localization to nucleus (GO:1900180)	-1.67249	-1.37112	0.301377
regulation of establishment of protein localization (GO:0070201)	0.874017	1.17497	0.300952
positive regulation of peptidyl-threonine phosphorylation (GO:0010800)	-1.34783	-1.04689	0.300938
regulation of cytoskeleton organization (GO:0051493)	1.39347	1.69407	0.300605
T cell migration (GO:0072678)	1.17532	1.47524	0.299922
synaptic vesicle recycling (GO:0036465)	1.56807	1.8679	0.299823
endocardial cushion morphogenesis (GO:0003203)	0.982846	1.28185	0.299001
regulation of protein kinase B signaling (GO:0051896)	1.31081	1.60975	0.298938
regulation of defense response to virus by host (GO:0050691)	0.634808	0.933741	0.298933
regulated exocytosis (GO:0045055)	1.73763	2.03582	0.298191
positive regulation of BMP signaling pathway (GO:0030513)	1.14344	1.44114	0.297705
defense response to Gram-negative bacterium (GO:0050829)	1.24496	1.54249	0.297529
regulation of innate immune response (GO:0045088)	0.761218	1.05867	0.297451
chondrocyte differentiation (GO:0002062)	1.10921	1.40597	0.296769
heterocycle biosynthetic process (GO:0018130)	0.593748	0.890174	0.296426
antigen processing and presentation of peptide antigen via MHC class II (GO:0002495)	-1.2774	-0.981037	0.296363
modulation of chemical synaptic transmission (GO:0050804)	1.58919	1.8848	0.295606
positive regulation of cell cycle process (GO:0090068)	-2.70998	-2.41464	0.295336
cardiac left ventricle morphogenesis (GO:0003214)	0.998267	1.2928	0.294533
antigen processing and presentation of exogenous peptide antigen via MHC class I (GO:0042590)	-1.45546	-1.16093	0.294532
epithelium development (GO:0060429)	-1.2115	-0.917085	0.294412
regulation of synaptic transmission, glutamatergic (GO:0051966)	1.49551	1.78988	0.294367
membrane repolarization during cardiac muscle cell action potential (GO:0086013)	0.855312	1.14929	0.293975
axon guidance (GO:0007411)	1.85531	2.14908	0.293775
antigen processing and presentation of exogenous peptide antigen via MHC class II (GO:0019886)	-1.31318	-1.01982	0.293365
cell projection organization (GO:0030030)	1.28222	1.5744	0.292178
positive regulation of peptidyl-tyrosine phosphorylation (GO:0050731)	1.75399	2.0456	0.291616
acylglycerol catabolic process (GO:0046464)	0.936888	1.22836	0.291476
endothelial cell migration (GO:0043542)	1.4656	1.75695	0.291356
heterotypic cell-cell adhesion (GO:0034113)	1.54301	1.8337	0.290691
regulation of biomineral tissue development (GO:0070167)	0.858057	1.14849	0.290429
regulation of ERK1 and ERK2 cascade (GO:0070372)	1.67438	1.96481	0.290422
tight junction assembly (GO:0120192)	0.77582	1.06601	0.290192
actin filament polymerization (GO:0030041)	1.25464	1.54459	0.289952
nitrogen compound transport (GO:0071705)	1.35919	1.64899	0.289808
regulation of proteasomal protein catabolic process (GO:0061136)	-1.20219	-0.912716	0.289477
regulation of BMP signaling pathway (GO:0030510)	1.09433	1.38358	0.289255
proteolysis (GO:0006508)	1.50555	1.79401	0.28846
response to glucocorticoid (GO:0051384)	0.751246	1.03923	0.287982
ventricular cardiac muscle tissue morphogenesis (GO:0055010)	1.00341	1.29091	0.287504
regulation of calcium ion transmembrane transport (GO:1903169)	1.10641	1.3939	0.287487
monocarboxylic acid metabolic process (GO:0032787)	0.708016	0.995454	0.287438
regulation of cardiac muscle cell contraction (GO:0086004)	1.1555	1.44237	0.286871
positive regulation of immune response (GO:0050778)	1.18842	1.47526	0.286843
positive regulation of cell cycle phase transition (GO:1901989)	-1.4337	-1.14696	0.286747
regulation of fat cell differentiation (GO:0045598)	1.21204	1.49878	0.286737
synapse organization (GO:0050808)	1.53894	1.82558	0.286634
regulation of cellular component size (GO:0032535)	1.03773	1.32346	0.285726
glycoprotein biosynthetic process (GO:0009101)	1.26047	1.54453	0.28406
aorta morphogenesis (GO:0035909)	0.974396	1.25844	0.284044
peptidyl-tyrosine phosphorylation (GO:0018108)	1.77674	2.0606	0.283866
regulation of potassium ion transport (GO:0043266)	1.12463	1.40827	0.283643
positive regulation of syncytium formation by plasma membrane fusion (GO:0060143)	1.36001	1.6436	0.283586
regulation of ion transmembrane transporter activity (GO:0032412)	0.895654	1.17907	0.28342
pulmonary valve development (GO:0003177)	1.05277	1.3357	0.28293
clathrin coat assembly (GO:0048268)	0.52418	0.806968	0.282788
lipopolysaccharide-mediated signaling pathway (GO:0031663)	1.16218	1.44448	0.2823
positive regulation of small molecule metabolic process (GO:0062013)	1.28271	1.56491	0.282202
positive regulation of protein kinase B signaling (GO:0051897)	1.12949	1.41161	0.28212
neural tube development (GO:0021915)	-0.953339	-0.67191	0.281429
positive regulation of synapse assembly (GO:0051965)	1.08895	1.37014	0.281186
regulation of vascular associated smooth muscle cell proliferation (GO:1904705)	1.26022	1.54053	0.280307
microtubule polymerization or depolymerization (GO:0031109)	-1.99338	-1.71339	0.279985
bicellular tight junction assembly (GO:0070830)	0.718658	0.998228	0.27957
positive regulation of synaptic transmission, glutamatergic (GO:0051968)	1.21171	1.49046	0.278752
positive regulation of release of sequestered calcium ion into cytosol (GO:0051281)	1.20714	1.48493	0.277799
positive regulation of DNA recombination (GO:0045911)	-2.08392	-1.80614	0.277776
atrioventricular valve development (GO:0003171)	1.20414	1.48161	0.277472
nucleoside salvage (GO:0043174)	-1.80321	-1.52655	0.276658
regulation of double-strand break repair via homologous recombination (GO:0010569)	-2.36231	-2.08587	0.276438
positive regulation of cell migration (GO:0030335)	1.42917	1.70406	0.274894
hemopoiesis (GO:0030097)	1.07065	1.34522	0.274569
regulation of cation transmembrane transport (GO:1904062)	1.11536	1.38978	0.274417
regulation of muscle contraction (GO:0006937)	1.02744	1.3017	0.274257
regulation of heart contraction (GO:0008016)	1.48405	1.75583	0.271778
mRNA stabilization (GO:0048255)	-1.45374	-1.18224	0.271495
positive regulation of interleukin-12 production (GO:0032735)	1.00167	1.27285	0.271185
regulation of integrin activation (GO:0033623)	-1.26406	-0.99309	0.270973
cytoplasmic pattern recognition receptor signaling pathway (GO:0002753)	0.754666	1.02511	0.270446
granulocyte chemotaxis (GO:0071621)	1.19056	1.46067	0.270108
negative regulation of cell cycle process (GO:0010948)	-2.44351	-2.17379	0.269727
cilium organization (GO:0044782)	1.33868	1.60826	0.269579
glycolipid biosynthetic process (GO:0009247)	0.831482	1.10079	0.269308
synaptic vesicle exocytosis (GO:0016079)	1.72346	1.99176	0.268299
regulation of supramolecular fiber organization (GO:1902903)	0.804556	1.07134	0.266781
negative regulation of endocytosis (GO:0045806)	1.12991	1.39655	0.26664
angiogenesis involved in wound healing (GO:0060055)	1.24053	1.50673	0.266207
negative regulation of response to wounding (GO:1903035)	0.838445	1.10421	0.265764
regulation of mitochondrial depolarization (GO:0051900)	1.18141	1.44707	0.265655
positive regulation of reactive oxygen species metabolic process (GO:2000379)	1.49707	1.7626	0.265529
positive regulation of Ras protein signal transduction (GO:0046579)	1.30575	1.57105	0.265305
spindle assembly (GO:0051225)	-2.19076	-1.92555	0.265207
oligosaccharide metabolic process (GO:0009311)	1.94703	2.21177	0.264733
negative regulation of blood coagulation (GO:0030195)	1.21925	1.48381	0.264566
endodermal cell differentiation (GO:0035987)	1.09372	1.35758	0.263869
positive regulation of heart contraction (GO:0045823)	0.999117	1.26244	0.263318
canonical Wnt signaling pathway (GO:0060070)	1.28362	1.54694	0.263315
central nervous system neuron differentiation (GO:0021953)	1.02324	1.28567	0.262426
positive regulation of regulatory T cell differentiation (GO:0045591)	1.37594	1.63825	0.262311
mitotic cytokinesis (GO:0000281)	-2.66055	-2.39838	0.262163
interleukin-6-mediated signaling pathway (GO:0070102)	0.520621	0.781689	0.261068
positive regulation of protein phosphorylation (GO:0001934)	1.30085	1.56167	0.26082
negative regulation of myeloid cell differentiation (GO:0045638)	0.747281	1.00795	0.26067
sequestering of extracellular ligand from receptor (GO:0035581)	1.00013	1.26034	0.260207
negative regulation of B cell proliferation (GO:0030889)	1.27468	1.53399	0.259314
plasma membrane bounded cell projection assembly (GO:0120031)	1.55776	1.81701	0.259255
nucleotide metabolic process (GO:0009117)	-1.32606	-1.06689	0.259165
negative regulation of cell aging (GO:0090344)	-1.73662	-1.47861	0.258018
positive regulation of cell-substrate adhesion (GO:0010811)	1.15117	1.40882	0.257656
outflow tract septum morphogenesis (GO:0003148)	1.10368	1.36117	0.257491
positive regulation of lymphocyte differentiation (GO:0045621)	-1.08941	-0.831992	0.257417
regulation of sprouting angiogenesis (GO:1903670)	1.1509	1.40801	0.257111
regulation of histone acetylation (GO:0035065)	-1.37119	-1.11427	0.256924
erythrocyte differentiation (GO:0030218)	1.02797	1.2846	0.256634
pulmonary valve morphogenesis (GO:0003184)	0.98152	1.23784	0.256323
embryonic skeletal system morphogenesis (GO:0048704)	1.02358	1.27898	0.255397
regulation of JNK cascade (GO:0046328)	1.5808	1.83498	0.254179
limb development (GO:0060173)	0.963068	1.21671	0.253645
lymphocyte migration (GO:0072676)	1.12678	1.37994	0.253156
steroid biosynthetic process (GO:0006694)	1.13366	1.3867	0.253041
cytoplasmic sequestering of transcription factor (GO:0042994)	0.914802	1.1675	0.252694
negative regulation of endoplasmic reticulum unfolded protein response (GO:1900102)	1.29492	1.54713	0.25221
positive regulation of phosphatidylinositol 3-kinase signaling (GO:0014068)	1.72177	1.97232	0.250555
vasculogenesis (GO:0001570)	1.18835	1.43862	0.250272
morphogenesis of an epithelium (GO:0002009)	-0.929119	-0.6789	0.250219
carbohydrate derivative biosynthetic process (GO:1901137)	-1.37866	-1.12854	0.250116
synaptic vesicle cycle (GO:0099504)	1.52496	1.77486	0.249899
chemical homeostasis (GO:0048878)	1.20609	1.45576	0.249678
regulation of secretion by cell (GO:1903530)	1.69997	1.94902	0.24905
negative regulation of BMP signaling pathway (GO:0030514)	0.979402	1.22825	0.24885
positive regulation of T cell mediated cytotoxicity (GO:0001916)	1.70112	1.94955	0.24843
aorta development (GO:0035904)	1.20891	1.45731	0.2484
negative regulation of G0 to G1 transition (GO:0070317)	-2.20439	-1.95609	0.248294
calcium ion import (GO:0070509)	0.952987	1.20104	0.248056
regulation of interleukin-1 production (GO:0032652)	0.665987	0.913832	0.247845
positive regulation of epithelial cell differentiation (GO:0030858)	1.20364	1.45115	0.247507
peptide metabolic process (GO:0006518)	1.41208	1.65918	0.247097
RNA biosynthetic process (GO:0032774)	-1.87797	-1.63103	0.24694
positive regulation of osteoblast differentiation (GO:0045669)	0.838362	1.08482	0.246459
regulation of cAMP-dependent protein kinase activity (GO:2000479)	0.611018	0.857476	0.246459
regulation of AMPA receptor activity (GO:2000311)	1.56845	1.81487	0.246416
positive regulation of ATP metabolic process (GO:1903580)	1.84024	2.08623	0.245996
negative regulation of tumor necrosis factor superfamily cytokine production (GO:1903556)	1.37082	1.6168	0.245978
heparan sulfate proteoglycan biosynthetic process (GO:0015012)	0.789205	1.03489	0.245687
regulation of ventricular cardiac muscle cell action potential (GO:0098911)	1.01685	1.26241	0.245555
regulation of endothelial cell chemotaxis (GO:2001026)	1.41713	1.66245	0.245328
chondroitin sulfate metabolic process (GO:0030204)	1.52196	1.76729	0.245326
negative regulation of protein secretion (GO:0050709)	1.62726	1.87128	0.244024
cellular response to nitrogen compound (GO:1901699)	-1.42252	-1.17898	0.243538
interleukin-2-mediated signaling pathway (GO:0038110)	1.16228	1.40485	0.242576
cellular response to interleukin-2 (GO:0071352)	1.16228	1.40485	0.242576
cytokine-mediated signaling pathway (GO:0019221)	1.41883	1.66124	0.242411
pore complex assembly (GO:0046931)	-1.95396	-1.71253	0.241426
positive regulation of macrophage chemotaxis (GO:0010759)	1.24002	1.48109	0.241068
positive regulation of protein localization to cell periphery (GO:1904377)	1.40228	1.64265	0.240379
regulation of receptor-mediated endocytosis (GO:0048259)	0.687737	0.927894	0.240157
insulin secretion (GO:0030073)	0.808155	1.04774	0.239586
hematopoietic progenitor cell differentiation (GO:0002244)	1.31999	1.55941	0.239426
regulation of cellular response to transforming growth factor beta stimulus (GO:1903844)	0.939654	1.17892	0.23927
negative regulation of epithelial cell migration (GO:0010633)	1.19533	1.43455	0.239216
regulation of protein metabolic process (GO:0051246)	0.937636	1.17645	0.238816
regulation of transmembrane receptor protein serine/threonine kinase signaling pathway (GO:0090092)	1.00897	1.2477	0.238725
skeletal muscle tissue development (GO:0007519)	1.14001	1.3787	0.238683
3'-phosphoadenosine 5'-phosphosulfate metabolic process (GO:0050427)	1.28484	1.52172	0.236874
RNA stabilization (GO:0043489)	-1.81458	-1.57791	0.236665
regulation of protein serine/threonine kinase activity (GO:0071900)	-1.97938	-1.74278	0.236598
heart development (GO:0007507)	1.691	1.9272	0.236194
defense response to fungus (GO:0050832)	1.21237	1.44746	0.235095
negative regulation of type I interferon production (GO:0032480)	1.54286	1.77715	0.234291
negative regulation of antigen receptor-mediated signaling pathway (GO:0050858)	1.2701	1.50426	0.234158
positive regulation of cell cycle (GO:0045787)	-1.35707	-1.12293	0.234138
positive regulation of glucose transmembrane transport (GO:0010828)	0.797162	1.03121	0.234047
cellular senescence (GO:0090398)	1.07707	1.31105	0.23398
regulation of sodium ion transport (GO:0002028)	1.51286	1.74591	0.233055
regulation of pri-miRNA transcription by RNA polymerase II (GO:1902893)	1.3441	1.57701	0.232915
toll-like receptor signaling pathway (GO:0002224)	1.05383	1.28667	0.232837
negative regulation of fat cell differentiation (GO:0045599)	0.969889	1.2002	0.230307
sensory organ development (GO:0007423)	1.05557	1.28568	0.230111
cellular response to catecholamine stimulus (GO:0071870)	1.50122	1.73128	0.230064
regulation of Rho protein signal transduction (GO:0035023)	0.904641	1.13456	0.229918
integrin-mediated signaling pathway (GO:0007229)	1.50135	1.73093	0.229573
embryonic limb morphogenesis (GO:0030326)	0.743127	0.972618	0.229492
receptor clustering (GO:0043113)	1.08826	1.31719	0.228926
negative regulation of glycolytic process (GO:0045820)	1.3018	1.53071	0.228904
negative regulation of purine nucleotide metabolic process (GO:1900543)	1.3018	1.53071	0.228904
monocarboxylic acid transport (GO:0015718)	1.18358	1.41006	0.226476
purine-containing compound salvage (GO:0043101)	-1.52384	-1.29776	0.226074
extracellular matrix disassembly (GO:0022617)	1.74829	1.97427	0.225977
pyroptosis (GO:0070269)	1.12017	1.34608	0.225905
macromolecule catabolic process (GO:0009057)	1.22246	1.44797	0.225517
cardiac atrium morphogenesis (GO:0003209)	0.858487	1.08358	0.225096
receptor-mediated endocytosis (GO:0006898)	1.63695	1.86165	0.224707
positive regulation of myeloid leukocyte mediated immunity (GO:0002888)	1.50257	1.7269	0.224331
neurogenesis (GO:0022008)	0.677306	0.901513	0.224207
regulation of nitric-oxide synthase biosynthetic process (GO:0051769)	1.12649	1.35053	0.224048
positive regulation of G protein-coupled receptor signaling pathway (GO:0045745)	-1.05424	-0.830585	0.223658
protein kinase B signaling (GO:0043491)	1.48998	1.7135	0.223524
positive regulation of immune effector process (GO:0002699)	1.09695	1.32044	0.223494
regulation of hydrolase activity (GO:0051336)	1.35948	1.58266	0.22318
cellular response to fibroblast growth factor stimulus (GO:0044344)	-1.40586	-1.18271	0.223152
positive regulation of protein localization to membrane (GO:1905477)	0.991191	1.2138	0.222604
negative regulation of DNA metabolic process (GO:0051053)	-1.12881	-0.906691	0.222119
polyamine metabolic process (GO:0006595)	-1.153	-0.931357	0.221644
neuron maturation (GO:0042551)	1.13289	1.35446	0.221566
positive regulation of heterotypic cell-cell adhesion (GO:0034116)	1.35472	1.5761	0.221378
regulation of neurotransmitter transport (GO:0051588)	1.31191	1.53303	0.221115
protein localization to plasma membrane (GO:0072659)	1.3961	1.61712	0.221024
platelet degranulation (GO:0002576)	1.44446	1.66499	0.220529
positive regulation of lipid catabolic process (GO:0050996)	1.35208	1.57217	0.22009
regulation of lymphocyte proliferation (GO:0050670)	1.47253	1.692	0.219472
negative regulation of catabolic process (GO:0009895)	0.925314	1.1446	0.219288
positive regulation of striated muscle cell differentiation (GO:0051155)	1.31695	1.53619	0.219247
regulation of glycolytic process (GO:0006110)	-2.05342	-1.83467	0.21875
cytoskeleton-dependent cytokinesis (GO:0061640)	-2.57796	-2.35943	0.218532
synaptic vesicle endocytosis (GO:0048488)	1.66785	1.88595	0.218102
chondroitin sulfate catabolic process (GO:0030207)	1.42329	1.64123	0.217936
ganglioside metabolic process (GO:0001573)	1.53542	1.75297	0.217547
cyclooxygenase pathway (GO:0019371)	-0.740714	-0.523203	0.217511
positive regulation of cell division (GO:0051781)	-2.32048	-2.10359	0.21689
mesenchyme morphogenesis (GO:0072132)	0.979355	1.19567	0.216319
cellular component disassembly (GO:0022411)	1.76199	1.97808	0.21609
negative regulation of ion transport (GO:0043271)	1.25549	1.47152	0.216021
respiratory tube development (GO:0030323)	1.66713	1.88279	0.215655
response to muramyl dipeptide (GO:0032495)	1.34495	1.56005	0.215102
protein localization to cilium (GO:0061512)	1.48374	1.69877	0.215032
positive regulation of extracellular matrix organization (GO:1903055)	0.74747	0.962343	0.214873
regulation of cellular component biogenesis (GO:0044087)	-1.14462	-0.929848	0.214772
negative regulation of axonogenesis (GO:0050771)	1.40182	1.61658	0.214757
positive regulation of heart rate (GO:0010460)	1.18474	1.39937	0.214638
relaxation of muscle (GO:0090075)	1.33279	1.54725	0.21446
response to zinc ion (GO:0010043)	1.02898	1.2427	0.213726
positive regulation of JUN kinase activity (GO:0043507)	0.710509	0.923702	0.213193
C4-dicarboxylate transport (GO:0015740)	-0.936164	-0.723179	0.212985
positive regulation of developmental process (GO:0051094)	-1.10748	-0.894771	0.212704
response to lipid (GO:0033993)	1.45342	1.666	0.212572
negative regulation of phosphatase activity (GO:0010923)	1.10648	1.31877	0.212294
protein depolymerization (GO:0051261)	-1.80037	-1.5881	0.212273
adenylate cyclase-inhibiting G protein-coupled receptor signaling pathway (GO:0007193)	1.46252	1.6747	0.212176
positive regulation of tyrosine phosphorylation of STAT protein (GO:0042531)	1.4918	1.70347	0.211675
negative regulation of smooth muscle cell migration (GO:0014912)	1.23723	1.44747	0.210237
macrophage activation (GO:0042116)	1.59482	1.805	0.210182
regulation of filopodium assembly (GO:0051489)	1.30484	1.51498	0.210134
regulation of brown fat cell differentiation (GO:0090335)	1.06305	1.27275	0.209697
regulation of early endosome to late endosome transport (GO:2000641)	1.09654	1.3062	0.209659
negative regulation of phosphoprotein phosphatase activity (GO:0032515)	1.52562	1.73412	0.208497
negative regulation of T cell proliferation (GO:0042130)	1.41155	1.61998	0.208433
positive regulation of protein ubiquitination (GO:0031398)	-1.60299	-1.39504	0.207949
regulation of ion transport (GO:0043269)	1.59021	1.79815	0.207944
neuron migration (GO:0001764)	1.4473	1.65516	0.207859
negative regulation of receptor signaling pathway via STAT (GO:1904893)	0.974032	1.18136	0.207326
regulation of tyrosine phosphorylation of STAT protein (GO:0042509)	1.1645	1.37117	0.206676
positive regulation of mitotic nuclear division (GO:0045840)	-1.82491	-1.61901	0.205898
intracellular pH reduction (GO:0051452)	1.31573	1.52163	0.205892
regulation of glucose import (GO:0046324)	1.1022	1.30799	0.205798
positive regulation of cellular component organization (GO:0051130)	1.09605	1.3018	0.205752
negative regulation of ossification (GO:0030279)	0.874659	1.07932	0.204666
regulation of synaptic vesicle exocytosis (GO:2000300)	1.00559	1.21007	0.204475
positive regulation of calcium ion transport into cytosol (GO:0010524)	1.43405	1.63841	0.204359
positive regulation of leukocyte degranulation (GO:0043302)	1.40026	1.6043	0.204035
central nervous system development (GO:0007417)	1.48445	1.68842	0.203979
negative regulation of blood vessel morphogenesis (GO:2000181)	1.35004	1.55366	0.203623
positive regulation of cell motility (GO:2000147)	1.54713	1.75051	0.203377
cellular response to retinoic acid (GO:0071300)	1.14688	1.35018	0.203296
neurotrophin TRK receptor signaling pathway (GO:0048011)	1.45147	1.65471	0.203236
regulation of dendrite extension (GO:1903859)	1.19923	1.40171	0.202486
positive regulation of dendrite extension (GO:1903861)	1.19923	1.40171	0.202486
response to axon injury (GO:0048678)	0.726307	0.928484	0.202177
phagosome maturation (GO:0090382)	1.40037	1.60203	0.201664
positive regulation of immune system process (GO:0002684)	1.32798	1.52913	0.20115
cell-matrix adhesion (GO:0007160)	1.47669	1.67771	0.201027
linoleic acid metabolic process (GO:0043651)	0.953332	1.15398	0.200653
nucleotide-binding oligomerization domain containing signaling pathway (GO:0070423)	0.404439	0.604816	0.200378
regulation of cell migration (GO:0030334)	1.64242	1.84257	0.200143
nucleobase-containing compound biosynthetic process (GO:0034654)	-1.88269	-1.68445	0.198234
regulation of leukocyte cell-cell adhesion (GO:1903037)	1.04321	1.24128	0.19807
protein localization to cell surface (GO:0034394)	1.11083	1.30879	0.19796
post-translational protein modification (GO:0043687)	-1.14125	-0.943469	0.19778
positive regulation of protein tyrosine kinase activity (GO:0061098)	1.65172	1.84937	0.197648
nucleobase-containing small molecule catabolic process (GO:0034656)	-0.910966	-0.713591	0.197375
covalent chromatin modification (GO:0016569)	-1.87077	-1.67424	0.196535
beta-catenin-TCF complex assembly (GO:1904837)	-1.1732	-0.976684	0.196518
cellular defense response (GO:0006968)	1.56742	1.76374	0.196327
positive regulation of myelination (GO:0031643)	0.812724	1.00905	0.196321
positive regulation of cellular metabolic process (GO:0031325)	1.30601	1.50228	0.196268
negative regulation of cellular process (GO:0048523)	1.15386	1.35013	0.196265
positive regulation of dendritic spine development (GO:0060999)	0.581731	0.777838	0.196107
calcium-ion regulated exocytosis (GO:0017156)	1.29042	1.4864	0.195984
positive regulation of receptor-mediated endocytosis (GO:0048260)	1.16574	1.36164	0.195898
intrinsic apoptotic signaling pathway in response to DNA damage (GO:0008630)	-1.37426	-1.17836	0.195895
regulation of cellular macromolecule biosynthetic process (GO:2000112)	-1.21588	-1.02076	0.195115
regulation of blood vessel endothelial cell migration (GO:0043535)	1.29581	1.49085	0.195042
regulation of wound healing (GO:0061041)	1.17386	1.36874	0.194877
regulation of smooth muscle contraction (GO:0006940)	0.799582	0.992459	0.192876
regulation of smoothened signaling pathway (GO:0008589)	0.823682	1.01649	0.192807
cognition (GO:0050890)	1.17788	1.3701	0.192224
glycogen metabolic process (GO:0005977)	0.820173	1.01238	0.192208
negative regulation of interleukin-1 production (GO:0032692)	1.30288	1.49445	0.191567
regulation of cellular protein catabolic process (GO:1903362)	0.926815	1.11817	0.191353
negative regulation of cytokine production (GO:0001818)	1.78698	1.97833	0.191349
positive regulation of cell junction assembly (GO:1901890)	1.40071	1.59206	0.191344
zinc ion homeostasis (GO:0055069)	0.617375	0.808438	0.191063
cellular zinc ion homeostasis (GO:0006882)	0.617375	0.808438	0.191063
negative regulation of T cell receptor signaling pathway (GO:0050860)	1.01771	1.20877	0.191059
positive regulation of lipid transport (GO:0032370)	0.938579	1.12943	0.190852
peptidyl-lysine methylation (GO:0018022)	-1.90467	-1.714	0.190662
positive regulation of transmembrane receptor protein serine/threonine kinase signaling pathway (GO:0090100)	1.06389	1.25454	0.190649
response to copper ion (GO:0046688)	1.21913	1.40962	0.190489
positive regulation of telomerase activity (GO:0051973)	-2.10971	-1.91939	0.190323
lymphocyte chemotaxis (GO:0048247)	1.33975	1.52938	0.189624
negative regulation of protein localization to plasma membrane (GO:1903077)	1.32904	1.51859	0.189548
ceramide biosynthetic process (GO:0046513)	1.53221	1.72155	0.189332
positive regulation of activated T cell proliferation (GO:0042104)	0.94418	1.13344	0.189263
chromatin organization (GO:0006325)	-1.55637	-1.36746	0.188909
regulation of insulin secretion involved in cellular response to glucose stimulus (GO:0061178)	1.49003	1.67893	0.188904
positive regulation of blood vessel endothelial cell migration (GO:0043536)	1.20083	1.38959	0.188752
mitotic spindle assembly (GO:0090307)	-2.47113	-2.28239	0.188741
stem cell development (GO:0048864)	-1.11689	-0.928148	0.188739
regulation of ion transmembrane transport (GO:0034765)	1.43896	1.6275	0.188538
mitochondrial genome maintenance (GO:0000002)	-1.22779	-1.03928	0.188506
T cell mediated immunity (GO:0002456)	1.25417	1.44198	0.187806
fatty acid beta-oxidation using acyl-CoA oxidase (GO:0033540)	1.07486	1.26264	0.18778
diol metabolic process (GO:0034311)	-1.05153	-0.863884	0.187649
negative regulation of protein transport (GO:0051224)	1.09651	1.28377	0.187263
regulation of intracellular transport (GO:0032386)	0.699345	0.886154	0.186809
response to retinoic acid (GO:0032526)	1.28886	1.47565	0.186788
circulatory system development (GO:0072359)	1.63799	1.82365	0.185666
fibroblast growth factor receptor signaling pathway (GO:0008543)	-1.66395	-1.47846	0.185491
regulation of cytokine production (GO:0001817)	1.62753	1.81297	0.185434
negative regulation of epithelial cell apoptotic process (GO:1904036)	1.65405	1.8393	0.185248
glutamate receptor signaling pathway (GO:0007215)	1.455	1.64009	0.185089
long-term synaptic potentiation (GO:0060291)	1.54096	1.7258	0.184842
lipoxygenase pathway (GO:0019372)	1.22494	1.40957	0.184638
positive regulation of erythrocyte differentiation (GO:0045648)	-0.974431	-0.789858	0.184573
cardiac ventricle morphogenesis (GO:0003208)	1.1592	1.34297	0.183772
regulation of protein catabolic process (GO:0042176)	-1.17183	-0.988687	0.183146
negative regulation of epithelial cell proliferation (GO:0050680)	1.08743	1.27051	0.183073
calcium-mediated signaling (GO:0019722)	1.61356	1.79609	0.182533
regulation of endothelial cell apoptotic process (GO:2000351)	1.69052	1.87288	0.182361
positive regulation of endothelial cell migration (GO:0010595)	1.32886	1.51117	0.182306
muscle cell development (GO:0055001)	1.00928	1.19083	0.181555
positive regulation of protein processing (GO:0010954)	0.798757	0.980219	0.181462
response to interferon-gamma (GO:0034341)	1.35938	1.54076	0.18138
positive regulation of lymphocyte migration (GO:2000403)	1.17952	1.36045	0.180923
transepithelial transport (GO:0070633)	1.2051	1.38585	0.180752
sphingolipid biosynthetic process (GO:0030148)	0.765752	0.946256	0.180504
protein-containing complex assembly (GO:0065003)	-0.881303	-0.701191	0.180112
negative regulation of endothelial cell apoptotic process (GO:2000352)	1.48143	1.66142	0.179992
histone modification (GO:0016570)	-1.81116	-1.6313	0.179854
artery development (GO:0060840)	1.17461	1.35416	0.179553
positive regulation of transmembrane transport (GO:0034764)	0.736264	0.915747	0.179483
organic cyclic compound biosynthetic process (GO:1901362)	0.850143	1.02903	0.178884
regulation of cholesterol storage (GO:0010885)	1.70736	1.88602	0.178664
embryonic hemopoiesis (GO:0035162)	1.29371	1.47237	0.178657
regulation of phosphate metabolic process (GO:0019220)	-1.12548	-0.946968	0.178512
regulation of mRNA polyadenylation (GO:1900363)	-1.3007	-1.12317	0.17753
response to reactive oxygen species (GO:0000302)	1.34504	1.52232	0.177284
cellular response to transforming growth factor beta stimulus (GO:0071560)	1.15986	1.33681	0.176947
positive regulation of transport (GO:0051050)	1.48543	1.66237	0.176943
regulation of cell population proliferation (GO:0042127)	1.04405	1.21989	0.175846
eye development (GO:0001654)	1.1472	1.323	0.175797
positive regulation of blood coagulation (GO:0030194)	0.954055	1.12981	0.175757
blood vessel diameter maintenance (GO:0097746)	1.2087	1.38387	0.175161
negative regulation of tumor necrosis factor production (GO:0032720)	1.44041	1.61546	0.175051
negative regulation of cation transmembrane transport (GO:1904063)	-0.882886	-0.708345	0.174541
negative regulation of myeloid leukocyte differentiation (GO:0002762)	0.766543	0.941027	0.174484
cellular response to topologically incorrect protein (GO:0035967)	0.744953	0.919357	0.174403
positive regulation of lymphocyte chemotaxis (GO:0140131)	1.26655	1.44094	0.174387
heterophilic cell-cell adhesion via plasma membrane cell adhesion molecules (GO:0007157)	1.4487	1.62295	0.174252
protein catabolic process (GO:0030163)	1.10067	1.27455	0.173875
positive regulation of DNA repair (GO:0045739)	-2.19875	-2.02502	0.173732
regulation of ubiquitin-dependent protein catabolic process (GO:2000058)	0.495522	0.668734	0.173212
regulation of peptidase activity (GO:0052547)	0.825242	0.998373	0.173131
regulation of catabolic process (GO:0009894)	-1.00928	-0.836337	0.172941
positive regulation of peptidyl-serine phosphorylation (GO:0033138)	1.05284	1.22563	0.172796
neural crest cell differentiation (GO:0014033)	-1.12969	-0.957506	0.17218
negative regulation of cell migration (GO:0030336)	1.29606	1.46811	0.172046
protein modification process (GO:0036211)	-0.983999	-0.812683	0.171316
negative regulation of endothelial cell migration (GO:0010596)	1.364	1.53522	0.171222
negative regulation of hydrolase activity (GO:0051346)	0.582201	0.75307	0.170869
endoderm formation (GO:0001706)	1.40544	1.57571	0.170275
membrane fusion (GO:0061025)	0.849218	1.01942	0.170206
positive regulation of protein-containing complex assembly (GO:0031334)	-1.06682	-0.896703	0.170113
regulation of cysteine-type endopeptidase activity (GO:2000116)	1.3385	1.50797	0.16947
monocarboxylic acid biosynthetic process (GO:0072330)	0.553354	0.722682	0.169328
tube closure (GO:0060606)	-0.882697	-0.713765	0.168931
positive regulation of endocytosis (GO:0045807)	1.14242	1.31131	0.16889
negative regulation of nucleic acid-templated transcription (GO:1903507)	-1.19277	-1.02416	0.16861
ventricular septum morphogenesis (GO:0060412)	1.21334	1.3817	0.168355
regulation of mitochondrial outer membrane permeabilization involved in apoptotic signaling pathway (GO:1901028)	0.819693	0.98771	0.168017
negative regulation of cell junction assembly (GO:1901889)	1.37022	1.53816	0.16794
positive regulation of nuclear-transcribed mRNA catabolic process, deadenylation-dependent decay (GO:1900153)	0.723496	0.890889	0.167393
regulation of nuclear-transcribed mRNA catabolic process, deadenylation-dependent decay (GO:1900151)	0.723496	0.890889	0.167393
cellular response to hypoxia (GO:0071456)	-1.21968	-1.05254	0.167146
antigen processing and presentation of exogenous peptide antigen via MHC class I, TAP-dependent (GO:0002479)	-1.53928	-1.3729	0.166374
stress-activated MAPK cascade (GO:0051403)	1.28681	1.45317	0.16636
negative regulation of peptidyl-threonine phosphorylation (GO:0010801)	1.52281	1.68855	0.165738
negative regulation of cytokine production involved in immune response (GO:0002719)	1.39361	1.5592	0.165594
regulation of extrinsic apoptotic signaling pathway in absence of ligand (GO:2001239)	1.49268	1.65819	0.165515
regulation of protein targeting to membrane (GO:0090313)	0.976223	1.14139	0.165162
positive regulation of catalytic activity (GO:0043085)	-1.25545	-1.09066	0.164796
positive regulation of excitatory postsynaptic potential (GO:2000463)	1.26741	1.43196	0.164555
regulation of G2/M transition of mitotic cell cycle (GO:0010389)	-2.84462	-2.68046	0.164163
mitochondrial calcium ion homeostasis (GO:0051560)	-1.11715	-0.954545	0.162608
regulation of cellular ketone metabolic process (GO:0010565)	-1.96889	-1.80668	0.162205
regulation of double-strand break repair via nonhomologous end joining (GO:2001032)	-1.50562	-1.34417	0.161448
primary neural tube formation (GO:0014020)	-0.898726	-0.737973	0.160753
receptor catabolic process (GO:0032801)	0.96474	1.12533	0.160591
positive regulation of T cell differentiation (GO:0045582)	1.34307	1.50317	0.160105
regulation of sequestering of triglyceride (GO:0010889)	1.38329	1.54289	0.159593
chromosome organization (GO:0051276)	-2.33773	-2.17834	0.159385
regulation of protein tyrosine kinase activity (GO:0061097)	1.70705	1.86567	0.158622
regulation of erythrocyte differentiation (GO:0045646)	0.834441	0.992397	0.157956
regulation of calcium ion-dependent exocytosis (GO:0017158)	1.55589	1.71356	0.157669
cellular response to alcohol (GO:0097306)	-1.15279	-0.995757	0.157036
mRNA cleavage involved in mRNA processing (GO:0098787)	-1.38892	-1.23198	0.156939
regulation of mitotic spindle organization (GO:0060236)	-1.95244	-1.79659	0.155845
membrane lipid biosynthetic process (GO:0046467)	-0.671061	-0.515978	0.155083
cellular response to BMP stimulus (GO:0071773)	1.21336	1.36837	0.155006
positive regulation of cellular component movement (GO:0051272)	0.691662	0.846493	0.154831
glucose 6-phosphate metabolic process (GO:0051156)	-0.973273	-0.818818	0.154454
vascular process in circulatory system (GO:0003018)	0.658432	0.812851	0.154419
regulation of tube diameter (GO:0035296)	0.658432	0.812851	0.154419
regulation of tissue remodeling (GO:0034103)	1.25418	1.40842	0.154236
protein localization to chromatin (GO:0071168)	-1.95715	-1.80315	0.153999
negative regulation of sprouting angiogenesis (GO:1903671)	1.06464	1.21861	0.153978
regulation of macrophage derived foam cell differentiation (GO:0010743)	1.47539	1.62819	0.152802
positive regulation of ATPase activity (GO:0032781)	-1.41453	-1.26215	0.15238
positive regulation of Wnt signaling pathway (GO:0030177)	-1.20107	-1.04933	0.15174
positive regulation of glucose import (GO:0046326)	0.861423	1.01281	0.151384
regulation of bone mineralization (GO:0030500)	1.70522	1.8565	0.151276
G1/S transition of mitotic cell cycle (GO:0000082)	-2.41797	-2.26675	0.151228
regulation of signal transduction by p53 class mediator (GO:1901796)	-2.69981	-2.54887	0.150933
cellular response to exogenous dsRNA (GO:0071360)	0.821025	0.971594	0.150569
regulation of telomere maintenance via telomere lengthening (GO:1904356)	-1.20543	-1.05545	0.149982
establishment or maintenance of apical/basal cell polarity (GO:0035088)	1.00378	1.15354	0.149755
positive regulation of phosphate metabolic process (GO:0045937)	0.762131	0.911844	0.149712
interleukin-1-mediated signaling pathway (GO:0070498)	-1.40345	-1.25389	0.149564
defense response to bacterium (GO:0042742)	1.83322	1.98217	0.148953
regulation of immunoglobulin production (GO:0002637)	1.30933	1.45797	0.148636
neural crest cell migration (GO:0001755)	1.36716	1.51566	0.148504
glycosaminoglycan catabolic process (GO:0006027)	1.77553	1.9237	0.148171
B cell proliferation (GO:0042100)	-1.08034	-0.932827	0.147515
diacylglycerol metabolic process (GO:0046339)	1.40071	1.5474	0.146689
positive regulation of cell death (GO:0010942)	1.2389	1.38545	0.14655
neural tube closure (GO:0001843)	-0.849505	-0.70336	0.146145
cellular response to interleukin-6 (GO:0071354)	0.510566	0.656573	0.146007
regulation of spindle organization (GO:0090224)	-1.93554	-1.78955	0.145998
interleukin-35-mediated signaling pathway (GO:0070757)	0.829961	0.975239	0.145277
regulation of protein modification process (GO:0031399)	0.895636	1.04021	0.144573
transport across blood-brain barrier (GO:0150104)	1.2138	1.35802	0.144224
positive regulation of small GTPase mediated signal transduction (GO:0051057)	1.20467	1.34883	0.144157
regulation of epithelial cell proliferation (GO:0050678)	1.39003	1.53329	0.143257
negative regulation of wound healing (GO:0061045)	1.23955	1.38227	0.14272
actin filament bundle organization (GO:0061572)	1.37845	1.52042	0.141963
DNA-templated transcription, initiation (GO:0006352)	-1.12722	-0.98552	0.1417
steroid metabolic process (GO:0008202)	1.78919	1.92959	0.140397
replicative senescence (GO:0090399)	-1.44065	-1.30032	0.140332
regulation of potassium ion transmembrane transporter activity (GO:1901016)	0.590637	0.730504	0.139867
transition metal ion homeostasis (GO:0055076)	0.927366	1.06722	0.139854
cellular response to steroid hormone stimulus (GO:0071383)	0.651881	0.791558	0.139677
microtubule nucleation (GO:0007020)	-1.31346	-1.17409	0.139374
negative chemotaxis (GO:0050919)	1.41822	1.5563	0.138082
cellular protein catabolic process (GO:0044257)	0.712367	0.850161	0.137794
positive regulation of growth (GO:0045927)	-1.18611	-1.04902	0.137088
protein export from nucleus (GO:0006611)	-1.65829	-1.52151	0.13678
muscle contraction (GO:0006936)	1.62698	1.76341	0.136429
iron ion transport (GO:0006826)	1.51532	1.65149	0.13617
positive regulation of macrophage migration (GO:1905523)	1.47474	1.61033	0.135592
cellular polysaccharide catabolic process (GO:0044247)	1.27358	1.40917	0.13559
protein localization to cell periphery (GO:1990778)	1.44716	1.58243	0.135263
regulation of telomere capping (GO:1904353)	-1.59415	-1.45895	0.135191
branching morphogenesis of an epithelial tube (GO:0048754)	0.773627	0.908569	0.134943
positive regulation of neurogenesis (GO:0050769)	1.00538	1.14016	0.134786
modulation of excitatory postsynaptic potential (GO:0098815)	1.15557	1.29002	0.134452
regulation of vesicle-mediated transport (GO:0060627)	1.51094	1.64512	0.134188
carnitine metabolic process (GO:0009437)	0.65787	0.79153	0.13366
response to X-ray (GO:0010165)	-1.87631	-1.74325	0.133066
negative regulation of macrophage activation (GO:0043031)	1.47977	1.6127	0.132931
cellular response to interleukin-15 (GO:0071350)	1.13212	1.26503	0.132911
interleukin-15-mediated signaling pathway (GO:0035723)	1.13212	1.26503	0.132911
in utero embryonic development (GO:0001701)	0.874378	1.00721	0.132833
negative regulation of interleukin-1 beta production (GO:0032691)	1.2184	1.3509	0.132498
female gamete generation (GO:0007292)	-1.08333	-0.950899	0.132428
regulation of nitric oxide biosynthetic process (GO:0045428)	1.15566	1.28728	0.131625
positive regulation of substrate adhesion-dependent cell spreading (GO:1900026)	0.688517	0.819959	0.131442
NIK/NF-kappaB signaling (GO:0038061)	-1.95581	-1.82447	0.131347
cellular response to corticosteroid stimulus (GO:0071384)	0.967961	1.09886	0.1309
regulation of cyclin-dependent protein serine/threonine kinase activity (GO:0000079)	-2.20146	-2.07075	0.13071
muscle cell differentiation (GO:0042692)	1.15798	1.2884	0.130415
negative regulation of Notch signaling pathway (GO:0045746)	0.827088	0.957352	0.130264
phosphatidylcholine acyl-chain remodeling (GO:0036151)	1.39648	1.52669	0.130212
regulation of glycogen biosynthetic process (GO:0005979)	0.987685	1.11758	0.129893
mononuclear cell differentiation (GO:1903131)	1.58174	1.71115	0.129401
N-glycan processing (GO:0006491)	1.29525	1.42398	0.128733
regulation of cell adhesion (GO:0030155)	1.30364	1.43216	0.128526
regulation of cell division (GO:0051302)	-1.89348	-1.7652	0.128278
response to peptide hormone (GO:0043434)	1.0268	1.15451	0.127716
regulation of establishment of cell polarity (GO:2000114)	-0.852436	-0.724755	0.127681
positive regulation of cell communication (GO:0010647)	1.34903	1.4758	0.126761
negative regulation of insulin secretion (GO:0046676)	1.23368	1.36042	0.126735
protein peptidyl-prolyl isomerization (GO:0000413)	-1.49855	-1.37226	0.126292
ruffle organization (GO:0031529)	1.25523	1.3815	0.126263
aspartate family amino acid catabolic process (GO:0009068)	-0.672656	-0.546445	0.12621
cellular response to light stimulus (GO:0071482)	-1.97808	-1.85196	0.126113
nuclear membrane organization (GO:0071763)	-1.24339	-1.11831	0.125089
positive regulation of pattern recognition receptor signaling pathway (GO:0062208)	0.711808	0.83649	0.124682
cellular response to estradiol stimulus (GO:0071392)	0.885426	1.0099	0.124477
regulation of cell-cell adhesion (GO:0022407)	0.960328	1.08436	0.124028
peptidyl-lysine dimethylation (GO:0018027)	-1.63923	-1.5153	0.123927
establishment of spindle orientation (GO:0051294)	-1.81251	-1.68897	0.123535
regulation of vascular endothelial growth factor production (GO:0010574)	0.94497	1.06845	0.12348
cellular protein-containing complex assembly (GO:0034622)	-1.9236	-1.80016	0.123439
cellular response to chemokine (GO:1990869)	1.23661	1.35955	0.122939
negative regulation of defense response (GO:0031348)	1.49087	1.61352	0.122657
positive regulation of canonical Wnt signaling pathway (GO:0090263)	-1.24301	-1.12063	0.122382
regulation of protein localization to plasma membrane (GO:1903076)	1.74504	1.8671	0.122054
regulation of protein kinase A signaling (GO:0010738)	-0.831357	-0.709478	0.121879
mitotic sister chromatid cohesion (GO:0007064)	-1.56101	-1.43921	0.121802
programmed necrotic cell death (GO:0097300)	0.761386	0.882639	0.121253
positive regulation of proteolysis involved in cellular protein catabolic process (GO:1903052)	0.694286	0.815383	0.121097
cellular response to UV (GO:0034644)	-1.73387	-1.61299	0.12088
positive regulation of nitric oxide metabolic process (GO:1904407)	1.14215	1.26286	0.120719
positive regulation of nitric oxide biosynthetic process (GO:0045429)	1.14215	1.26286	0.120719
regulation of vacuole organization (GO:0044088)	1.11946	1.24004	0.120579
regulation of cytokinesis (GO:0032465)	-2.46284	-2.34229	0.120543
regulation of macrophage cytokine production (GO:0010935)	1.15047	1.27075	0.120278
vascular endothelial growth factor receptor signaling pathway (GO:0048010)	1.54143	1.66093	0.119494
epithelial cell development (GO:0002064)	1.36742	1.48683	0.119411
sarcomere organization (GO:0045214)	0.820598	0.939894	0.119296
glycerophospholipid catabolic process (GO:0046475)	1.50871	1.62798	0.119264
proteolysis involved in cellular protein catabolic process (GO:0051603)	1.2053	1.32437	0.119071
mesenchymal cell development (GO:0014031)	-1.12101	-1.00227	0.118743
positive regulation of chemokine production (GO:0032722)	1.57929	1.69801	0.118718
actin filament bundle assembly (GO:0051017)	1.36075	1.47929	0.118537
protein palmitoylation (GO:0018345)	0.600565	0.718613	0.118048
cellular response to glucocorticoid stimulus (GO:0071385)	1.05532	1.17328	0.117954
regulation of fibroblast migration (GO:0010762)	0.884163	1.00163	0.117468
regulation of steroid biosynthetic process (GO:0050810)	1.41372	1.52962	0.115904
cellular response to copper ion (GO:0071280)	1.05062	1.16637	0.115756
ventricular cardiac muscle tissue development (GO:0003229)	1.12215	1.2377	0.115553
regulation of gene expression (GO:0010468)	0.999482	1.11469	0.115209
regulation of cell cycle process (GO:0010564)	-2.44885	-2.33409	0.114759
regulation of mRNA metabolic process (GO:1903311)	-1.13677	-1.02283	0.113944
cellular response to drug (GO:0035690)	0.800555	0.914354	0.113799
regulation of oxidative phosphorylation (GO:0002082)	1.38424	1.49716	0.11292
regulation of plasma membrane bounded cell projection assembly (GO:0120032)	1.31956	1.43247	0.112903
response to estradiol (GO:0032355)	0.915095	1.02797	0.112878
determination of left/right symmetry (GO:0007368)	1.0527	1.16504	0.11234
anion transport (GO:0006820)	0.729888	0.842152	0.112263
regulation of stem cell population maintenance (GO:2000036)	-1.50487	-1.39267	0.112194
positive regulation of carbohydrate metabolic process (GO:0045913)	1.94624	2.05817	0.111929
carboxylic acid transmembrane transport (GO:1905039)	0.909873	1.0216	0.111728
regulation of small molecule metabolic process (GO:0062012)	1.47034	1.58178	0.111433
cardiac muscle cell differentiation (GO:0055007)	1.37572	1.48635	0.110633
regulation of histone H3-K9 methylation (GO:0051570)	-1.82957	-1.71904	0.110531
positive regulation of T cell migration (GO:2000406)	1.27852	1.38903	0.110512
ATP-dependent chromatin remodeling (GO:0043044)	-1.83013	-1.71985	0.110288
cardiac muscle cell contraction (GO:0086003)	1.67237	1.78232	0.109955
regulation of Ras protein signal transduction (GO:0046578)	0.889884	0.999259	0.109375
protein N-linked glycosylation (GO:0006487)	0.712612	0.82178	0.109168
positive regulation of triglyceride metabolic process (GO:0090208)	1.05522	1.16421	0.108982
positive regulation of ubiquitin-protein transferase activity (GO:0051443)	-1.96852	-1.85995	0.108571
regulation of developmental growth (GO:0048638)	1.12572	1.2338	0.108079
intermediate filament organization (GO:0045109)	1.43441	1.54225	0.10784
positive regulation of nervous system process (GO:0031646)	0.937237	1.04491	0.107674
response to cytokine (GO:0034097)	1.49157	1.59912	0.10755
positive regulation of double-strand break repair (GO:2000781)	-2.06979	-1.96312	0.106669
response to peptide (GO:1901652)	0.886478	0.992977	0.1065
keratan sulfate catabolic process (GO:0042340)	1.58379	1.69004	0.106256
regulation of ubiquitin-protein transferase activity (GO:0051438)	-1.56406	-1.45787	0.10619
negative regulation of interleukin-6 production (GO:0032715)	1.67598	1.78211	0.106132
protein localization to membrane (GO:0072657)	1.4305	1.53659	0.106091
regulation of endothelial cell proliferation (GO:0001936)	1.45913	1.56512	0.105986
organic acid transport (GO:0015849)	1.09119	1.19569	0.104508
negative regulation of leukocyte cell-cell adhesion (GO:1903038)	1.46384	1.56761	0.103769
glycerophospholipid metabolic process (GO:0006650)	1.64434	1.74729	0.102951
protein targeting to lysosome (GO:0006622)	-1.06337	-0.960493	0.102876
positive regulation of cilium assembly (GO:0045724)	0.849136	0.951965	0.102829
positive regulation of interferon-beta production (GO:0032728)	0.871662	0.974446	0.102784
regulation of histone deacetylation (GO:0031063)	0.90761	1.00999	0.102377
sterol metabolic process (GO:0016125)	1.55348	1.65576	0.102273
glutamate metabolic process (GO:0006536)	-0.790498	-0.688582	0.101917
ion homeostasis (GO:0050801)	1.08156	1.18346	0.101898
regulation of transcription from RNA polymerase II promoter in response to stress (GO:0043618)	-1.54906	-1.44719	0.101863
cellular iron ion homeostasis (GO:0006879)	0.719014	0.820789	0.101775
cell cycle G1/S phase transition (GO:0044843)	-2.14539	-2.04402	0.101368
positive regulation of MAP kinase activity (GO:0043406)	0.942734	1.04406	0.101329
negative regulation of cell growth (GO:0030308)	1.21937	1.32058	0.101202
positive regulation of cellular protein localization (GO:1903829)	-1.46279	-1.36223	0.100559
visual system development (GO:0150063)	1.18405	1.28444	0.100397
regulation of mitotic cell cycle phase transition (GO:1901990)	-2.8618	-2.76194	0.0998607
supramolecular fiber organization (GO:0097435)	1.30068	1.40026	0.0995776
DNA conformation change (GO:0071103)	-2.18959	-2.09005	0.0995479
glucan catabolic process (GO:0009251)	1.22569	1.32495	0.0992575
epidermis development (GO:0008544)	0.966449	1.06563	0.0991831
regulation of membrane repolarization (GO:0060306)	1.14911	1.24723	0.098121
actin filament organization (GO:0007015)	1.53958	1.63765	0.0980717
regulation of transcription from RNA polymerase II promoter in response to hypoxia (GO:0061418)	-1.59978	-1.50213	0.097655
positive regulation of defense response to virus by host (GO:0002230)	1.00915	1.10572	0.0965733
adaptive immune response based on somatic recombination of immune receptors built from immunoglobulin superfamily domains (GO:0002460)	0.888007	0.983721	0.0957146
regulation of epidermal growth factor receptor signaling pathway (GO:0042058)	1.33825	1.43385	0.0955957
positive regulation of T cell chemotaxis (GO:0010820)	1.0741	1.16954	0.0954437
regulation of protein acetylation (GO:1901983)	1.12721	1.2225	0.0952979
positive regulation of insulin secretion involved in cellular response to glucose stimulus (GO:0035774)	1.3494	1.44468	0.0952805
vascular endothelial growth factor signaling pathway (GO:0038084)	1.46965	1.56422	0.094569
interleukin-7-mediated signaling pathway (GO:0038111)	0.878159	0.972384	0.0942253
cellular response to interleukin-7 (GO:0098761)	0.878159	0.972384	0.0942253
cytoplasmic microtubule organization (GO:0031122)	0.770386	0.864243	0.0938571
retrograde vesicle-mediated transport, Golgi to endoplasmic reticulum (GO:0006890)	-1.37704	-1.28372	0.0933205
cardiac muscle tissue morphogenesis (GO:0055008)	1.0574	1.15017	0.0927638
negative regulation of cell differentiation (GO:0045596)	1.04473	1.13743	0.0926982
mitotic G1 DNA damage checkpoint signaling (GO:0031571)	-2.26967	-2.17699	0.092683
regulation of leukocyte migration (GO:0002685)	1.24235	1.33437	0.0920187
membrane protein ectodomain proteolysis (GO:0006509)	1.40537	1.4973	0.0919254
regulation of type I interferon-mediated signaling pathway (GO:0060338)	0.842452	0.933942	0.0914902
positive regulation of immunoglobulin production (GO:0002639)	0.859967	0.951069	0.091102
positive regulation of epithelial cell proliferation (GO:0050679)	1.38032	1.47137	0.0910474
heterochromatin assembly (GO:0031507)	-1.47695	-1.38647	0.0904813
leukocyte adhesion to vascular endothelial cell (GO:0061756)	1.15704	1.24719	0.0901511
protein tetramerization (GO:0051262)	-0.990205	-0.900334	0.0898713
cellular response to sterol (GO:0036315)	1.36901	1.45877	0.0897624
positive regulation of morphogenesis of an epithelium (GO:1905332)	1.34259	1.43137	0.0887848
regulation of nucleocytoplasmic transport (GO:0046822)	0.552904	0.641576	0.0886726
phospholipid biosynthetic process (GO:0008654)	0.777369	0.865278	0.0879086
regulation of catecholamine secretion (GO:0050433)	1.65029	1.73764	0.0873504
negative regulation of intrinsic apoptotic signaling pathway by p53 class mediator (GO:1902254)	-1.11227	-1.02555	0.0867269
negative regulation of DNA binding (GO:0043392)	0.896903	0.983111	0.0862077
carbohydrate derivative transport (GO:1901264)	1.16463	1.25033	0.0857013
cellular response to dsRNA (GO:0071359)	0.747118	0.832802	0.0856845
establishment of mitotic spindle orientation (GO:0000132)	-1.88373	-1.79811	0.0856272
positive regulation of cell-cell adhesion (GO:0022409)	1.62047	1.70601	0.0855363
oligodendrocyte development (GO:0014003)	-0.818655	-0.733183	0.085472
regulation of signal transduction (GO:0009966)	1.2971	1.38254	0.085438
positive regulation of hormone secretion (GO:0046887)	1.28636	1.3705	0.0841362
negative regulation of cell motility (GO:2000146)	1.33266	1.4166	0.0839424
BMP signaling pathway (GO:0030509)	1.29344	1.37708	0.0836413
regulation of RNA export from nucleus (GO:0046831)	-1.41284	-1.33067	0.0821651
glycerolipid catabolic process (GO:0046503)	1.32009	1.40218	0.0820899
positive regulation of calcium ion transmembrane transport (GO:1904427)	1.33767	1.41953	0.0818614
regulation of cellular protein metabolic process (GO:0032268)	-1.05877	-0.977271	0.0815031
natural killer cell activation (GO:0030101)	1.45049	1.53081	0.0803246
iron ion homeostasis (GO:0055072)	0.688722	0.768684	0.0799618
negative regulation of peptidyl-tyrosine phosphorylation (GO:0050732)	1.22757	1.30718	0.0796125
regulation of protein dephosphorylation (GO:0035304)	-0.855306	-0.775888	0.0794182
cellular response to hexose stimulus (GO:0071331)	1.31716	1.39623	0.0790684
regulation of calcineurin-NFAT signaling cascade (GO:0070884)	1.02735	1.10609	0.0787395
negative regulation of neurogenesis (GO:0050768)	1.12508	1.20378	0.0787034
regulation of neuron apoptotic process (GO:0043523)	1.59099	1.66967	0.0786776
organelle fission (GO:0048285)	0.864146	0.942781	0.0786344
negative regulation of developmental process (GO:0051093)	1.02236	1.10088	0.0785194
positive regulation of cartilage development (GO:0061036)	1.19653	1.27486	0.0783238
arachidonic acid metabolic process (GO:0019369)	1.30026	1.37839	0.0781355
cellular amino acid catabolic process (GO:0009063)	0.52961	0.607645	0.0780351
positive regulation of ion transmembrane transporter activity (GO:0032414)	1.47934	1.55702	0.0776815
negative regulation of platelet activation (GO:0010544)	1.42586	1.5031	0.0772447
regulation of apoptotic process (GO:0042981)	-1.08192	-1.0055	0.0764162
response to alcohol (GO:0097305)	0.640836	0.71713	0.0762947
secondary alcohol biosynthetic process (GO:1902653)	0.774923	0.850676	0.0757522
androgen metabolic process (GO:0008209)	0.989808	1.06545	0.0756391
epithelial cell differentiation (GO:0030855)	0.972733	1.04749	0.0747573
histone H3 deacetylation (GO:0070932)	-1.07303	-0.999515	0.073514
negative regulation of intrinsic apoptotic signaling pathway in response to DNA damage by p53 class mediator (GO:1902166)	-1.41608	-1.34304	0.0730382
negative regulation of histone modification (GO:0031057)	-1.55599	-1.48305	0.0729375
protein auto-ADP-ribosylation (GO:0070213)	-1.11112	-1.03924	0.071881
epithelial cell morphogenesis (GO:0003382)	0.843575	0.914224	0.0706482
peptidyl-proline modification (GO:0018208)	-1.57585	-1.50582	0.0700342
collagen fibril organization (GO:0030199)	1.51292	1.58248	0.0695573
positive regulation of purine nucleotide metabolic process (GO:1900544)	1.90484	1.97438	0.0695436
positive regulation of glycolytic process (GO:0045821)	1.90484	1.97438	0.0695436
negative regulation of peptide hormone secretion (GO:0090278)	1.02992	1.09945	0.0695297
vascular transport (GO:0010232)	1.37093	1.44046	0.069524
endothelial cell differentiation (GO:0045446)	1.37958	1.44905	0.0694725
positive regulation of endothelial cell chemotaxis (GO:2001028)	1.45381	1.52291	0.0691
regulation of phosphorylation (GO:0042325)	-1.66063	-1.59193	0.0687031
response to light stimulus (GO:0009416)	-1.63719	-1.5685	0.0686895
organic hydroxy compound biosynthetic process (GO:1901617)	0.969768	1.03817	0.0683975
heart contraction (GO:0060047)	1.5427	1.61106	0.0683619
regulation of vascular endothelial growth factor signaling pathway (GO:1900746)	0.717342	0.785502	0.0681597
prostanoid biosynthetic process (GO:0046457)	-0.764592	-0.696696	0.0678961
negative regulation of extrinsic apoptotic signaling pathway in absence of ligand (GO:2001240)	1.64764	1.71525	0.0676095
negative regulation of signal transduction in absence of ligand (GO:1901099)	1.64764	1.71525	0.0676095
pyrimidine-containing compound catabolic process (GO:0072529)	1.25891	1.32633	0.0674239
positive regulation of pri-miRNA transcription by RNA polymerase II (GO:1902895)	1.28565	1.35284	0.0671917
positive regulation of mRNA catabolic process (GO:0061014)	0.959891	1.02647	0.0665778
positive regulation of reproductive process (GO:2000243)	0.87513	0.941596	0.0664653
negative regulation of cellular macromolecule biosynthetic process (GO:2000113)	-1.2712	-1.20482	0.0663795
positive regulation of endothelial cell proliferation (GO:0001938)	1.45184	1.51814	0.0663005
negative regulation of intracellular protein transport (GO:0090317)	1.02561	1.0916	0.0659846
response to glucose (GO:0009749)	1.04294	1.10871	0.0657707
organelle organization (GO:0006996)	-0.868162	-0.802463	0.0656989
regulation of vasoconstriction (GO:0019229)	1.55176	1.61743	0.0656716
positive regulation of gene expression, epigenetic (GO:0045815)	-2.09595	-2.03042	0.0655281
negative regulation of cell communication (GO:0010648)	1.25421	1.31969	0.0654755
positive regulation of neuron migration (GO:2001224)	-0.857399	-0.792398	0.0650016
regulation of T cell chemotaxis (GO:0010819)	1.13652	1.20075	0.0642317
neural crest cell development (GO:0014032)	0.836667	0.900787	0.0641208
monocarboxylic acid catabolic process (GO:0072329)	1.66822	1.73214	0.0639247
endocrine system development (GO:0035270)	1.4064	1.47021	0.0638062
maintenance of protein localization in endoplasmic reticulum (GO:0035437)	1.32556	1.38903	0.0634694
negative regulation of cold-induced thermogenesis (GO:0120163)	1.61819	1.68142	0.0632265
leukocyte tethering or rolling (GO:0050901)	1.18178	1.24461	0.0628296
regulation of chemokine production (GO:0032642)	1.78841	1.85064	0.062234
mitotic recombination (GO:0006312)	-1.45178	-1.38992	0.0618637
regulation of telomerase activity (GO:0051972)	-2.04269	-1.98097	0.0617238
regulation of endocytosis (GO:0030100)	1.49036	1.55191	0.061549
nuclear-transcribed mRNA poly(A) tail shortening (GO:0000289)	0.811981	0.8732	0.0612195
DNA recombination (GO:0006310)	-2.23396	-2.1735	0.0604531
negative regulation of potassium ion transport (GO:0043267)	0.843784	0.903839	0.0600553
positive regulation of peptidyl-lysine acetylation (GO:2000758)	-1.25469	-1.19531	0.0593808
protein import (GO:0017038)	-2.19339	-2.13426	0.0591263
regulation of protein localization to cell periphery (GO:1904375)	-0.896927	-0.837858	0.0590696
negative regulation of glucose transmembrane transport (GO:0010829)	1.40577	1.46402	0.0582508
regulation of nervous system process (GO:0031644)	1.30337	1.36113	0.0577667
positive regulation of angiogenesis (GO:0045766)	1.61409	1.6717	0.057608
negative regulation of mitotic cell cycle phase transition (GO:1901991)	-1.95867	-1.90114	0.0575326
regulation of fatty acid oxidation (GO:0046320)	1.63614	1.69333	0.0571849
regulation of cell cycle (GO:0051726)	-1.55982	-1.50272	0.0570983
regulation of epithelial cell differentiation (GO:0030856)	1.41597	1.47285	0.0568709
telomere maintenance via telomere lengthening (GO:0010833)	-2.09129	-2.03476	0.0565344
response to ATP (GO:0033198)	1.4178	1.47334	0.0555385
positive regulation of mRNA processing (GO:0050685)	-1.91995	-1.86481	0.0551378
protein localization to microtubule organizing center (GO:1905508)	-1.33648	-1.28153	0.0549503
regulation of blood circulation (GO:1903522)	1.41591	1.47011	0.0542015
regulation of cell motility (GO:2000145)	1.35516	1.40924	0.0540754
regulation of cellular carbohydrate metabolic process (GO:0010675)	1.26034	1.31431	0.0539731
chemokine-mediated signaling pathway (GO:0070098)	1.11576	1.16973	0.0539624
regulation of myoblast differentiation (GO:0045661)	1.44869	1.50243	0.0537353
ceramide metabolic process (GO:0006672)	1.25725	1.31079	0.0535431
positive regulation of plasma membrane bounded cell projection assembly (GO:0120034)	1.09579	1.14904	0.0532526
regulation of nuclear division (GO:0051783)	-1.89043	-1.83733	0.0530953
high-density lipoprotein particle remodeling (GO:0034375)	1.22746	1.28028	0.0528187
membrane lipid metabolic process (GO:0006643)	1.10561	1.15833	0.0527257
positive regulation of production of molecular mediator of immune response (GO:0002702)	1.45816	1.5108	0.0526418
cellular response to unfolded protein (GO:0034620)	-1.15808	-1.10569	0.0523959
response to organophosphorus (GO:0046683)	-1.19355	-1.14131	0.0522439
cardiac muscle contraction (GO:0060048)	1.58002	1.63212	0.0521008
regulation of dendritic spine morphogenesis (GO:0061001)	0.903169	0.954922	0.0517526
positive regulation of intracellular protein transport (GO:0090316)	-1.00211	-0.950806	0.0513049
regulation of cellular biosynthetic process (GO:0031326)	1.40273	1.45348	0.0507576
ovarian follicle development (GO:0001541)	1.30388	1.35447	0.0505955
MyD88-dependent toll-like receptor signaling pathway (GO:0002755)	0.734073	0.78461	0.0505366
icosanoid metabolic process (GO:0006690)	1.85891	1.90931	0.0504007
positive regulation of vascular endothelial growth factor production (GO:0010575)	0.958748	1.00861	0.0498643
cellular response to glucose stimulus (GO:0071333)	1.54761	1.59742	0.0498067
toll-like receptor 3 signaling pathway (GO:0034138)	1.19794	1.24773	0.0497968
regulation of extracellular matrix organization (GO:1903053)	1.44853	1.49812	0.0495982
regulation of transcription of nucleolar large rRNA by RNA polymerase I (GO:1901836)	-1.97298	-1.92352	0.0494672
myeloid cell development (GO:0061515)	1.26324	1.31135	0.0481084
negative regulation of cellular carbohydrate metabolic process (GO:0010677)	1.42643	1.47432	0.0478864
regulation of response to external stimulus (GO:0032101)	1.4371	1.48466	0.0475603
antiviral innate immune response (GO:0140374)	-0.854103	-0.806759	0.0473435
retinoid metabolic process (GO:0001523)	1.67255	1.71941	0.0468649
dorsal/ventral pattern formation (GO:0009953)	1.03922	1.08594	0.0467226
RNA interference (GO:0016246)	-1.21137	-1.16474	0.046631
apoptotic DNA fragmentation (GO:0006309)	-1.54552	-1.4989	0.0466225
microglial cell activation (GO:0001774)	1.6813	1.7274	0.0460981
positive regulation of signaling (GO:0023056)	1.43636	1.48235	0.0459986
negative regulation of epithelial to mesenchymal transition (GO:0010719)	1.06683	1.11263	0.0457968
histone deacetylation (GO:0016575)	-0.924032	-0.878648	0.0453834
regulation of inflammatory response (GO:0050727)	1.87303	1.91735	0.044314
cellular response to heat (GO:0034605)	-1.14421	-1.10002	0.044187
zymogen activation (GO:0031638)	1.3746	1.41851	0.043909
regulation of interferon-beta production (GO:0032648)	1.05475	1.09811	0.0433631
regulation of receptor binding (GO:1900120)	1.10692	1.15009	0.0431726
3'-UTR-mediated mRNA stabilization (GO:0070935)	0.749725	0.791586	0.0418608
termination of RNA polymerase I transcription (GO:0006363)	-1.88203	-1.84021	0.0418182
regulation of phosphatidylinositol 3-kinase signaling (GO:0014066)	1.79816	1.8399	0.0417444
negative regulation of smoothened signaling pathway (GO:0045879)	1.17267	1.21401	0.041345
regulation of cytokine production involved in inflammatory response (GO:1900015)	1.71318	1.75411	0.040936
protein destabilization (GO:0031648)	-0.878296	-0.837602	0.0406938
chaperone cofactor-dependent protein refolding (GO:0051085)	-1.39774	-1.35743	0.0403129
calcium-mediated signaling using intracellular calcium source (GO:0035584)	1.39306	1.43309	0.0400344
positive regulation of innate immune response (GO:0045089)	0.884519	0.924515	0.0399962
myofibril assembly (GO:0030239)	1.2316	1.27113	0.039534
protein processing (GO:0016485)	1.00629	1.04551	0.0392208
small GTPase mediated signal transduction (GO:0007264)	1.18063	1.21979	0.0391574
negative regulation of secretion by cell (GO:1903531)	1.76515	1.80407	0.0389284
protein deacetylation (GO:0006476)	0.821608	0.860109	0.0385011
regulation of systemic arterial blood pressure by hormone (GO:0001990)	1.40317	1.44144	0.0382716
negative regulation of signal transduction (GO:0009968)	1.49845	1.53653	0.0380814
regulation of peptidyl-serine phosphorylation (GO:0033135)	1.32549	1.36323	0.0377411
proteasome-mediated ubiquitin-dependent protein catabolic process (GO:0043161)	-1.6574	-1.62053	0.0368695
negative regulation of lymphocyte activation (GO:0051250)	1.49164	1.52829	0.0366438
lipid catabolic process (GO:0016042)	1.61695	1.65335	0.0363954
positive regulation of response to endoplasmic reticulum stress (GO:1905898)	1.37374	1.4098	0.0360671
positive regulation of intracellular transport (GO:0032388)	-0.972814	-0.937306	0.0355083
phagosome acidification (GO:0090383)	1.39752	1.43254	0.0350167
regulation of interferon-gamma-mediated signaling pathway (GO:0060334)	0.783606	0.818258	0.0346523
positive regulation of lamellipodium organization (GO:1902745)	0.959696	0.993694	0.0339977
regulation of cell killing (GO:0031341)	1.36859	1.4018	0.0332024
positive regulation of protein localization to cell surface (GO:2000010)	1.27873	1.31181	0.0330787
mitotic cell cycle phase transition (GO:0044772)	-2.55537	-2.52251	0.0328603
modulation by host of viral genome replication (GO:0044827)	0.709602	0.742155	0.0325531
bile acid biosynthetic process (GO:0006699)	1.10124	1.13343	0.0321849
peptide cross-linking (GO:0018149)	1.03808	1.07021	0.032128
positive regulation of chromosome organization (GO:2001252)	-1.52468	-1.49257	0.0321115
regulation of axon extension (GO:0030516)	1.46798	1.49907	0.031091
positive regulation of DNA biosynthetic process (GO:2000573)	-2.64944	-2.61895	0.0304882
establishment of mitotic spindle localization (GO:0040001)	-2.10392	-2.07356	0.0303667
regulation of angiogenesis (GO:0045765)	1.67424	1.70378	0.0295408
DNA damage checkpoint signaling (GO:0000077)	-2.05041	-2.02122	0.0291988
negative regulation of gene expression, epigenetic (GO:0045814)	-1.92279	-1.89388	0.0289042
negative regulation of biomineral tissue development (GO:0070168)	1.35882	1.38751	0.02869
glycosphingolipid metabolic process (GO:0006687)	1.70519	1.73388	0.0286896
antimicrobial humoral immune response mediated by antimicrobial peptide (GO:0061844)	0.623215	0.651323	0.0281085
microtubule depolymerization (GO:0007019)	-2.05311	-2.02504	0.0280742
regulation of epidermal cell differentiation (GO:0045604)	1.39557	1.42338	0.0278104
response to tumor necrosis factor (GO:0034612)	1.18139	1.20857	0.0271804
positive regulation of vasculature development (GO:1904018)	1.62161	1.64845	0.0268407
regulation of stem cell differentiation (GO:2000736)	-2.05546	-2.02884	0.0266247
protein maturation (GO:0051604)	0.778901	0.805525	0.0266239
protein secretion (GO:0009306)	1.58269	1.60915	0.026456
regulation of intracellular pH (GO:0051453)	1.53701	1.56311	0.0260956
negative regulation of cell death (GO:0060548)	0.779105	0.805029	0.025924
response to progesterone (GO:0032570)	0.806643	0.832305	0.0256623
cholesterol metabolic process (GO:0008203)	1.26016	1.28575	0.0255899
regulation of mitotic spindle assembly (GO:1901673)	-1.32522	-1.30033	0.0248841
tetrapyrrole metabolic process (GO:0033013)	0.862376	0.886773	0.0243967
divalent inorganic cation homeostasis (GO:0072507)	1.68712	1.71142	0.0243002
phosphatidic acid biosynthetic process (GO:0006654)	1.44691	1.47099	0.0240832
positive regulation of mRNA splicing, via spliceosome (GO:0048026)	-1.84755	-1.82373	0.0238204
positive regulation of transforming growth factor beta production (GO:0071636)	1.1659	1.18958	0.023676
fatty acid beta-oxidation (GO:0006635)	0.736344	0.759983	0.0236388
regulation of lamellipodium morphogenesis (GO:2000392)	0.986609	1.01016	0.0235466
histone methylation (GO:0016571)	-2.1402	-2.11677	0.0234257
nuclear envelope organization (GO:0006998)	-1.45218	-1.42909	0.0230892
regulation of mitotic cell cycle (GO:0007346)	-2.39457	-2.3716	0.022975
response to estrogen (GO:0043627)	-0.768363	-0.745963	0.0223991
unsaturated fatty acid metabolic process (GO:0033559)	1.67079	1.69302	0.0222258
homophilic cell adhesion via plasma membrane adhesion molecules (GO:0007156)	1.82624	1.84784	0.021591
pyrimidine nucleoside biosynthetic process (GO:0046134)	-1.94282	-1.92195	0.0208606
phosphatidic acid metabolic process (GO:0046473)	1.49157	1.51238	0.0208104
regulation of protein sumoylation (GO:0033233)	-1.27329	-1.2525	0.0207841
positive regulation of cell development (GO:0010720)	1.22848	1.24917	0.0206899
positive regulation of cytokinesis (GO:0032467)	-2.50075	-2.4801	0.0206527
regulation of T cell migration (GO:2000404)	1.22082	1.24131	0.0204935
positive regulation of viral life cycle (GO:1903902)	0.741415	0.761151	0.0197361
phospholipid translocation (GO:0045332)	1.47603	1.49526	0.0192245
negative regulation of microtubule depolymerization (GO:0007026)	-0.900152	-0.881203	0.0189486
regulation of peptidyl-tyrosine phosphorylation (GO:0050730)	1.56102	1.57991	0.0188887
sterol biosynthetic process (GO:0016126)	0.909886	0.928498	0.0186123
non-motile cilium assembly (GO:1905515)	1.03956	1.05752	0.0179595
chromatin remodeling (GO:0006338)	-1.35287	-1.33578	0.0170886
intracellular estrogen receptor signaling pathway (GO:0030520)	-0.498341	-0.48129	0.0170516
transcription initiation from RNA polymerase I promoter (GO:0006361)	-1.62028	-1.60397	0.0163131
negative regulation of cell migration involved in sprouting angiogenesis (GO:0090051)	1.2457	1.26195	0.0162486
secondary alcohol metabolic process (GO:1902652)	1.31791	1.33412	0.0162081
regulation of interleukin-13 production (GO:0032656)	1.03432	1.05045	0.0161262
nucleotide-excision repair, DNA gap filling (GO:0006297)	-2.45309	-2.4378	0.0152914
mitotic G2 DNA damage checkpoint signaling (GO:0007095)	-2.00431	-1.98934	0.0149714
positive regulation of RNA splicing (GO:0033120)	-1.744	-1.72927	0.0147294
negative regulation of cell population proliferation (GO:0008285)	1.55582	1.57054	0.014724
negative regulation of cell adhesion (GO:0007162)	1.33387	1.34858	0.01471
protein localization to lysosome (GO:0061462)	1.01186	1.02642	0.014558
snRNA transcription (GO:0009301)	-1.98991	-1.97536	0.0145449
positive regulation of transcription regulatory region DNA binding (GO:2000679)	1.09562	1.10962	0.0139993
negative regulation of immune effector process (GO:0002698)	1.29941	1.31315	0.0137468
neuron projection extension (GO:1990138)	1.28862	1.30228	0.013669
cardiac myofibril assembly (GO:0055003)	1.29465	1.30789	0.0132467
SCF-dependent proteasomal ubiquitin-dependent protein catabolic process (GO:0031146)	-2.12915	-2.11635	0.0128013
regulation of DNA-templated transcription, initiation (GO:2000142)	-1.30972	-1.29711	0.0126136
regulation of response to interferon-gamma (GO:0060330)	0.693986	0.706594	0.0126076
regulation of clathrin-dependent endocytosis (GO:2000369)	1.38819	1.40069	0.0124992
organonitrogen compound catabolic process (GO:1901565)	1.64681	1.65917	0.0123548
chromosome condensation (GO:0030261)	-2.76822	-2.75636	0.0118626
synaptic vesicle membrane organization (GO:0048499)	1.59566	1.60738	0.0117269
positive regulation of peptidase activity (GO:0010952)	1.21881	1.23028	0.0114672
positive regulation of cell morphogenesis involved in differentiation (GO:0010770)	0.864764	0.875923	0.0111595
interleukin-27-mediated signaling pathway (GO:0070106)	1.0542	1.06525	0.0110498
membrane assembly (GO:0071709)	0.754849	0.765068	0.0102189
negative regulation of autophagy (GO:0010507)	1.54945	1.55925	0.00980373
extracellular matrix assembly (GO:0085029)	1.57029	1.57969	0.00940155
positive regulation of response to biotic stimulus (GO:0002833)	0.779789	0.788884	0.00909489
positive regulation of positive chemotaxis (GO:0050927)	1.33466	1.34365	0.0089913
water-soluble vitamin metabolic process (GO:0006767)	-1.11586	-1.10748	0.00837766
skeletal muscle organ development (GO:0060538)	1.32368	1.33125	0.00757447
phosphatidylserine metabolic process (GO:0006658)	1.22578	1.23329	0.00751542
regulation of neuronal synaptic plasticity (GO:0048168)	1.73114	1.73824	0.00709953
hexose transmembrane transport (GO:0008645)	1.6567	1.66351	0.00681142
regulation of hematopoietic progenitor cell differentiation (GO:1901532)	-2.10943	-2.10287	0.00656522
positive regulation of protein deacetylation (GO:0090312)	0.685719	0.691948	0.00622918
intraciliary transport involved in cilium assembly (GO:0035735)	1.37989	1.38599	0.00610013
negative regulation of calcium ion transport (GO:0051926)	1.11219	1.11815	0.00595761
negative regulation of signaling (GO:0023057)	1.41043	1.41602	0.00558649
regulation of hormone secretion (GO:0046883)	1.26323	1.26877	0.00553634
monovalent inorganic cation homeostasis (GO:0055067)	1.88234	1.88779	0.00545471
positive regulation of epithelial cell apoptotic process (GO:1904037)	1.60421	1.60952	0.00531802
regulation of transcription by RNA polymerase II (GO:0006357)	0.999541	1.00485	0.00531291
transcription by RNA polymerase III (GO:0006383)	-1.90413	-1.89887	0.00526106
spliceosomal tri-snRNP complex assembly (GO:0000244)	-1.98923	-1.98457	0.00466424
gland development (GO:0048732)	1.28006	1.28428	0.00422847
response to iron ion (GO:0010039)	0.602711	0.606856	0.00414538
glycosaminoglycan biosynthetic process (GO:0006024)	1.70718	1.71076	0.00358036
mitotic chromosome condensation (GO:0007076)	-2.67818	-2.67499	0.00319026
transcription by RNA polymerase II (GO:0006366)	-1.64852	-1.64551	0.00301403
regulation of calcium ion import (GO:0090279)	1.23782	1.23956	0.00173251
fatty acid catabolic process (GO:0009062)	1.00686	1.00859	0.00173093
negative regulation of cellular biosynthetic process (GO:0031327)	1.10524	1.10675	0.00151149
release of cytochrome c from mitochondria (GO:0001836)	0.850137	0.851492	0.00135419
positive regulation of locomotion (GO:0040017)	1.08042	1.08125	0.000826643
RNA phosphodiester bond hydrolysis (GO:0090501)	-1.49953	-1.49994	-0.000415331
carboxylic acid metabolic process (GO:0019752)	1.20416	1.20371	-0.000451252
negative regulation of reactive oxygen species metabolic process (GO:2000378)	1.04495	1.04399	-0.000956184
regulation of osteoblast differentiation (GO:0045667)	1.21756	1.21653	-0.0010308
regulation of mitochondrial membrane potential (GO:0051881)	1.07118	1.06956	-0.0016236
ERK1 and ERK2 cascade (GO:0070371)	-1.24263	-1.24442	-0.00179055
positive regulation of extrinsic apoptotic signaling pathway (GO:2001238)	1.50493	1.50284	-0.00209267
spermatid development (GO:0007286)	0.708524	0.706155	-0.00236917
cobalamin metabolic process (GO:0009235)	0.867473	0.864982	-0.00249131
positive regulation of acute inflammatory response (GO:0002675)	1.19274	1.19006	-0.00267746
regulation of protein kinase activity (GO:0045859)	1.14049	1.13777	-0.00272482
protein lipidation (GO:0006497)	1.00315	1.00027	-0.00288036
regulation of cell-cell adhesion mediated by cadherin (GO:2000047)	1.49845	1.4954	-0.00304966
positive regulation of viral process (GO:0048524)	-1.96583	-1.96897	-0.0031357
lipid homeostasis (GO:0055088)	1.53166	1.52835	-0.00331481
transforming growth factor beta receptor signaling pathway (GO:0007179)	1.22138	1.21782	-0.00355773
mammary gland development (GO:0030879)	1.52001	1.51519	-0.00481688
innate immune response (GO:0045087)	1.70222	1.69734	-0.00488115
long-chain fatty-acyl-CoA metabolic process (GO:0035336)	-1.20008	-1.20497	-0.00489803
negative regulation of proteasomal protein catabolic process (GO:1901799)	0.787647	0.782592	-0.00505547
positive regulation of leukocyte migration (GO:0002687)	1.68671	1.68147	-0.00524137
beta-catenin destruction complex disassembly (GO:1904886)	0.672746	0.66741	-0.00533631
regulation of MAP kinase activity (GO:0043405)	1.24781	1.24208	-0.00572422
positive regulation of mitotic cell cycle phase transition (GO:1901992)	-2.7143	-2.72022	-0.00591835
muscle tissue morphogenesis (GO:0060415)	1.23527	1.22911	-0.00615877
regulation of cell cycle G2/M phase transition (GO:1902749)	-2.50388	-2.51013	-0.00625422
positive regulation of protein metabolic process (GO:0051247)	1.28594	1.27928	-0.00666057
negative regulation of ion transmembrane transporter activity (GO:0032413)	-0.928904	-0.935941	-0.00703788
regulation of protein-containing complex disassembly (GO:0043244)	0.776705	0.769641	-0.00706396
positive regulation of ceramide biosynthetic process (GO:2000304)	1.11503	1.10733	-0.00770049
positive regulation of sphingolipid biosynthetic process (GO:0090154)	1.11503	1.10733	-0.00770049
positive regulation of programmed cell death (GO:0043068)	1.27441	1.26669	-0.00771992
hexose metabolic process (GO:0019318)	1.31321	1.30537	-0.00784624
response to UV-B (GO:0010224)	1.19736	1.18939	-0.00796377
negative regulation of apoptotic process (GO:0043066)	-0.943715	-0.951786	-0.00807127
presynapse assembly (GO:0099054)	1.18051	1.17228	-0.00823631
vesicle transport along actin filament (GO:0030050)	1.04984	1.0415	-0.00833655
peptidyl-serine dephosphorylation (GO:0070262)	-1.25544	-1.26428	-0.00883646
phosphatidylserine acyl-chain remodeling (GO:0036150)	1.25214	1.24205	-0.0100883
female gonad development (GO:0008585)	0.828089	0.817445	-0.0106436
negative regulation of metabolic process (GO:0009892)	1.73908	1.72785	-0.0112298
purine nucleotide biosynthetic process (GO:0006164)	-1.97629	-1.98756	-0.0112714
exit from mitosis (GO:0010458)	-1.71402	-1.72665	-0.0126304
negative regulation of G2/M transition of mitotic cell cycle (GO:0010972)	-2.34225	-2.35504	-0.0127863
cellular response to hormone stimulus (GO:0032870)	1.54808	1.5352	-0.0128776
melanosome localization (GO:0032400)	1.06999	1.0571	-0.0128821
positive regulation of telomere maintenance (GO:0032206)	-1.46258	-1.47551	-0.0129259
regulation of exocytosis (GO:0017157)	1.48229	1.46913	-0.0131656
peroxisome organization (GO:0007031)	0.660362	0.646867	-0.0134953
oligodendrocyte differentiation (GO:0048709)	-0.547671	-0.561179	-0.0135078
positive regulation of protein localization to plasma membrane (GO:1903078)	1.6294	1.61539	-0.0140061
phosphate-containing compound metabolic process (GO:0006796)	1.6033	1.58893	-0.0143708
nucleic acid-templated transcription (GO:0097659)	-1.71413	-1.72909	-0.0149587
regulation of cell-substrate junction assembly (GO:0090109)	0.754538	0.739561	-0.0149768
amyloid-beta metabolic process (GO:0050435)	1.7074	1.69237	-0.0150269
regulation of DNA replication (GO:0006275)	-2.48537	-2.50143	-0.016052
positive regulation of lipid storage (GO:0010884)	1.07751	1.0613	-0.0162136
connective tissue development (GO:0061448)	1.42952	1.41317	-0.0163524
positive regulation of developmental growth (GO:0048639)	1.616	1.59944	-0.0165638
diterpenoid metabolic process (GO:0016101)	1.66064	1.64384	-0.0167936
positive regulation of type I interferon production (GO:0032481)	-1.40433	-1.42128	-0.01695
negative regulation of cell development (GO:0010721)	1.22252	1.2055	-0.0170265
cell cycle G2/M phase transition (GO:0044839)	-2.28821	-2.30528	-0.017065
negative regulation of transcription by RNA polymerase II (GO:0000122)	1.03726	1.02006	-0.0171991
amide biosynthetic process (GO:0043604)	1.35358	1.33595	-0.01763
negative regulation of cellular component organization (GO:0051129)	0.903005	0.885355	-0.0176502
positive regulation of response to wounding (GO:1903036)	1.40933	1.39098	-0.0183552
cellular response to organic substance (GO:0071310)	1.56744	1.54882	-0.0186152
negative regulation of protein phosphorylation (GO:0001933)	1.34664	1.3276	-0.0190365
fatty acid metabolic process (GO:0006631)	1.12663	1.1069	-0.0197267
positive regulation of histone acetylation (GO:0035066)	-1.23359	-1.2534	-0.0198096
regulation of transforming growth factor beta production (GO:0071634)	1.33298	1.31294	-0.0200406
retrograde transport, endosome to Golgi (GO:0042147)	1.29437	1.27388	-0.0204943
purine ribonucleotide metabolic process (GO:0009150)	0.946852	0.925742	-0.0211103
regulation of protein import into nucleus (GO:0042306)	-0.996345	-1.01798	-0.021634
snRNA transcription by RNA polymerase II (GO:0042795)	-1.9647	-1.98648	-0.0217787
protein mannosylation (GO:0035268)	-1.03151	-1.05347	-0.0219589
response to interleukin-1 (GO:0070555)	1.30906	1.28585	-0.0232101
ameboidal-type cell migration (GO:0001667)	1.55797	1.53474	-0.0232328
transcription by RNA polymerase I (GO:0006360)	-1.78214	-1.80549	-0.0233508
negative regulation of macroautophagy (GO:0016242)	1.66755	1.64351	-0.0240424
positive regulation of wound healing (GO:0090303)	1.21431	1.18968	-0.0246333
respiratory electron transport chain (GO:0022904)	-1.52765	-1.55244	-0.0247915
sterol homeostasis (GO:0055092)	1.24225	1.21679	-0.0254557
regulation of production of miRNAs involved in gene silencing by miRNA (GO:1903798)	1.25364	1.22813	-0.0255047
positive regulation of endothelial cell apoptotic process (GO:2000353)	1.48484	1.45926	-0.0255824
nucleotide-sugar biosynthetic process (GO:0009226)	1.39168	1.36551	-0.0261734
transferrin transport (GO:0033572)	1.61382	1.58762	-0.0262003
positive regulation by host of viral transcription (GO:0043923)	-1.29182	-1.3181	-0.0262834
glucose homeostasis (GO:0042593)	1.69045	1.66333	-0.0271136
positive regulation of transporter activity (GO:0032411)	1.30016	1.2728	-0.0273558
regulation of stress-activated MAPK cascade (GO:0032872)	0.953147	0.924588	-0.0285584
negative regulation of oxidative stress-induced neuron death (GO:1903204)	1.27684	1.24782	-0.0290204
response to ionizing radiation (GO:0010212)	-1.59519	-1.62514	-0.0299513
activation of NF-kappaB-inducing kinase activity (GO:0007250)	0.840226	0.809724	-0.0305019
triglyceride metabolic process (GO:0006641)	1.1074	1.07678	-0.0306158
regulation of ATP metabolic process (GO:1903578)	-2.26035	-2.29097	-0.0306192
positive regulation of translational initiation (GO:0045948)	-1.51336	-1.54429	-0.0309322
regulation of mitotic cell cycle spindle assembly checkpoint (GO:0090266)	-1.70984	-1.74079	-0.0309515
renal absorption (GO:0070293)	1.27165	1.24014	-0.0315088
alpha-amino acid catabolic process (GO:1901606)	-0.580019	-0.611561	-0.0315412
regulation of mRNA processing (GO:0050684)	-1.76967	-1.80141	-0.0317406
toll-like receptor 4 signaling pathway (GO:0034142)	1.27423	1.24206	-0.0321683
negative regulation of lipid metabolic process (GO:0045833)	1.1748	1.14229	-0.0325034
positive regulation of secretion by cell (GO:1903532)	1.72109	1.68806	-0.0330269
regulation of glucose metabolic process (GO:0010906)	1.06669	1.03362	-0.0330712
lysosome localization (GO:0032418)	1.6228	1.58971	-0.033093
activation of GTPase activity (GO:0090630)	1.37073	1.33761	-0.0331231
regulation of cyclin-dependent protein kinase activity (GO:1904029)	-2.0841	-2.11755	-0.0334529
regulation of cell death (GO:0010941)	0.820179	0.78657	-0.0336088
regulation of phosphatase activity (GO:0010921)	1.03926	1.0055	-0.033762
'de novo' posttranslational protein folding (GO:0051084)	-1.5073	-1.54157	-0.0342702
negative regulation of cellular metabolic process (GO:0031324)	1.12258	1.0879	-0.0346819
cholesterol homeostasis (GO:0042632)	1.19198	1.157	-0.0349801
positive regulation of viral genome replication (GO:0045070)	-1.87197	-1.90695	-0.0349842
regulation of centriole replication (GO:0046599)	-2.13448	-2.16987	-0.0353861
dephosphorylation (GO:0016311)	1.36145	1.32586	-0.0355944
positive regulation of endopeptidase activity (GO:0010950)	1.36222	1.32583	-0.03639
glycogen catabolic process (GO:0005980)	1.29304	1.25616	-0.0368812
regulation of fatty acid metabolic process (GO:0019217)	1.47625	1.43799	-0.0382558
negative regulation of small molecule metabolic process (GO:0062014)	1.23022	1.19186	-0.0383567
negative regulation of double-strand break repair (GO:2000780)	-1.79855	-1.83744	-0.0388863
purine ribonucleotide transport (GO:0015868)	0.719069	0.680127	-0.0389422
nucleotide catabolic process (GO:0009166)	-1.19732	-1.2364	-0.039086
basement membrane organization (GO:0071711)	1.43874	1.39954	-0.0392012
G2/M transition of mitotic cell cycle (GO:0000086)	-2.29092	-2.33079	-0.0398733
regulation of histone H3-K4 methylation (GO:0051569)	-2.05894	-2.0993	-0.0403605
positive regulation of nuclear-transcribed mRNA poly(A) tail shortening (GO:0060213)	1.05479	1.01396	-0.0408292
regulation of nuclear-transcribed mRNA poly(A) tail shortening (GO:0060211)	1.05479	1.01396	-0.0408292
regulation of cellular pH (GO:0030641)	1.68863	1.64765	-0.0409721
purinergic nucleotide receptor signaling pathway (GO:0035590)	1.64683	1.6056	-0.0412342
reverse cholesterol transport (GO:0043691)	1.32487	1.28339	-0.0414785
regulation of programmed cell death (GO:0043067)	1.02774	0.98608	-0.0416554
negative regulation of platelet-derived growth factor receptor signaling pathway (GO:0010642)	1.24665	1.20488	-0.0417759
cellular response to peptide (GO:1901653)	1.56845	1.52635	-0.0420943
regulation of cell development (GO:0060284)	0.990172	0.947877	-0.0422952
regulation of toll-like receptor signaling pathway (GO:0034121)	1.02767	0.985263	-0.0424021
response to unfolded protein (GO:0006986)	-1.04665	-1.0893	-0.0426418
amino acid import (GO:0043090)	0.713688	0.670032	-0.0436559
cellular response to interleukin-12 (GO:0071349)	-1.56024	-1.60404	-0.0437981
positive regulation of antigen receptor-mediated signaling pathway (GO:0050857)	0.977356	0.933095	-0.0442611
phosphatidylethanolamine acyl-chain remodeling (GO:0036152)	1.60537	1.56054	-0.0448308
phosphatidylinositol-mediated signaling (GO:0048015)	1.58983	1.54467	-0.0451591
positive regulation of cellular component biogenesis (GO:0044089)	1.40746	1.36222	-0.0452352
N-acetylglucosamine metabolic process (GO:0006044)	1.57589	1.5306	-0.0452816
leukotriene metabolic process (GO:0006691)	1.434	1.38799	-0.0460041
skeletal system morphogenesis (GO:0048705)	1.60014	1.55369	-0.0464461
positive regulation of ubiquitin protein ligase activity (GO:1904668)	-2.17351	-2.22014	-0.0466349
regulation of cytokine-mediated signaling pathway (GO:0001959)	1.24797	1.20126	-0.0467138
purine-containing compound biosynthetic process (GO:0072522)	-2.11273	-2.15978	-0.0470511
response to exogenous dsRNA (GO:0043330)	1.11966	1.07256	-0.0471044
mitotic DNA damage checkpoint signaling (GO:0044773)	-2.33059	-2.37856	-0.0479726
organic substance transport (GO:0071702)	1.41922	1.37101	-0.0482109
estrogen metabolic process (GO:0008210)	1.33108	1.28258	-0.0484974
regulation of tumor necrosis factor-mediated signaling pathway (GO:0010803)	1.43759	1.38889	-0.048696
regulation of proteolysis (GO:0030162)	-1.03265	-1.08166	-0.0490108
regulation of sodium ion transmembrane transporter activity (GO:2000649)	1.45387	1.40438	-0.0494907
cholesterol biosynthetic process (GO:0006695)	0.855621	0.805721	-0.0499001
[truncated: 1,097 more rows]

## Sheet: pathway_logFDR
Supplementary Data 6. Mechanism of chemo-immunotherapy synergisms.
This table contains the details of two major mechanisms of immunotherapy response shifting.
Sheet 4. Signed log10-transformed FDR of GO pathways in each cluster
Row
Each row indicates an individual set of genes.
Column
C-stimulus - NES for pathway analysis in C-stimulus cluster.
C-immune - NES for pathway analysis in C-immune cluster.
difference - difference of NES between C-stimulus and C-immune cluster
Term	C-stimulus	C-immune	difference
chemical synaptic transmission (GO:0007268)	0.86179	4	3.13821
action potential (GO:0001508)	0.907521	4	3.09248
anterograde trans-synaptic signaling (GO:0098916)	0.915665	4	3.08433
positive regulation of cytosolic calcium ion concentration (GO:0007204)	1.02983	4	2.97017
membrane depolarization during action potential (GO:0086010)	0.613063	3.21016	2.5971
regulation of immune response (GO:0050776)	0.766556	3.16691	2.40035
negative regulation of inflammatory response (GO:0050728)	0.69348	3.05822	2.36474
negative regulation of inflammatory response to antigenic stimulus (GO:0002862)	0.355086	2.66705	2.31196
regulation of double-strand break repair (GO:2000779)	-3.51746	-1.26006	2.2574
inorganic cation transmembrane transport (GO:0098662)	1.74556	4	2.25444
membrane depolarization (GO:0051899)	0.756194	3.00274	2.24655
inorganic cation import across plasma membrane (GO:0098659)	0.736231	2.96025	2.22402
regulation of cytosolic calcium ion concentration (GO:0051480)	0.939597	3.14783	2.20824
positive regulation of leukocyte mediated cytotoxicity (GO:0001912)	0.870181	2.97857	2.10839
sodium ion transmembrane transport (GO:0035725)	1.042	3.11696	2.07496
adenylate cyclase-modulating G protein-coupled receptor signaling pathway (GO:0007188)	0.812135	2.88195	2.06982
sodium ion transport (GO:0006814)	0.756711	2.82279	2.06608
cation transport (GO:0006812)	1.03647	3.08295	2.04648
regulation of inflammatory response to antigenic stimulus (GO:0002861)	0.305099	2.33203	2.02693
enzyme linked receptor protein signaling pathway (GO:0007167)	1.00171	3.01262	2.01091
regulation of mitotic nuclear division (GO:0007088)	-3.39573	-1.44335	1.95237
positive regulation of calcium ion transport (GO:0051928)	0.581509	2.51952	1.93801
negative regulation of immune response (GO:0050777)	0.354371	2.27896	1.92459
positive regulation of synaptic transmission (GO:0050806)	1.60975	3.53219	1.92244
calcium ion transport (GO:0006816)	1.21215	3.12758	1.91543
positive regulation of potassium ion transmembrane transport (GO:1901381)	0.628703	2.52222	1.89352
neuronal action potential (GO:0019228)	0.84337	2.72487	1.8815
receptor metabolic process (GO:0043112)	0.63498	2.48098	1.846
cell-cell adhesion via plasma-membrane adhesion molecules (GO:0098742)	1.1234	2.96355	1.84016
extracellular matrix organization (GO:0030198)	1.1946	3.03158	1.83698
cell-cell junction assembly (GO:0007043)	0.241079	2.03269	1.79161
calcium-dependent cell-cell adhesion via plasma membrane cell adhesion molecules (GO:0016339)	0.241171	2.03049	1.78932
regulation of establishment of planar polarity (GO:0090175)	-2.55186	-0.770982	1.78087
regulation of DNA recombination (GO:0000018)	-3.02466	-1.24562	1.77904
extracellular structure organization (GO:0043062)	0.936844	2.69433	1.75749
potassium ion transmembrane transport (GO:0071805)	1.18428	2.93697	1.75268
potassium ion transport (GO:0006813)	1.29151	3.0394	1.74789
regulation of actin cytoskeleton reorganization (GO:2000249)	0.00796854	1.72796	1.72
external encapsulating structure organization (GO:0045229)	0.977585	2.694	1.71642
immune response-activating cell surface receptor signaling pathway (GO:0002429)	0.395861	2.07757	1.68171
positive regulation of cell cycle G1/S phase transition (GO:1902808)	-1.52865	0.118122	1.64677
regulation of insulin secretion (GO:0050796)	0.693653	2.3028	1.60915
positive regulation of cytokine production involved in immune response (GO:0002720)	0.684941	2.2887	1.60376
positive regulation of ERK1 and ERK2 cascade (GO:0070374)	0.715638	2.31545	1.59982
axonogenesis (GO:0007409)	1.11133	2.7099	1.59857
oligosaccharide metabolic process (GO:0009311)	1.52637	3.106	1.57964
positive regulation of biosynthetic process (GO:0009891)	0.228483	1.79839	1.56991
regulation of interleukin-6 production (GO:0032675)	0.626504	2.17601	1.54951
regulation of G0 to G1 transition (GO:0070316)	-3.53661	-2.00027	1.53634
positive regulation of phagocytosis (GO:0050766)	0.695692	2.21447	1.51878
axon guidance (GO:0007411)	1.25996	2.76282	1.50286
Wnt signaling pathway, planar cell polarity pathway (GO:0060071)	-2.30549	-0.803523	1.50197
positive regulation of nuclear division (GO:0051785)	-1.01409	0.481093	1.49518
vasculature development (GO:0001944)	0.392506	1.88102	1.48851
positive regulation of cholesterol efflux (GO:0010875)	0.806405	2.28653	1.48012
regulation of MAPK cascade (GO:0043408)	0.585895	2.06414	1.47825
regulation of T cell mediated cytotoxicity (GO:0001914)	0.699786	2.16503	1.46525
positive regulation of G1/S transition of mitotic cell cycle (GO:1900087)	-1.77461	-0.311384	1.46323
spindle assembly (GO:0051225)	-3.68486	-2.23827	1.44659
regulation of calcium ion transport (GO:0051924)	0.420651	1.86691	1.44626
positive regulation of insulin secretion (GO:0032024)	0.689976	2.13405	1.44407
peptidyl-tyrosine modification (GO:0018212)	0.89344	2.33587	1.44243
regulation of phagocytosis (GO:0050764)	0.620367	2.05287	1.43251
regulation of cardiac muscle contraction (GO:0055117)	0.296342	1.72704	1.4307
plasma membrane invagination (GO:0099024)	-0.0738666	1.35398	1.42784
cell-cell junction organization (GO:0045216)	0.630328	2.02542	1.39509
positive regulation of cation transmembrane transport (GO:1904064)	0.684097	2.06758	1.38349
cell junction assembly (GO:0034329)	0.400543	1.77078	1.37024
regulation of lymphocyte activation (GO:0051249)	0.0870418	1.45452	1.36748
skeletal system development (GO:0001501)	0.254674	1.61955	1.36488
negative regulation of G0 to G1 transition (GO:0070317)	-3.71486	-2.3536	1.36126
positive regulation of cyclin-dependent protein serine/threonine kinase activity (GO:0045737)	-0.614686	0.732392	1.34708
visual perception (GO:0007601)	0.385162	1.71655	1.33139
positive regulation of DNA recombination (GO:0045911)	-3.18632	-1.86016	1.32616
granulocyte differentiation (GO:0030851)	-1.08574	0.239569	1.32531
positive regulation of phospholipase C activity (GO:0010863)	0.228474	1.55202	1.32355
regulation of B cell proliferation (GO:0030888)	0.112849	1.42992	1.31707
positive regulation of potassium ion transport (GO:0043268)	0.488809	1.80144	1.31263
endochondral bone morphogenesis (GO:0060350)	0.43123	1.74113	1.3099
regulation of neuron projection development (GO:0010975)	0.507651	1.81663	1.30897
receptor internalization (GO:0031623)	0.373048	1.68079	1.30774
potassium ion import across plasma membrane (GO:1990573)	0.494653	1.80224	1.30759
regulation of potassium ion transmembrane transport (GO:1901379)	0.523578	1.82204	1.29846
regulation of postsynaptic membrane potential (GO:0060078)	0.142366	1.434	1.29164
steroid catabolic process (GO:0006706)	0.24789	1.53934	1.29145
cellular response to inorganic substance (GO:0071241)	-1.49664	-0.211866	1.28478
dendritic spine organization (GO:0097061)	0.535662	1.81947	1.2838
positive regulation of bone mineralization (GO:0030501)	0.699668	1.98122	1.28155
chloride transport (GO:0006821)	0.81545	2.0964	1.28095
inflammatory response (GO:0006954)	0.995742	2.27659	1.28085
positive regulation of smooth muscle cell proliferation (GO:0048661)	0.121868	1.40263	1.28076
regulation of systemic arterial blood pressure (GO:0003073)	0.381959	1.65046	1.2685
regulation of cation channel activity (GO:2001257)	0.97547	2.24359	1.26812
Fc receptor mediated stimulatory signaling pathway (GO:0002431)	0.184095	1.44927	1.26518
positive regulation of kinase activity (GO:0033674)	0.596829	1.86088	1.26405
positive regulation of ATP metabolic process (GO:1903580)	1.2191	2.4799	1.2608
regulation of p38MAPK cascade (GO:1900744)	0.568542	1.82709	1.25855
embryonic organ morphogenesis (GO:0048562)	0.47694	1.72933	1.25239
regulation of interleukin-4 production (GO:0032673)	0.565667	1.81805	1.25238
regulation of T cell activation (GO:0050863)	0.274622	1.52499	1.25037
regulation of mast cell degranulation (GO:0043304)	0.430448	1.67984	1.24939
glycolytic process through glucose-6-phosphate (GO:0061620)	-0.732859	0.51145	1.24431
canonical glycolysis (GO:0061621)	-0.733862	0.508657	1.24252
glucose catabolic process to pyruvate (GO:0061718)	-0.733862	0.508657	1.24252
adherens junction organization (GO:0034332)	0.214771	1.4488	1.23403
positive regulation of peptidyl-tyrosine phosphorylation (GO:0050731)	1.0387	2.27117	1.23247
regulated exocytosis (GO:0045055)	1.02023	2.24894	1.22871
establishment of endothelial barrier (GO:0061028)	0.430552	1.65884	1.22829
cAMP-mediated signaling (GO:0019933)	0.212267	1.431	1.21873
peptidyl-tyrosine phosphorylation (GO:0018108)	1.09978	2.31769	1.21791
regulation of interleukin-10 production (GO:0032653)	0.141859	1.35941	1.21755
ephrin receptor signaling pathway (GO:0048013)	0.0383201	1.25535	1.21703
positive regulation of ion transport (GO:0043270)	0.673996	1.88293	1.20893
response to calcium ion (GO:0051592)	0.56618	1.77466	1.20848
glycolytic process (GO:0006096)	-0.464662	0.740308	1.20497
ion transport (GO:0006811)	0.700544	1.89905	1.19851
positive regulation of actin cytoskeleton reorganization (GO:2000251)	0.00926977	1.20535	1.19608
cell communication by electrical coupling involved in cardiac conduction (GO:0086064)	0.203391	1.39748	1.19409
regulation of monocyte chemotaxis (GO:0090025)	0.0302337	1.22403	1.1938
peptidyl-serine modification (GO:0018209)	-0.825918	0.36233	1.18825
positive regulation of cyclin-dependent protein kinase activity (GO:1904031)	-0.658377	0.527832	1.18621
pyruvate metabolic process (GO:0006090)	-0.618035	0.566784	1.18482
positive regulation of MAPK cascade (GO:0043410)	0.682152	1.86588	1.18373
phagocytosis, engulfment (GO:0006911)	0.535942	1.71858	1.18263
regulation of lipoprotein lipase activity (GO:0051004)	0.355675	1.53471	1.17904
adenylate cyclase-activating G protein-coupled receptor signaling pathway (GO:0007189)	0.620934	1.7989	1.17796
regulation of reactive oxygen species biosynthetic process (GO:1903426)	0.0718676	1.24765	1.17578
regulation of natural killer cell mediated cytotoxicity (GO:0042269)	0.549639	1.71998	1.17034
regulation of transcription involved in G1/S transition of mitotic cell cycle (GO:0000083)	-4	-2.8322	1.1678
myelin maintenance (GO:0043217)	0.136776	1.30427	1.16749
T cell activation involved in immune response (GO:0002286)	0.286994	1.45126	1.16427
regulation of double-strand break repair via homologous recombination (GO:0010569)	-4	-2.83713	1.16287
metal ion transport (GO:0030001)	0.5677	1.72483	1.15713
positive regulation of JNK cascade (GO:0046330)	0.546169	1.7002	1.15403
myeloid leukocyte differentiation (GO:0002573)	-0.139516	1.01429	1.15381
regulation of cell junction assembly (GO:1901888)	0.222779	1.37608	1.1533
regulation of leukocyte chemotaxis (GO:0002688)	0.586398	1.73814	1.15175
protein phosphorylation (GO:0006468)	-0.384979	0.766676	1.15166
cyclic-nucleotide-mediated signaling (GO:0019935)	0.407595	1.54983	1.14223
positive regulation of neuron projection development (GO:0010976)	0.716455	1.85524	1.13879
positive regulation of transferase activity (GO:0051347)	-2.4955	-1.35695	1.13855
lung development (GO:0030324)	0.935335	2.07215	1.13681
ciliary basal body-plasma membrane docking (GO:0097711)	-2.42745	-1.29412	1.13334
regulation of osteoclast differentiation (GO:0045670)	0.584539	1.71649	1.13195
positive regulation of cell projection organization (GO:0031346)	0.698872	1.83001	1.13114
superoxide metabolic process (GO:0006801)	0.486595	1.61633	1.12973
positive regulation of CD4-positive, alpha-beta T cell activation (GO:2000516)	0.549855	1.67866	1.12881
response to nutrient levels (GO:0031667)	0.600884	1.72796	1.12707
positive regulation of interleukin-4 production (GO:0032753)	0.539659	1.66416	1.1245
nervous system development (GO:0007399)	0.414795	1.53386	1.11907
cardiac muscle cell action potential (GO:0086001)	0.596117	1.71501	1.1189
cellular response to calcium ion (GO:0071277)	0.600172	1.71753	1.11736
Fc-gamma receptor signaling pathway (GO:0038094)	0.156213	1.26798	1.11176
sensory perception of light stimulus (GO:0050953)	0.462193	1.56241	1.10022
positive regulation of DNA repair (GO:0045739)	-3.71109	-2.61204	1.09905
positive regulation of regulated secretory pathway (GO:1903307)	0.358734	1.45013	1.09139
positive regulation of cell division (GO:0051781)	-3.97899	-2.88889	1.09011
positive regulation of cholesterol transport (GO:0032376)	0.902151	1.98385	1.0817
regulation of tumor necrosis factor production (GO:0032680)	0.703617	1.78516	1.08155
positive regulation of protein kinase activity (GO:0045860)	-0.198854	0.881791	1.08064
positive regulation of telomerase activity (GO:0051973)	-3.29817	-2.2177	1.08048
myeloid cell activation involved in immune response (GO:0002275)	0.463288	1.54222	1.07894
negative regulation of neuron death (GO:1901215)	0.488925	1.5622	1.07328
positive regulation of biomineral tissue development (GO:0070169)	0.378742	1.45069	1.07194
regulation of ERK1 and ERK2 cascade (GO:0070372)	0.936804	2.00835	1.07155
immune response-regulating cell surface receptor signaling pathway (GO:0002768)	0.247421	1.3176	1.07018
peptidyl-serine phosphorylation (GO:0018105)	-0.461435	0.607686	1.06912
regulation of glycolytic process (GO:0006110)	-3.01384	-1.94576	1.06808
muscle organ development (GO:0007517)	0.311416	1.37941	1.068
regulation of protein secretion (GO:0050708)	0.80362	1.86614	1.06252
sprouting angiogenesis (GO:0002040)	0.284306	1.3465	1.06219
regulation of B cell activation (GO:0050864)	0.565631	1.62714	1.06151
synaptic vesicle exocytosis (GO:0016079)	0.99662	2.05745	1.06083
microtubule polymerization or depolymerization (GO:0031109)	-2.66038	-1.60057	1.05981
cardiac muscle cell action potential involved in contraction (GO:0086002)	0.412375	1.47214	1.05977
regulation of intracellular signal transduction (GO:1902531)	-1.53366	-0.475487	1.05818
metal ion export (GO:0070839)	0.117515	1.17533	1.05781
regulation of sodium ion transmembrane transport (GO:1902305)	0.156521	1.21348	1.05696
regulation of regulated secretory pathway (GO:1903305)	0.164452	1.21621	1.05176
carbohydrate catabolic process (GO:0016052)	0.224401	1.2753	1.0509
digestive tract development (GO:0048565)	0.402305	1.45293	1.05063
positive regulation of cell differentiation (GO:0045597)	0.31031	1.36044	1.05013
embryonic digestive tract development (GO:0048566)	0.296311	1.34642	1.05011
mesoderm formation (GO:0001707)	0.378904	1.42849	1.04958
regulation of interleukin-1 beta production (GO:0032651)	0.689088	1.73799	1.0489
sodium ion import across plasma membrane (GO:0098719)	0.703628	1.75014	1.04651
positive regulation of phosphatidylinositol 3-kinase signaling (GO:0014068)	0.992564	2.03816	1.0456
lipid modification (GO:0030258)	0.671546	1.71469	1.04315
negative regulation of immune system process (GO:0002683)	0.468815	1.50993	1.04111
protein autophosphorylation (GO:0046777)	-0.227951	0.812352	1.0403
positive regulation of interleukin-6 production (GO:0032755)	0.253176	1.29284	1.03967
regulation of cardiac muscle cell proliferation (GO:0060043)	0.736907	1.7731	1.03619
Fc-gamma receptor signaling pathway involved in phagocytosis (GO:0038096)	0.127763	1.16292	1.03516
regulation of receptor signaling pathway via JAK-STAT (GO:0046425)	0.489328	1.52061	1.03128
positive regulation of cardiac muscle hypertrophy (GO:0010613)	-0.145044	0.88371	1.02875
positive regulation of lipid metabolic process (GO:0045834)	0.694712	1.72227	1.02756
glycosphingolipid biosynthetic process (GO:0006688)	0.480545	1.50444	1.0239
non-canonical Wnt signaling pathway (GO:0035567)	-1.05722	-0.0340215	1.02319
regulation of neurotransmitter receptor activity (GO:0099601)	0.838466	1.86054	1.02207
regulation of adenylate cyclase activity (GO:0045761)	0.438536	1.45649	1.01796
regulation of NMDA receptor activity (GO:2000310)	0.629718	1.64535	1.01564
regulation of long-term synaptic potentiation (GO:1900271)	0.534641	1.5475	1.01286
T cell differentiation (GO:0030217)	0.812017	1.82393	1.01191
regulation of aerobic respiration (GO:1903715)	0.28966	1.30124	1.01158
negative regulation of mRNA catabolic process (GO:1902373)	-1.42133	-0.413565	1.00776
carbohydrate biosynthetic process (GO:0016051)	0.524708	1.53175	1.00704
oligosaccharide biosynthetic process (GO:0009312)	0.524708	1.53175	1.00704
mammary gland epithelium development (GO:0061180)	0.212426	1.21844	1.00601
mesonephric tubule development (GO:0072164)	0.400077	1.40563	1.00555
regulation of synapse maturation (GO:0090128)	-1.64751	-0.643127	1.00439
primary alcohol metabolic process (GO:0034308)	0.214012	1.21457	1.00055
aortic valve development (GO:0003176)	0.343572	1.34407	1.0005
extracellular matrix disassembly (GO:0022617)	1.0369	2.03685	0.999954
regulation of interleukin-2 production (GO:0032663)	0.0351019	1.03501	0.999906
acylglycerol homeostasis (GO:0055090)	0.032318	1.02991	0.997594
positive regulation of receptor signaling pathway via STAT (GO:1904894)	0.306084	1.30329	0.997205
positive regulation of T cell proliferation (GO:0042102)	0.218338	1.21448	0.996141
positive regulation of vascular associated smooth muscle cell proliferation (GO:1904707)	-0.00542685	0.989813	0.995239
response to cAMP (GO:0051591)	0.805056	1.7993	0.994246
regulation of release of sequestered calcium ion into cytosol (GO:0051279)	0.318865	1.31091	0.992043
positive regulation of cation channel activity (GO:2001259)	0.0712994	1.0611	0.989799
positive regulation of interleukin-1 production (GO:0032732)	0.313271	1.30155	0.988276
Fc-epsilon receptor signaling pathway (GO:0038095)	-0.803387	0.18193	0.985317
negative regulation of interleukin-10 production (GO:0032693)	0.635119	1.61913	0.984014
blood vessel endothelial cell migration (GO:0043534)	0.175921	1.15895	0.983033
G protein-coupled receptor signaling pathway, coupled to cyclic nucleotide second messenger (GO:0007187)	0.470959	1.45112	0.980164
cellular response to oxygen-containing compound (GO:1901701)	0.523881	1.5025	0.978619
negative regulation of B cell activation (GO:0050869)	0.723613	1.70148	0.977864
cellular response to metal ion (GO:0071248)	0.677415	1.65515	0.977732
dendritic cell differentiation (GO:0097028)	0.18709	1.16472	0.977631
bicarbonate transport (GO:0015701)	0.562708	1.53777	0.975058
positive regulation of myeloid leukocyte cytokine production involved in immune response (GO:0061081)	0.578003	1.5488	0.970797
lymphocyte differentiation (GO:0030098)	0.688037	1.65819	0.970157
negative regulation of macromolecule metabolic process (GO:0010605)	0.349157	1.31867	0.96951
negative regulation of endopeptidase activity (GO:0010951)	0.0467586	1.01578	0.969019
cellular component disassembly (GO:0022411)	1.05767	2.02281	0.965143
positive regulation of lymphocyte proliferation (GO:0050671)	0.0438448	1.00576	0.961919
neuron projection organization (GO:0106027)	0.776226	1.73663	0.960408
cell chemotaxis (GO:0060326)	0.702559	1.65822	0.955661
positive regulation of smooth muscle cell migration (GO:0014911)	0.412895	1.36813	0.955236
digestive tract morphogenesis (GO:0048546)	0.0688256	1.02157	0.952743
regulation of secretion by cell (GO:1903530)	0.98564	1.93582	0.950178
positive regulation of T cell mediated cytotoxicity (GO:0001916)	0.98713	1.93529	0.948157
regulation of lipid biosynthetic process (GO:0046890)	0.566143	1.51423	0.948085
glucose transmembrane transport (GO:1904659)	0.805732	1.75331	0.947575
positive regulation of phosphorylation (GO:0042327)	0.762447	1.70976	0.947311
regulation of actin filament polymerization (GO:0030833)	0.276787	1.22167	0.944884
positive regulation of ossification (GO:0045778)	0.616159	1.56083	0.944674
positive regulation of protein modification process (GO:0031401)	0.698929	1.64284	0.943916
positive regulation of stress-activated MAPK cascade (GO:0032874)	0.376219	1.32012	0.943901
regulation of release of sequestered calcium ion into cytosol by sarcoplasmic reticulum (GO:0010880)	0.218994	1.16278	0.943786
regulation of interferon-gamma production (GO:0032649)	0.325257	1.26883	0.943578
innate immune response activating cell surface receptor signaling pathway (GO:0002220)	-1.3402	-0.39665	0.943552
cellular response to organic cyclic compound (GO:0071407)	0.213677	1.15679	0.943108
regulation of cyclin-dependent protein serine/threonine kinase activity (GO:0000079)	-3.70989	-2.76739	0.942495
positive regulation of interleukin-1 beta production (GO:0032731)	0.568788	1.51076	0.941973
negative regulation of lymphocyte proliferation (GO:0050672)	0.673019	1.61473	0.941709
renal system development (GO:0072001)	0.253424	1.1947	0.941275
calcium ion transport into cytosol (GO:0060402)	0.622605	1.56316	0.940556
negative regulation of cation channel activity (GO:2001258)	0.325107	1.26131	0.936203
regulation of T cell proliferation (GO:0042129)	0.417645	1.35292	0.935275
regulation of calcium ion transmembrane transporter activity (GO:1901019)	0.224556	1.15923	0.934678
Fc receptor signaling pathway (GO:0038093)	-0.781426	0.153018	0.934444
modulation of chemical synaptic transmission (GO:0050804)	0.813444	1.74705	0.933603
organic anion transport (GO:0015711)	0.442966	1.37569	0.932727
regulation of cardiac muscle contraction by regulation of the release of sequestered calcium ion (GO:0010881)	0.076485	1.00843	0.931944
embryonic heart tube morphogenesis (GO:0003143)	0.0932321	1.02453	0.931301
positive regulation of phosphatase activity (GO:0010922)	0.275788	1.20574	0.929956
positive regulation of membrane protein ectodomain proteolysis (GO:0051044)	0.478374	1.40827	0.929893
detection of calcium ion (GO:0005513)	0.474075	1.40154	0.927465
synaptic vesicle recycling (GO:0036465)	0.786641	1.71284	0.926196
phospholipase C-activating G protein-coupled receptor signaling pathway (GO:0007200)	0.223286	1.14943	0.926148
regulation of protein phosphorylation (GO:0001932)	0.691457	1.61589	0.924437
regulation of platelet activation (GO:0010543)	0.695364	1.61766	0.922296
stimulatory C-type lectin receptor signaling pathway (GO:0002223)	-1.39568	-0.474121	0.921558
cellular response to lectin (GO:1990858)	-1.39568	-0.474121	0.921558
sensory perception (GO:0007600)	0.755396	1.67634	0.920946
positive regulation of cardiac muscle cell proliferation (GO:0060045)	0.398752	1.31808	0.919331
regulation of protein serine/threonine kinase activity (GO:0071900)	-2.59467	-1.67617	0.918498
positive regulation of lipid biosynthetic process (GO:0046889)	0.492132	1.40919	0.917058
regulation of cardiac conduction (GO:1903779)	0.756754	1.67128	0.914522
regulation of interleukin-8 production (GO:0032677)	0.539248	1.45276	0.913513
ganglioside biosynthetic process (GO:0001574)	0.540288	1.45187	0.911583
positive regulation of interferon-gamma production (GO:0032729)	0.343585	1.25277	0.909185
regulation of membrane protein ectodomain proteolysis (GO:0051043)	0.60977	1.51878	0.90901
regulation of peptide hormone secretion (GO:0090276)	0.525989	1.43399	0.908003
heart development (GO:0007507)	0.957526	1.86516	0.907635
second-messenger-mediated signaling (GO:0019932)	0.585325	1.49141	0.906083
positive regulation of muscle hypertrophy (GO:0014742)	-0.238487	0.666942	0.905429
regulation of mononuclear cell migration (GO:0071675)	0.546361	1.45088	0.904521
negative regulation of protein polymerization (GO:0032272)	-0.0151321	0.885405	0.900537
negative regulation of cytokine production (GO:0001818)	1.12043	2.01582	0.895396
positive regulation of myeloid leukocyte differentiation (GO:0002763)	0.318586	1.21336	0.894773
aortic valve morphogenesis (GO:0003180)	0.320251	1.21493	0.894683
regulation of cardiac muscle contraction by calcium ion signaling (GO:0010882)	0.28999	1.18437	0.894381
signal release from synapse (GO:0099643)	0.402726	1.29613	0.893402
pore complex assembly (GO:0046931)	-2.49025	-1.59917	0.891079
chloride transmembrane transport (GO:1902476)	0.486256	1.37613	0.889877
cellular response to mechanical stimulus (GO:0071260)	0.457687	1.346	0.88831
regulation of embryonic development (GO:0045995)	-1.15944	-0.27175	0.88769
regulation of voltage-gated calcium channel activity (GO:1901385)	0.436435	1.32302	0.886584
negative regulation of T cell activation (GO:0050868)	0.693472	1.5784	0.884924
heterotypic cell-cell adhesion (GO:0034113)	0.761097	1.64305	0.881953
regulation of calcium-mediated signaling (GO:0050848)	0.568931	1.45086	0.88193
positive regulation of DNA replication (GO:0045740)	-2.11231	-1.2317	0.880609
potassium ion homeostasis (GO:0055075)	0.392547	1.27155	0.878998
regulation of striated muscle contraction (GO:0006942)	0.386937	1.26463	0.877688
regulation of macrophage chemotaxis (GO:0010758)	0.279755	1.15728	0.877525
regulation of kinase activity (GO:0043549)	0.11141	0.988098	0.876688
cell morphogenesis involved in neuron differentiation (GO:0048667)	0.448186	1.32006	0.871872
cellular calcium ion homeostasis (GO:0006874)	0.431258	1.30216	0.8709
positive regulation of hydrolase activity (GO:0051345)	0.313347	1.18162	0.868275
cell junction organization (GO:0034330)	0.517186	1.38518	0.867991
regulation of phosphatidylinositol 3-kinase activity (GO:0043551)	0.585262	1.45177	0.866508
cellular response to cAMP (GO:0071320)	0.716502	1.5796	0.8631
cellular response to lipopolysaccharide (GO:0071222)	0.347943	1.20979	0.861843
positive regulation of interleukin-8 production (GO:0032757)	0.330885	1.19271	0.861829
respiratory system development (GO:0060541)	0.538746	1.40047	0.861728
positive regulation of protein secretion (GO:0050714)	0.443408	1.30422	0.860813
synapse organization (GO:0050808)	0.759965	1.61836	0.858398
determination of heart left/right asymmetry (GO:0061371)	0.027655	0.885245	0.85759
dendrite morphogenesis (GO:0048813)	0.304053	1.15872	0.854666
negative regulation of protein secretion (GO:0050709)	0.869625	1.72252	0.852899
regulation of bicellular tight junction assembly (GO:2000810)	0.23128	1.084	0.852721
actin polymerization or depolymerization (GO:0008154)	0.495413	1.34685	0.851439
positive regulation of binding (GO:0051099)	-0.825419	0.022366	0.847785
regulation of vascular associated smooth muscle cell migration (GO:1904752)	0.141785	0.989385	0.847599
defense response to Gram-positive bacterium (GO:0050830)	0.556964	1.40238	0.845418
regulation of protein modification by small protein conjugation or removal (GO:1903320)	0.387209	1.23101	0.843802
regulation of T cell cytokine production (GO:0002724)	0.185922	1.02917	0.843249
regulation of JNK cascade (GO:0046328)	0.807307	1.64853	0.841219
positive regulation of tumor necrosis factor superfamily cytokine production (GO:1903557)	0.538756	1.37971	0.840954
response to lipopolysaccharide (GO:0032496)	0.412574	1.25286	0.84029
positive regulation of tumor necrosis factor production (GO:0032760)	0.462508	1.30203	0.839527
synapse assembly (GO:0007416)	0.56549	1.40414	0.838646
neuropeptide signaling pathway (GO:0007218)	0.133878	0.971849	0.83797
negative regulation of multicellular organismal process (GO:0051241)	0.670776	1.50639	0.835614
phosphorylation (GO:0016310)	-0.250796	0.584728	0.835524
dendritic spine morphogenesis (GO:0060997)	0.189876	1.02492	0.835046
regulation of interleukin-12 production (GO:0032655)	0.190576	1.02529	0.834709
defense response to bacterium (GO:0042742)	1.19567	2.02803	0.832359
cellular response to cytokine stimulus (GO:0071345)	0.599711	1.43171	0.832002
establishment of vesicle localization (GO:0051650)	0.357068	1.18881	0.831745
cellular response to molecule of bacterial origin (GO:0071219)	0.422736	1.25258	0.829846
DNA conformation change (GO:0071103)	-3.67968	-2.85011	0.829567
positive regulation of phosphatidylinositol 3-kinase activity (GO:0043552)	0.392125	1.21991	0.827782
positive regulation of macromolecule metabolic process (GO:0010604)	0.330769	1.15689	0.826119
Rho protein signal transduction (GO:0007266)	0.0963873	0.921606	0.825219
regulation of actin cytoskeleton organization (GO:0032956)	0.495887	1.32012	0.824229
membrane depolarization during cardiac muscle cell action potential (GO:0086012)	0.555828	1.37993	0.824097
regulation of synaptic transmission, glutamatergic (GO:0051966)	0.698009	1.52151	0.823503
proteolysis (GO:0006508)	0.709878	1.53273	0.822847
retinol metabolic process (GO:0042572)	0.35467	1.17727	0.822601
receptor-mediated endocytosis (GO:0006898)	0.8872	1.70943	0.822232
positive regulation of cytokine production (GO:0001819)	0.186832	1.00851	0.821676
activation of phospholipase C activity (GO:0007202)	0.374652	1.19428	0.819626
regulation of immune effector process (GO:0002697)	0.0249007	0.842506	0.817605
neutrophil activation involved in immune response (GO:0002283)	0.376495	1.1938	0.817306
cellular response to nerve growth factor stimulus (GO:1990090)	0.0691414	0.885409	0.816268
neuron projection morphogenesis (GO:0048812)	0.327041	1.14326	0.816215
cell cycle G1/S phase transition (GO:0044843)	-3.49229	-2.67646	0.815823
chemical synaptic transmission, postsynaptic (GO:0099565)	0.412117	1.22721	0.815093
relaxation of cardiac muscle (GO:0055119)	0.432766	1.24745	0.814685
negative regulation of natural killer cell mediated cytotoxicity (GO:0045953)	0.481276	1.29299	0.811711
synaptic vesicle endocytosis (GO:0048488)	0.935434	1.74696	0.81153
regulation of granulocyte chemotaxis (GO:0071622)	0.496768	1.30613	0.809365
plasma membrane bounded cell projection assembly (GO:0120031)	0.779265	1.58849	0.809222
positive regulation of receptor signaling pathway via JAK-STAT (GO:0046427)	0.433185	1.24211	0.808928
actin cytoskeleton reorganization (GO:0031532)	0.647005	1.45551	0.808507
dermatan sulfate biosynthetic process (GO:0030208)	0.160036	0.96824	0.808204
regulation of smooth muscle cell migration (GO:0014910)	0.423675	1.22788	0.804207
respiratory tube development (GO:0030323)	0.939884	1.74274	0.802856
presynaptic endocytosis (GO:0140238)	0.652334	1.45318	0.800847
eye morphogenesis (GO:0048592)	0.033586	0.831087	0.797501
regulation of AMPA receptor activity (GO:2000311)	0.784734	1.58118	0.796451
positive regulation of signaling receptor activity (GO:2000273)	0.320074	1.11649	0.796413
positive regulation of alpha-beta T cell proliferation (GO:0046641)	0.564248	1.35838	0.794133
neurotransmitter secretion (GO:0007269)	0.43464	1.22706	0.79242
positive regulation of natural killer cell mediated immunity (GO:0002717)	0.550816	1.34194	0.791124
positive regulation of natural killer cell mediated cytotoxicity (GO:0045954)	0.550816	1.34194	0.791124
bone morphogenesis (GO:0060349)	0.237984	1.02892	0.790939
T cell activation (GO:0042110)	0.022962	0.813208	0.790246
neuron differentiation (GO:0030182)	0.236152	1.02599	0.789835
regulation of phospholipase C activity (GO:1900274)	0.00407668	0.79201	0.787933
B cell receptor signaling pathway (GO:0050853)	0.524124	1.31047	0.786349
Wnt signaling pathway (GO:0016055)	0.372924	1.15741	0.784482
response to purine-containing compound (GO:0014074)	0.326574	1.10963	0.783055
negative regulation of protein localization to nucleus (GO:1900181)	0.42977	1.21273	0.782961
neutrophil mediated immunity (GO:0002446)	0.433442	1.21573	0.782287
odontogenesis (GO:0042476)	0.102276	0.883982	0.781705
regulation of response to endoplasmic reticulum stress (GO:1905897)	0.487595	1.26831	0.780717
peptide catabolic process (GO:0043171)	0.495892	1.27609	0.7802
regulation of dendritic cell apoptotic process (GO:2000668)	0.170178	0.950292	0.780114
excitatory postsynaptic potential (GO:0060079)	0.268484	1.0486	0.780112
cortical actin cytoskeleton organization (GO:0030866)	0.437553	1.21676	0.779211
transmembrane receptor protein tyrosine kinase signaling pathway (GO:0007169)	0.616483	1.39545	0.778971
negative regulation of cell cycle process (GO:0010948)	-4	-3.22175	0.778245
smoothened signaling pathway (GO:0007224)	-0.0115538	0.765898	0.777451
peptidyl-threonine phosphorylation (GO:0018107)	-0.745766	0.029891	0.775657
positive regulation of peptide hormone secretion (GO:0090277)	0.161694	0.935313	0.773619
positive regulation of carbohydrate metabolic process (GO:0045913)	1.5505	2.32355	0.773055
RNA biosynthetic process (GO:0032774)	-2.15529	-1.38304	0.772254
calcium ion homeostasis (GO:0055074)	0.600553	1.37256	0.772003
positive regulation of protein tyrosine kinase activity (GO:0061098)	0.905824	1.67637	0.770542
cardiac muscle tissue development (GO:0048738)	0.171924	0.941541	0.769617
regulation of endothelial cell apoptotic process (GO:2000351)	0.958417	1.72664	0.768227
regulation of neurotransmitter secretion (GO:0046928)	0.524851	1.29294	0.768087
striated muscle tissue development (GO:0014706)	0.564068	1.33194	0.767868
positive regulation of actin filament polymerization (GO:0030838)	0.130428	0.897715	0.767287
establishment of epithelial cell polarity (GO:0090162)	-0.0131612	0.753688	0.766849
neuromuscular junction development (GO:0007528)	0.556154	1.32286	0.76671
neutrophil degranulation (GO:0043312)	0.3839	1.1491	0.765205
cellular response to low-density lipoprotein particle stimulus (GO:0071404)	0.581565	1.34581	0.764246
regulation of cell migration (GO:0030334)	0.899149	1.6621	0.762949
endothelial cell migration (GO:0043542)	0.677927	1.44083	0.762902
peptidyl-threonine modification (GO:0018210)	-0.750103	0.012232	0.762335
regulation of cholesterol storage (GO:0010885)	0.981961	1.74328	0.761314
cytoskeleton organization (GO:0007010)	0.218353	0.979416	0.761063
regulation of cardiac muscle hypertrophy (GO:0010611)	0.0315517	0.792247	0.760696
glycosaminoglycan catabolic process (GO:0006027)	1.09859	1.85923	0.760645
B cell activation (GO:0042113)	0.0944039	0.851826	0.757422
embryonic heart tube development (GO:0035050)	0.226173	0.98319	0.757017
Wnt signaling pathway, calcium modulating pathway (GO:0007223)	0.127855	0.88351	0.755655
acylglycerol metabolic process (GO:0006639)	0.531884	1.28714	0.755259
positive regulation of cell adhesion mediated by integrin (GO:0033630)	0.0577109	0.812719	0.755008
positive regulation of p38MAPK cascade (GO:1900745)	0.462055	1.21494	0.752884
positive regulation of reactive oxygen species metabolic process (GO:2000379)	0.698503	1.45011	0.751609
negative regulation of protein localization to cell periphery (GO:1904376)	0.591896	1.34226	0.75036
cellular metal ion homeostasis (GO:0006875)	0.354347	1.10306	0.748718
negative regulation of epithelial cell apoptotic process (GO:1904036)	0.908763	1.65634	0.747574
positive regulation of fatty acid metabolic process (GO:0045923)	0.565007	1.31136	0.746353
negative regulation of microtubule polymerization (GO:0031115)	-0.0486771	0.696257	0.744934
positive regulation of double-strand break repair (GO:2000781)	-3.12234	-2.37745	0.744893
positive regulation of cytosolic calcium ion concentration involved in phospholipase C-activating G protein-coupled signaling pathway (GO:0051482)	0.417763	1.16215	0.744383
negative regulation of protein localization to membrane (GO:1905476)	0.600322	1.34385	0.743527
regulation of heart contraction (GO:0008016)	0.69361	1.43701	0.743397
sodium ion homeostasis (GO:0055078)	0.221597	0.963489	0.741891
cellular response to alkaloid (GO:0071312)	-1.17228	-0.430967	0.741318
chromosome organization (GO:0051276)	-3.97837	-3.23752	0.740848
ureteric bud development (GO:0001657)	0.232454	0.97227	0.739816
positive regulation of cardiac muscle tissue growth (GO:0055023)	0.599559	1.33891	0.739355
positive regulation of leukocyte chemotaxis (GO:0002690)	0.478112	1.2164	0.738291
macrophage activation (GO:0042116)	0.815307	1.5528	0.737493
negative regulation of osteoclast differentiation (GO:0045671)	0.423012	1.16012	0.737106
positive regulation of monocyte chemotaxis (GO:0090026)	0.0297824	0.76639	0.736607
steroid metabolic process (GO:0008202)	1.11878	1.85528	0.7365
regulation of humoral immune response (GO:0002920)	0.021459	0.757227	0.735768
negative regulation of neuron apoptotic process (GO:0043524)	0.473829	1.2095	0.735675
synaptic vesicle cycle (GO:0099504)	0.742607	1.47754	0.734934
regulation of protein tyrosine kinase activity (GO:0061097)	0.986938	1.72091	0.73397
membrane repolarization (GO:0086009)	0.0334994	0.767282	0.733782
kidney development (GO:0001822)	0.28122	1.01392	0.732703
neuron development (GO:0048666)	0.0152552	0.746956	0.731701
neurotrophin signaling pathway (GO:0038179)	0.57272	1.30373	0.731009
positive regulation of multicellular organismal process (GO:0051240)	0.279534	1.00894	0.729401
circulatory system development (GO:0072359)	0.888813	1.61604	0.727231
regulation of muscle cell differentiation (GO:0051147)	0.0723465	0.799563	0.727217
regulation of ion transport (GO:0043269)	0.811955	1.53733	0.72537
negative regulation of type I interferon production (GO:0032480)	0.761853	1.48688	0.725023
regulation of heart rate by cardiac conduction (GO:0086091)	0.551669	1.27656	0.724895
pattern recognition receptor signaling pathway (GO:0002221)	0.247269	0.971671	0.724403
positive regulation of T cell mediated immunity (GO:0002711)	0.508969	1.23195	0.722978
heart looping (GO:0001947)	0.00710759	0.728448	0.72134
regulation of endothelial cell migration (GO:0010594)	0.554327	1.27466	0.720331
response to cadmium ion (GO:0046686)	0.0391119	0.7585	0.719388
actomyosin structure organization (GO:0031032)	0.0596578	0.778687	0.71903
regulation of cytoskeleton organization (GO:0051493)	0.592148	1.31081	0.718667
positive regulation of Rho protein signal transduction (GO:0035025)	0.142138	0.860113	0.717975
chondroitin sulfate metabolic process (GO:0030204)	0.739912	1.45767	0.717754
dermatan sulfate metabolic process (GO:0030205)	0.390962	1.1065	0.715534
cilium movement (GO:0003341)	0.0198805	0.734103	0.714223
calcium ion transmembrane import into cytosol (GO:0097553)	0.279568	0.993067	0.713499
regulation of transmembrane transport (GO:0034762)	0.337246	1.04798	0.71073
regulation of cytokine production (GO:0001817)	0.868847	1.5794	0.710555
carbohydrate derivative catabolic process (GO:1901136)	0.392807	1.10274	0.709934
positive regulation of cell population proliferation (GO:0008284)	-0.198646	0.511233	0.709879
regulation of bone mineralization (GO:0030500)	0.985225	1.69425	0.70902
positive regulation of calcium ion transmembrane transporter activity (GO:1901021)	0.214314	0.923313	0.708999
regulation of leukocyte activation (GO:0002694)	0.0212135	0.729537	0.708323
regulation of platelet aggregation (GO:0090330)	0.477396	1.18554	0.708147
calcium ion import into cytosol (GO:1902656)	0.391594	1.0985	0.706902
regulation of osteoblast proliferation (GO:0033688)	0.0728154	0.779174	0.706358
regulation of DNA binding (GO:0051101)	-0.802575	-0.09626	0.706315
regulation of macrophage differentiation (GO:0045649)	0.228348	0.933049	0.704701
epidermal growth factor receptor signaling pathway (GO:0007173)	0.549433	1.2536	0.704167
neuron projection development (GO:0031175)	0.128093	0.828077	0.699984
myeloid cell differentiation (GO:0030099)	0.11997	0.819131	0.699161
nucleoside salvage (GO:0043174)	-1.84436	-1.14546	0.6989
regulation of dendritic cell differentiation (GO:2001198)	-0.00291049	0.695055	0.697966
negative regulation of vascular permeability (GO:0043116)	0.109193	0.806832	0.69764
positive regulation of cell migration (GO:0030335)	0.630385	1.32745	0.697067
microtubule bundle formation (GO:0001578)	-1.28592	-0.59	0.695916
regulation of ryanodine-sensitive calcium-release channel activity (GO:0060314)	0.130568	0.824225	0.693657
regulation of vascular endothelial growth factor receptor signaling pathway (GO:0030947)	0.383785	1.0761	0.692313
regulation of cellular ketone metabolic process (GO:0010565)	-2.55076	-1.86019	0.690563
negative regulation of cytoskeleton organization (GO:0051494)	0.184418	0.873135	0.688718
regulation of B cell receptor signaling pathway (GO:0050855)	0.0222817	0.709857	0.687575
ventricular cardiac muscle cell action potential (GO:0086005)	0.104025	0.79151	0.687485
mitotic G1 DNA damage checkpoint signaling (GO:0031571)	-3.91257	-3.22541	0.687154
regulation of sodium ion transport (GO:0002028)	0.724183	1.41124	0.68706
calcium-mediated signaling (GO:0019722)	0.848321	1.53463	0.686308
calcium ion transmembrane transport (GO:0070588)	0.178535	0.8633	0.684765
macrophage differentiation (GO:0030225)	-0.0250301	0.659354	0.684384
motor neuron axon guidance (GO:0008045)	0.0211925	0.705065	0.683872
positive regulation of epithelial to mesenchymal transition (GO:0010718)	-0.0230521	0.65964	0.682692
negative regulation of mononuclear cell migration (GO:0071676)	0.0851197	0.767737	0.682617
regulation of protein localization to plasma membrane (GO:1903076)	1.0373	1.71868	0.681381
antigen processing and presentation of endogenous peptide antigen (GO:0002483)	0.478129	1.1595	0.681369
development of primary male sexual characteristics (GO:0046546)	0.0763762	0.757742	0.681366
positive regulation of superoxide anion generation (GO:0032930)	0.087031	0.76692	0.679889
cartilage development (GO:0051216)	0.325975	1.00583	0.679856
endothelial cell proliferation (GO:0001935)	0.524021	1.20313	0.679109
positive regulation of supramolecular fiber organization (GO:1902905)	0.00867788	0.686982	0.678305
atrial cardiac muscle cell action potential (GO:0086014)	0.172816	0.850956	0.67814
integrin-mediated signaling pathway (GO:0007229)	0.704633	1.38191	0.677274
negative regulation of histone methylation (GO:0031061)	-1.44799	-0.771229	0.67676
cellular response to catecholamine stimulus (GO:0071870)	0.705251	1.38143	0.676181
B cell differentiation (GO:0030183)	0.430663	1.10656	0.675892
regulation of synapse assembly (GO:0051963)	0.510693	1.18614	0.675449
DNA alkylation (GO:0006305)	-0.695522	-0.0210465	0.674476
DNA methylation or demethylation (GO:0044728)	-0.695522	-0.0210465	0.674476
ganglioside metabolic process (GO:0001573)	0.758005	1.43233	0.674327
positive regulation of telomere capping (GO:1904355)	-1.08637	-0.412116	0.674253
peptidyl-glutamic acid modification (GO:0018200)	-0.232879	0.440782	0.673661
regulation of smooth muscle cell proliferation (GO:0048660)	-0.0172355	0.655767	0.673003
regulation of lamellipodium organization (GO:1902743)	4.34273e-05	0.673021	0.672978
maintenance of blood-brain barrier (GO:0035633)	0.17618	0.84814	0.67196
regulation of cardiac muscle cell membrane repolarization (GO:0099623)	0.33652	1.00819	0.671672
leukocyte cell-cell adhesion (GO:0007159)	0.486684	1.15795	0.671264
peptidyl-lysine methylation (GO:0018022)	-2.27263	-1.60168	0.670946
regulation of axonogenesis (GO:0050770)	0.205628	0.875946	0.670317
positive regulation of myeloid leukocyte mediated immunity (GO:0002888)	0.704965	1.37461	0.669643
regulation of cellular protein localization (GO:1903827)	-0.163614	0.501889	0.665502
muscle tissue development (GO:0060537)	0.0931462	0.75841	0.665264
positive regulation of histone modification (GO:0031058)	-1.02366	-0.358827	0.664836
inorganic anion transmembrane transport (GO:0098661)	0.0301004	0.694505	0.664405
positive regulation of lipid kinase activity (GO:0090218)	0.164929	0.828446	0.663517
nitrogen compound transport (GO:0071705)	0.555886	1.21905	0.663162
epithelial tube morphogenesis (GO:0060562)	0.348225	1.01119	0.662961
positive regulation of leukocyte apoptotic process (GO:2000108)	0.423365	1.08459	0.661221
endothelial cell development (GO:0001885)	0.260659	0.921768	0.661109
cell migration involved in sprouting angiogenesis (GO:0002042)	0.250702	0.911064	0.660362
cellular defense response (GO:0006968)	0.790819	1.45068	0.659865
positive regulation of cell motility (GO:2000147)	0.769069	1.42805	0.658984
positive regulation of syncytium formation by plasma membrane fusion (GO:0060143)	0.554647	1.21353	0.65888
positive regulation of fat cell differentiation (GO:0045600)	0.421288	1.07984	0.658549
regulation of GTPase activity (GO:0043087)	0.351321	1.0095	0.658183
nucleobase-containing compound biosynthetic process (GO:0034654)	-2.1761	-1.51854	0.657564
regulation of cell cycle G1/S phase transition (GO:1902806)	-0.44289	0.21391	0.6568
positive regulation of purine nucleotide metabolic process (GO:1900544)	1.37679	2.03203	0.65524
positive regulation of glycolytic process (GO:0045821)	1.37679	2.03203	0.65524
regulation of myeloid cell differentiation (GO:0045637)	0.0536513	0.708459	0.654808
synaptic vesicle localization (GO:0097479)	0.0765722	0.728742	0.65217
osteoclast differentiation (GO:0030316)	0.516447	1.16793	0.651486
protein localization to chromatin (GO:0071168)	-2.50298	-1.85317	0.649803
protein import (GO:0017038)	-3.69144	-3.04223	0.649206
negative regulation of angiogenesis (GO:0016525)	0.517491	1.16551	0.648016
cellular response to cadmium ion (GO:0071276)	0.0236274	0.669985	0.646357
generation of neurons (GO:0048699)	0.0835135	0.729533	0.64602
regulation of mitotic spindle organization (GO:0060236)	-2.48198	-1.83635	0.645624
protein kinase B signaling (GO:0043491)	0.70236	1.34707	0.644707
positive regulation of epithelial cell migration (GO:0010634)	0.375647	1.0184	0.642748
regulation of protein kinase B signaling (GO:0051896)	0.506732	1.14898	0.642244
negative regulation of phosphoprotein phosphatase activity (GO:0032515)	0.742304	1.38381	0.641505
regulation of toll-like receptor 4 signaling pathway (GO:0034143)	0.171735	0.81307	0.641335
regulation of cellular localization (GO:0060341)	-0.155908	0.485423	0.641331
negative regulation of phosphorylation (GO:0042326)	0.462514	1.10373	0.641212
negative regulation of leukocyte mediated cytotoxicity (GO:0001911)	0.374247	1.01443	0.640182
regulation of actin filament-based process (GO:0032970)	0.463439	1.10355	0.64011
microtubule polymerization (GO:0046785)	-1.08745	-0.447843	0.639604
blood vessel morphogenesis (GO:0048514)	0.00386222	0.642171	0.638309
negative regulation of interleukin-2 production (GO:0032703)	0.411734	1.04991	0.638179
artery morphogenesis (GO:0048844)	0.127307	0.765231	0.637924
positive regulation of mononuclear cell migration (GO:0071677)	0.116571	0.753805	0.637234
positive regulation of regulatory T cell differentiation (GO:0045591)	0.568899	1.20515	0.636247
glutamine family amino acid catabolic process (GO:0009065)	-0.103172	0.532525	0.635697
peptide metabolic process (GO:0006518)	0.606744	1.24187	0.63513
myelination (GO:0042552)	0.489752	1.12455	0.634803
cellular biogenic amine metabolic process (GO:0006576)	-1.10183	-0.467223	0.634608
hexose biosynthetic process (GO:0019319)	-0.51104	0.122597	0.633637
regulation of endothelial cell chemotaxis (GO:2001026)	0.61501	1.24851	0.633499
positive regulation of tyrosine phosphorylation of STAT protein (GO:0042531)	0.696322	1.32711	0.630787
cytokine-mediated signaling pathway (GO:0019221)	0.616409	1.24682	0.630407
cortical cytoskeleton organization (GO:0030865)	0.289897	0.917917	0.62802
regulation of lymphocyte proliferation (GO:0050670)	0.685942	1.31235	0.626412
covalent chromatin modification (GO:0016569)	-2.12318	-1.49704	0.626146
regulation of activated T cell proliferation (GO:0046006)	0.230234	0.855767	0.625534
response to cholesterol (GO:0070723)	0.187623	0.81294	0.625317
regulation of anatomical structure morphogenesis (GO:0022603)	0.213386	0.838296	0.62491
regulation of phosphoprotein phosphatase activity (GO:0043666)	0.316901	0.941751	0.62485
protein localization to cilium (GO:0061512)	0.694702	1.31925	0.624549
central nervous system projection neuron axonogenesis (GO:0021952)	0.186319	0.809649	0.62333
regulation of mitochondrial fission (GO:0090140)	-0.529637	0.0936797	0.623316
RNA stabilization (GO:0043489)	-1.88626	-1.26325	0.62301
negative regulation of biosynthetic process (GO:0009890)	0.0273851	0.648875	0.62149
negative regulation of cellular catabolic process (GO:0031330)	0.412525	1.03284	0.620313
regulation of cell-substrate adhesion (GO:0010810)	0.159418	0.779032	0.619614
axoneme assembly (GO:0035082)	0.0260417	0.64513	0.619088
regulation of postsynapse organization (GO:0099175)	0.0426582	0.659916	0.617258
male gonad development (GO:0008584)	0.0135799	0.630394	0.616814
regulation of epithelial to mesenchymal transition (GO:0010717)	4.34273e-05	0.616545	0.616502
positive regulation of macrophage derived foam cell differentiation (GO:0010744)	0.0885587	0.705051	0.616492
cellular monovalent inorganic cation homeostasis (GO:0030004)	0.243416	0.859323	0.615908
DNA methylation (GO:0006306)	-0.573114	0.0423785	0.615492
positive regulation of protein localization to cell periphery (GO:1904377)	0.599097	1.21386	0.614758
DNA recombination (GO:0006310)	-3.83566	-3.22105	0.614608
heart morphogenesis (GO:0003007)	0.214178	0.828739	0.614561
cilium organization (GO:0044782)	0.533932	1.14826	0.614329
regulation of microtubule cytoskeleton organization (GO:0070507)	-0.290367	0.323727	0.614094
cellular response to lipid (GO:0071396)	0.404331	1.01816	0.613828
cilium assembly (GO:0060271)	-0.128526	0.485283	0.613809
heart trabecula morphogenesis (GO:0061384)	0.0228133	0.635803	0.61299
dermatan sulfate proteoglycan biosynthetic process (GO:0050651)	0.276494	0.888807	0.612312
negative regulation of response to stimulus (GO:0048585)	0.247907	0.859842	0.611935
negative regulation of gene expression (GO:0010629)	-0.257561	0.353819	0.611379
central nervous system development (GO:0007417)	0.69398	1.30489	0.61091
regulation of cytokine production involved in immune response (GO:0002718)	0.470722	1.08161	0.610892
negative regulation of complement activation (GO:0045916)	0.218052	0.827716	0.609664
long-term synaptic potentiation (GO:0060291)	0.762238	1.37186	0.609624
response to molecule of bacterial origin (GO:0002237)	0.472751	1.0811	0.60835
wound healing, spreading of cells (GO:0044319)	0.260898	0.86882	0.607922
antigen processing and presentation of exogenous peptide antigen (GO:0002478)	-0.465395	0.142307	0.607701
platelet degranulation (GO:0002576)	0.647551	1.25362	0.606065
negative regulation of peptidase activity (GO:0010466)	0.276182	0.881608	0.605426
positive regulation of muscle cell differentiation (GO:0051149)	0.172613	0.777857	0.605245
positive regulation of gene expression, epigenetic (GO:0045815)	-3.23848	-2.63384	0.604645
regulation of G protein-coupled receptor signaling pathway (GO:0008277)	0.0227984	0.627026	0.604228
ceramide biosynthetic process (GO:0046513)	0.75518	1.35929	0.604107
cellular response to organonitrogen compound (GO:0071417)	0.380082	0.983993	0.603911
regulation of multicellular organismal development (GO:2000026)	-0.803942	-0.200676	0.603266
adenylate cyclase-inhibiting G protein-coupled receptor signaling pathway (GO:0007193)	0.672373	1.2748	0.60243
axon development (GO:0061564)	0.155551	0.757131	0.60158
negative regulation of coagulation (GO:0050819)	0.276601	0.877556	0.600955
negative regulation of cellular response to growth factor stimulus (GO:0090288)	0.124528	0.723278	0.598749
regulation of homotypic cell-cell adhesion (GO:0034110)	0.108901	0.704872	0.595972
clathrin-dependent endocytosis (GO:0072583)	0.116719	0.710521	0.593802
response to lipid (GO:0033993)	0.660308	1.25386	0.593551
cell-matrix adhesion (GO:0007160)	0.688194	1.28145	0.593259
positive regulation of microtubule polymerization (GO:0031116)	-0.845537	-0.25269	0.592847
hyaluronan metabolic process (GO:0030212)	0.0352888	0.627745	0.592456
negative regulation of tumor necrosis factor superfamily cytokine production (GO:1903556)	0.564692	1.1568	0.592112
cellular response to light stimulus (GO:0071482)	-2.58717	-1.9953	0.591867
regulation of spindle organization (GO:0090224)	-2.4072	-1.8155	0.591701
positive regulation of GTPase activity (GO:0043547)	0.443547	1.03516	0.591615
chondroitin sulfate catabolic process (GO:0030207)	0.619796	1.21129	0.591496
negative regulation of mitotic cell cycle (GO:0045930)	-1.32344	-0.734485	0.588957
regulation of neuron death (GO:1901214)	0.0622491	0.650984	0.588735
regulation of protein localization to nucleus (GO:1900180)	-1.41086	-0.824552	0.586303
vitamin transport (GO:0051180)	-0.327273	0.258421	0.585694
negative regulation of pri-miRNA transcription by RNA polymerase II (GO:1902894)	0.313138	0.898299	0.585161
telomere maintenance via telomere lengthening (GO:0010833)	-3.22824	-2.64311	0.585131
cell projection organization (GO:0030030)	0.480443	1.06534	0.584897
regulation of actomyosin structure organization (GO:0110020)	0.0345262	0.618988	0.584462
negative regulation of T cell mediated immunity (GO:0002710)	0.349379	0.933263	0.583884
regulation of insulin secretion involved in cellular response to glucose stimulus (GO:0061178)	0.701509	1.28516	0.583656
blood circulation (GO:0008015)	0.058645	0.641845	0.5832
heart process (GO:0003015)	0.26955	0.851347	0.581797
NIK/NF-kappaB signaling (GO:0038061)	-2.49432	-1.91275	0.581568
neuron migration (GO:0001764)	0.651012	1.2319	0.580887
muscle contraction (GO:0006936)	0.870775	1.45152	0.580746
negative regulation of transcription from RNA polymerase II promoter in response to stress (GO:0097201)	0.186561	0.767155	0.580594
regulation of microtubule polymerization or depolymerization (GO:0031110)	-0.518721	0.0599073	0.578629
regulation of cardiac muscle cell action potential (GO:0098901)	0.395732	0.971376	0.575644
stem cell differentiation (GO:0048863)	0.0694826	0.644743	0.575261
chondroitin sulfate proteoglycan biosynthetic process (GO:0050650)	0.0811506	0.655878	0.574727
neurotrophin TRK receptor signaling pathway (GO:0048011)	0.657426	1.23124	0.573819
gluconeogenesis (GO:0006094)	-0.495102	0.0782066	0.573308
negative regulation of interleukin-6 production (GO:0032715)	0.934421	1.50759	0.573173
regulation of G1/S transition of mitotic cell cycle (GO:2000045)	-0.752301	-0.179965	0.572335
positive regulation of protein serine/threonine kinase activity (GO:0071902)	-0.0738721	0.497682	0.571554
positive regulation of mitotic nuclear division (GO:0045840)	-1.9273	-1.356	0.571298
positive regulation of calcium ion transport into cytosol (GO:0010524)	0.633626	1.2048	0.571177
defense response to Gram-negative bacterium (GO:0050829)	0.437782	1.00895	0.571169
protein localization to cell junction (GO:1902414)	0.182342	0.753192	0.57085
synaptic vesicle transport (GO:0048489)	0.0546174	0.625134	0.570517
regulation of calcium ion-dependent exocytosis (GO:0017158)	0.775596	1.34451	0.568918
neutrophil activation (GO:0042119)	0.168559	0.737183	0.568624
protein-containing complex subunit organization (GO:0043933)	-0.828169	-0.25988	0.568289
cellular divalent inorganic cation homeostasis (GO:0072503)	0.317507	0.885394	0.567887
regulation of vasculogenesis (GO:2001212)	0.0882729	0.656091	0.567818
negative regulation of actin filament polymerization (GO:0030837)	0.117764	0.684783	0.56702
intracellular lipid transport (GO:0032365)	0.319487	0.88582	0.566334
negative regulation of cell aging (GO:0090344)	-1.60851	-1.04256	0.565945
negative regulation of calcium ion transmembrane transporter activity (GO:1901020)	0.0214817	0.58719	0.565708
positive regulation of B cell proliferation (GO:0030890)	-0.0529709	0.512715	0.565686
neutrophil migration (GO:1990266)	0.407859	0.973323	0.565464
cardiac muscle cell contraction (GO:0086003)	0.939089	1.50441	0.565322
negative regulation of toll-like receptor signaling pathway (GO:0034122)	0.139465	0.704461	0.564996
negative regulation of peptidyl-threonine phosphorylation (GO:0010801)	0.739137	1.30405	0.564915
positive regulation of small molecule metabolic process (GO:0062013)	0.481036	1.04557	0.564532
regulation of cell size (GO:0008361)	0.0355264	0.599577	0.564051
positive regulation of cellular process (GO:0048522)	-0.274443	0.289476	0.563918
regulation of histone H3-K9 acetylation (GO:2000615)	-0.837983	-0.274186	0.563796
actin filament polymerization (GO:0030041)	0.448124	1.01122	0.563093
embryonic organ development (GO:0048568)	0.0274879	0.588764	0.561276
regulation of cell-matrix adhesion (GO:0001952)	0.368314	0.929438	0.561123
transition metal ion transport (GO:0000041)	0.0122481	0.573062	0.560813
sulfur compound transport (GO:0072348)	-0.54107	0.0195171	0.560587
protein localization to plasma membrane (GO:0072659)	0.597082	1.15713	0.560045
negative regulation of cellular senescence (GO:2000773)	-0.75353	-0.194503	0.559027
T cell receptor signaling pathway (GO:0050852)	-0.45441	0.104389	0.558798
positive regulation of Ras protein signal transduction (GO:0046579)	0.499611	1.05794	0.558328
apoptotic cell clearance (GO:0043277)	0.00816763	0.566252	0.558084
regulation of chemokine production (GO:0032642)	1.121	1.67902	0.558022
negative regulation of T cell proliferation (GO:0042130)	0.606052	1.16369	0.557637
negative regulation of axonogenesis (GO:0050771)	0.600041	1.15686	0.556823
glycoprotein biosynthetic process (GO:0009101)	0.455273	1.01171	0.55644
positive regulation of transport (GO:0051050)	0.692871	1.24914	0.556267
positive regulation of alpha-beta T cell activation (GO:0046635)	0.182434	0.73847	0.556036
regulation of membrane depolarization (GO:0003254)	0.325428	0.881213	0.555785
regulation of interleukin-17 production (GO:0032660)	0.204843	0.758092	0.553249
response to organic cyclic compound (GO:0014070)	0.163653	0.71681	0.553158
secondary palate development (GO:0062009)	0.186644	0.739655	0.553011
negative regulation of endothelial cell apoptotic process (GO:2000352)	0.694528	1.24644	0.551909
regulation of vascular associated smooth muscle cell proliferation (GO:1904705)	0.455632	1.00681	0.551174
peripheral nervous system development (GO:0007422)	0.34681	0.89728	0.550471
positive regulation of lymphocyte activation (GO:0051251)	-0.14941	0.399323	0.548732
regulation of cell adhesion mediated by integrin (GO:0033628)	0.0184204	0.566524	0.548104
glutamate receptor signaling pathway (GO:0007215)	0.662057	1.2101	0.548047
protein depolymerization (GO:0051261)	-1.83473	-1.28764	0.547088
regulation of extrinsic apoptotic signaling pathway in absence of ligand (GO:2001239)	0.693618	1.23965	0.546037
regulation of lymphocyte differentiation (GO:0045619)	-0.150658	0.393943	0.544601
regulation of ion transmembrane transport (GO:0034765)	0.63722	1.18158	0.544362
icosanoid metabolic process (GO:0006690)	1.27194	1.81596	0.544021
negative regulation of protein modification process (GO:0031400)	0.214239	0.757959	0.54372
positive regulation of stem cell differentiation (GO:2000738)	0.0297338	0.572989	0.543255
regulation of endopeptidase activity (GO:0052548)	0.0227965	0.56595	0.543154
positive regulation of protein phosphorylation (GO:0001934)	0.495987	1.03761	0.541624
import into cell (GO:0098657)	0.186745	0.728368	0.541622
positive regulation of protein dephosphorylation (GO:0035307)	-0.0145771	0.523555	0.538132
epithelial cell migration (GO:0010631)	0.235705	0.773328	0.537624
positive regulation of leukocyte degranulation (GO:0043302)	0.600313	1.13775	0.53744
mononuclear cell differentiation (GO:1903131)	0.804517	1.34116	0.536643
negative regulation of vascular endothelial growth factor receptor signaling pathway (GO:0030948)	0.0962246	0.632704	0.53648
endocardial cushion development (GO:0003197)	0.337765	0.873957	0.536193
inorganic anion transport (GO:0015698)	0.193074	0.729036	0.535961
regulation of amyloid precursor protein biosynthetic process (GO:0042984)	0.289919	0.825312	0.535393
regulation of phosphatidylinositol 3-kinase signaling (GO:0014066)	1.12155	1.65694	0.535392
activation of cysteine-type endopeptidase activity (GO:0097202)	0.340675	0.875628	0.534952
canonical Wnt signaling pathway (GO:0060070)	0.481422	1.01463	0.53321
regulation of inflammatory response (GO:0050727)	1.2943	1.82643	0.532133
phagosome maturation (GO:0090382)	0.599859	1.13083	0.530973
anterograde axonal transport (GO:0008089)	0.0777446	0.607492	0.529748
regulation of pri-miRNA transcription by RNA polymerase II (GO:1902893)	0.540669	1.07037	0.529703
negative regulation of MAP kinase activity (GO:0043407)	0.224182	0.753684	0.529502
positive regulation of ubiquitin-protein transferase activity (GO:0051443)	-2.55116	-2.02293	0.528233
neutrophil chemotaxis (GO:0030593)	0.355279	0.882313	0.527034
regulation of hydrolase activity (GO:0051336)	0.554686	1.08084	0.526149
positive regulation of phosphoprotein phosphatase activity (GO:0032516)	0.172161	0.697804	0.525643
regulation of dendritic spine development (GO:0060998)	0.30406	0.828919	0.524859
negative regulation of endoplasmic reticulum unfolded protein response (GO:1900102)	0.489351	1.01379	0.524438
regulation of small GTPase mediated signal transduction (GO:0051056)	0.103951	0.628205	0.524254
regulation of cAMP-mediated signaling (GO:0043949)	0.00885506	0.532181	0.523326
negative regulation of B cell proliferation (GO:0030889)	0.472416	0.994269	0.521853
triglyceride homeostasis (GO:0070328)	0.155319	0.677135	0.521817
bone development (GO:0060348)	0.24453	0.765547	0.521017
response to nitric oxide (GO:0071731)	-0.511422	0.00941476	0.520837
acute inflammatory response (GO:0002526)	0.17875	0.698947	0.520197
regulation of epithelial cell migration (GO:0010632)	0.0689244	0.588129	0.519205
regulation of fat cell differentiation (GO:0045598)	0.406806	0.925735	0.518928
positive regulation of epidermal growth factor receptor signaling pathway (GO:0045742)	0.0738461	0.59273	0.518884
negative regulation of tumor necrosis factor production (GO:0032720)	0.639789	1.15747	0.517685
hematopoietic progenitor cell differentiation (GO:0002244)	0.516991	1.03413	0.517142
positive regulation of heterotypic cell-cell adhesion (GO:0034116)	0.551006	1.06814	0.51713
response to muscle stretch (GO:0035994)	0.127536	0.644545	0.517009
positive regulation of T cell activation (GO:0050870)	0.303827	0.820352	0.516526
histone methylation (GO:0016571)	-3.45791	-2.94209	0.515825
heterophilic cell-cell adhesion via plasma membrane cell adhesion molecules (GO:0007157)	0.652154	1.16773	0.515579
regulation of microtubule polymerization (GO:0031113)	-0.268973	0.245345	0.514318
glycerophospholipid metabolic process (GO:0006650)	0.902352	1.41553	0.51318
positive regulation of chemokine production (GO:0032722)	0.805385	1.31833	0.512945
positive regulation of lipid catabolic process (GO:0050996)	0.549251	1.06145	0.512195
antigen receptor-mediated signaling pathway (GO:0050851)	-0.27527	0.235743	0.511013
MAPK cascade (GO:0000165)	-0.096771	0.414084	0.510855
cellular glucan metabolic process (GO:0006073)	0.176448	0.686739	0.510291
JNK cascade (GO:0007254)	0.17663	0.686782	0.510152
fat-soluble vitamin metabolic process (GO:0006775)	0.121758	0.631598	0.50984
T cell migration (GO:0072678)	0.372305	0.881799	0.509494
postsynaptic membrane organization (GO:0001941)	0.142925	0.652409	0.509485
angiogenesis involved in wound healing (GO:0060055)	0.432643	0.942052	0.509409
regulation of telomerase activity (GO:0051972)	-2.95611	-2.44676	0.509354
cellular sodium ion homeostasis (GO:0006883)	0.0290779	0.538178	0.509101
neurotransmitter transport (GO:0006836)	0.200055	0.708666	0.508611
regulation of blood coagulation (GO:0030193)	0.356675	0.86449	0.507815
cellular protein-containing complex assembly (GO:0034622)	-2.35253	-1.84472	0.507808
establishment of mitotic spindle localization (GO:0040001)	-3.28362	-2.7772	0.506416
retrograde axonal transport (GO:0008090)	0.149049	0.655415	0.506366
positive regulation of cell junction assembly (GO:1901890)	0.59925	1.10435	0.505103
positive regulation of actin filament bundle assembly (GO:0032233)	0.0151652	0.519478	0.504313
positive regulation of synaptic transmission, glutamatergic (GO:0051968)	0.406979	0.909375	0.502396
keratan sulfate catabolic process (GO:0042340)	0.803392	1.30489	0.501502
negative regulation by host of viral transcription (GO:0043922)	-0.00371895	0.497551	0.50127
regulation of cellular component organization (GO:0051128)	-0.782338	-0.282011	0.500328
protein K48-linked deubiquitination (GO:0071108)	4.34273e-05	0.500202	0.500158
transcription preinitiation complex assembly (GO:0070897)	-0.793383	-0.294465	0.498918
positive regulation of immune response (GO:0050778)	0.382731	0.881248	0.498517
positive regulation of phospholipase activity (GO:0010518)	0.0225756	0.519101	0.496525
regulation of catecholamine secretion (GO:0050433)	0.902751	1.39888	0.496132
positive regulation of release of sequestered calcium ion into cytosol (GO:0051281)	0.40115	0.89723	0.49608
iron ion transport (GO:0006826)	0.727245	1.22301	0.495764
regulation of vesicle-mediated transport (GO:0060627)	0.719467	1.21419	0.494727
positive regulation of vascular permeability (GO:0043117)	0.15621	0.650809	0.494599
negative regulation of glycolytic process (GO:0045820)	0.495978	0.989504	0.493527
negative regulation of purine nucleotide metabolic process (GO:1900543)	0.495978	0.989504	0.493527
histone modification (GO:0016570)	-1.8762	-1.38285	0.493349
response to muramyl dipeptide (GO:0032495)	0.541626	1.03486	0.493233
regulation of cellular response to growth factor stimulus (GO:0090287)	0.236298	0.729196	0.492898
regulation of macrophage derived foam cell differentiation (GO:0010743)	0.688555	1.18118	0.492627
atrioventricular valve development (GO:0003171)	0.398917	0.890073	0.491157
ethanol metabolic process (GO:0006067)	0.214872	0.705004	0.490131
3'-phosphoadenosine 5'-phosphosulfate metabolic process (GO:0050427)	0.483497	0.972067	0.48857
mesenchyme development (GO:0060485)	0.300015	0.788469	0.488454
ventricular septum development (GO:0003281)	0.242742	0.730416	0.487674
response to fatty acid (GO:0070542)	0.0351461	0.522138	0.486992
relaxation of muscle (GO:0090075)	0.52669	1.0134	0.48671
regulation of cell division (GO:0051302)	-2.22483	-1.73829	0.48654
positive regulation of BMP signaling pathway (GO:0030513)	0.338667	0.824741	0.486074
negative regulation of secretion by cell (GO:1903531)	1.06733	1.55261	0.485281
homophilic cell adhesion via plasma membrane adhesion molecules (GO:0007156)	1.19117	1.67557	0.484405
regulation of neurotransmitter transport (GO:0051588)	0.508178	0.992512	0.484334
vascular endothelial growth factor receptor signaling pathway (GO:0048010)	0.762419	1.24651	0.484095
negative regulation of blood coagulation (GO:0030195)	0.411996	0.895639	0.483643
negative regulation of proteolysis involved in cellular protein catabolic process (GO:1903051)	0.0961006	0.579194	0.483094
positive regulation of striated muscle cell differentiation (GO:0051155)	0.51492	0.997283	0.482364
Ras protein signal transduction (GO:0007265)	-0.174749	0.307579	0.482327
cellular response to oxidised low-density lipoprotein particle stimulus (GO:0140052)	0.135157	0.616728	0.481571
chondroitin sulfate biosynthetic process (GO:0030206)	0.221701	0.70266	0.480959
regulation of retinoic acid receptor signaling pathway (GO:0048385)	-0.744676	-0.264016	0.480659
negative regulation of blood vessel morphogenesis (GO:2000181)	0.546689	1.02572	0.479031
negative regulation of ATP metabolic process (GO:1903579)	0.043529	0.52114	0.477611
cytosolic calcium ion transport (GO:0060401)	0.228504	0.705154	0.476649
long-chain fatty acid transport (GO:0015909)	0.0244613	0.500988	0.476527
positive regulation of cell-cell adhesion (GO:0022409)	0.855761	1.331	0.475238
retina homeostasis (GO:0001895)	-0.0457245	0.42868	0.474404
regulation of antigen receptor-mediated signaling pathway (GO:0050854)	0.0338502	0.508059	0.474209
regulation of cardiac muscle cell contraction (GO:0086004)	0.350855	0.82503	0.474175
lipopolysaccharide-mediated signaling pathway (GO:0031663)	0.356328	0.828898	0.472571
response to X-ray (GO:0010165)	-2.14805	-1.67672	0.471332
regulation of ATP biosynthetic process (GO:2001169)	-0.0321142	0.438469	0.470583
granulocyte chemotaxis (GO:0071621)	0.38528	0.855452	0.470172
regulation of monocyte differentiation (GO:0045655)	0.00910159	0.479147	0.470045
endoderm formation (GO:0001706)	0.599373	1.06846	0.469091
positive regulation of mitochondrial fission (GO:0090141)	-0.619452	-0.15187	0.467582
negative regulation of antigen receptor-mediated signaling pathway (GO:0050858)	0.467588	0.934741	0.467153
positive regulation of nucleic acid-templated transcription (GO:1903508)	-0.154406	0.312478	0.466884
negative regulation of neuron projection development (GO:0010977)	0.109225	0.575757	0.466532
glycerophospholipid catabolic process (GO:0046475)	0.716052	1.18136	0.465309
negative regulation of macrophage activation (GO:0043031)	0.69174	1.1556	0.463858
regulation of extracellular matrix disassembly (GO:0010715)	0.0947454	0.558303	0.463558
regulation of filopodium assembly (GO:0051489)	0.498045	0.960935	0.462891
positive regulation of immune system process (GO:0002684)	0.524438	0.987078	0.46264
positive regulation of macrophage migration (GO:1905523)	0.688525	1.15022	0.461698
positive regulation of leukocyte activation (GO:0002696)	-0.49635	-0.0350668	0.461283
cellular protein modification process (GO:0006464)	-0.0987647	0.362034	0.460798
heparan sulfate proteoglycan metabolic process (GO:0030201)	0.279831	0.739351	0.45952
intracellular pH reduction (GO:0051452)	0.513697	0.972405	0.458708
sterol metabolic process (GO:0016125)	0.772335	1.23097	0.458634
negative regulation of defense response (GO:0031348)	0.699026	1.15754	0.458517
regulation of proteolysis involved in cellular protein catabolic process (GO:1903050)	-0.143514	0.313945	0.457459
regulation of mitochondrial depolarization (GO:0051900)	0.37612	0.832633	0.456513
positive regulation of macrophage chemotaxis (GO:0010759)	0.432588	0.889055	0.456466
protein homooligomerization (GO:0051260)	-0.983007	-0.526907	0.4561
chondrocyte differentiation (GO:0002062)	0.308673	0.762846	0.454172
regulation of neuron apoptotic process (GO:0043523)	0.809595	1.26373	0.454138
regulation of cellular senescence (GO:2000772)	-0.844851	-0.392846	0.452005
response to interferon-gamma (GO:0034341)	0.555062	1.0069	0.451839
positive regulation of cysteine-type endopeptidase activity (GO:2001056)	0.230607	0.682021	0.451415
negative regulation of leukocyte chemotaxis (GO:0002689)	4.34273e-05	0.451298	0.451255
lymphocyte chemotaxis (GO:0048247)	0.536006	0.987181	0.451175
SCF-dependent proteasomal ubiquitin-dependent protein catabolic process (GO:0031146)	-3.39035	-2.93937	0.450984
substantia nigra development (GO:0021762)	-0.317676	0.132815	0.450491
cellular component assembly (GO:0022607)	-0.177303	0.272886	0.450189
regulation of cytokine production involved in inflammatory response (GO:1900015)	0.984006	1.43283	0.448827
positive regulation of interleukin-10 production (GO:0032733)	-0.0519113	0.396669	0.44858
aorta development (GO:0035904)	0.402986	0.851517	0.448531
chemical homeostasis (GO:0048878)	0.400382	0.848787	0.448405
negative regulation of extrinsic apoptotic signaling pathway in absence of ligand (GO:2001240)	0.899693	1.34666	0.446966
negative regulation of signal transduction in absence of ligand (GO:1901099)	0.899693	1.34666	0.446966
regulation of potassium ion transport (GO:0043266)	0.320757	0.767131	0.446374
long-chain fatty acid biosynthetic process (GO:0042759)	0.0349493	0.480998	0.446049
actin filament organization (GO:0007015)	0.760763	1.20652	0.445758
monocarboxylic acid catabolic process (GO:0072329)	0.934554	1.38026	0.445705
protein localization to cell-cell junction (GO:0150105)	0.0662236	0.511197	0.444974
negative regulation of protein localization to plasma membrane (GO:1903077)	0.524136	0.968894	0.444758
negative regulation of cytokine production involved in immune response (GO:0002719)	0.591895	1.03506	0.443161
positive regulation of protein kinase B signaling (GO:0051897)	0.325008	0.767627	0.442618
positive regulation of T cell cytokine production (GO:0002726)	0.26676	0.708028	0.441268
negative regulation of cold-induced thermogenesis (GO:0120163)	0.850898	1.29214	0.441246
positive regulation of epithelial cell differentiation (GO:0030858)	0.399229	0.840461	0.441232
regulation of stem cell proliferation (GO:0072091)	-0.430368	0.00967929	0.440048
regulation of calcium ion transmembrane transport (GO:1903169)	0.306633	0.746511	0.439878
plasma membrane bounded cell projection organization (GO:0120036)	0.112843	0.552436	0.439593
vasculogenesis (GO:0001570)	0.383023	0.820259	0.437236
regulation of dendrite development (GO:0050773)	0.0539801	0.491143	0.437163
regulation of collagen biosynthetic process (GO:0032965)	-0.022939	0.413315	0.436254
negative regulation of endothelial cell migration (GO:0010596)	0.558557	0.994767	0.436211
peptide hormone secretion (GO:0030072)	0.228442	0.664606	0.436164
positive regulation of interleukin-2 production (GO:0032743)	-0.0127859	0.423147	0.435933
negative regulation of cell junction assembly (GO:1901889)	0.566546	1.002	0.435456
regulation of BMP signaling pathway (GO:0030510)	0.296235	0.731533	0.435299
regulation of complement activation (GO:0030449)	0.0482205	0.483409	0.435189
positive regulation of B cell activation (GO:0050871)	-0.340845	0.0935523	0.434397
regulation of synapse organization (GO:0050807)	0.245039	0.6793	0.434261
positive regulation of cellular metabolic process (GO:0031325)	0.499626	0.933091	0.433465
Arp2/3 complex-mediated actin nucleation (GO:0034314)	-0.526003	-0.0925679	0.433435
cardiac epithelial to mesenchymal transition (GO:0060317)	0.152584	0.584938	0.432354
central nervous system neuron axonogenesis (GO:0021955)	-0.19493	0.237014	0.431944
response to reactive oxygen species (GO:0000302)	0.541216	0.972696	0.43148
positive regulation of axonogenesis (GO:0050772)	0.151466	0.5828	0.431334
protein localization to cell periphery (GO:1990778)	0.65147	1.08157	0.430102
monovalent inorganic cation homeostasis (GO:0055067)	1.32228	1.75125	0.428964
regulation of megakaryocyte differentiation (GO:0045652)	-0.010626	0.41799	0.428616
microglial cell activation (GO:0001774)	0.947208	1.37545	0.428247
regulation of sequestering of triglyceride (GO:0010889)	0.58022	1.00799	0.427774
negative regulation of endocytosis (GO:0045806)	0.325062	0.752388	0.427326
regulation of Rac protein signal transduction (GO:0035020)	0.0383424	0.46566	0.427318
positive regulation of endothelial cell migration (GO:0010595)	0.524311	0.951449	0.427139
poly(A)+ mRNA export from nucleus (GO:0016973)	-0.782344	-0.355277	0.427067
negative regulation of ion transport (GO:0043271)	0.449013	0.875885	0.426873
defense response to fungus (GO:0050832)	0.406619	0.833222	0.426603
negative regulation of amyloid-beta formation (GO:1902430)	0.0309871	0.457548	0.426561
regulation of cation transmembrane transport (GO:1904062)	0.313455	0.738878	0.425423
regulation of oligodendrocyte differentiation (GO:0048713)	0.229392	0.654778	0.425385
axonemal dynein complex assembly (GO:0070286)	4.34273e-05	0.425251	0.425207
positive regulation of glial cell differentiation (GO:0045687)	0.0212433	0.446199	0.424956
positive regulation of filopodium assembly (GO:0051491)	0.214415	0.639316	0.4249
response to cytokine (GO:0034097)	0.697791	1.12251	0.424719
positive regulation of angiogenesis (GO:0045766)	0.844511	1.26759	0.423081
negative regulation of lipid catabolic process (GO:0050995)	-0.0139645	0.408786	0.42275
retinoic acid metabolic process (GO:0042573)	0.0785657	0.501084	0.422518
negative regulation of epithelial cell migration (GO:0010633)	0.390934	0.813325	0.422391
regulation of fatty acid oxidation (GO:0046320)	0.886489	1.30882	0.422327
negative regulation of interleukin-1 production (GO:0032692)	0.496754	0.918617	0.421863
regulation of B cell differentiation (GO:0045577)	4.34273e-05	0.421465	0.421421
manganese ion transport (GO:0006828)	0.0381089	0.458874	0.420766
positive regulation of cell-substrate adhesion (GO:0010811)	0.347073	0.76709	0.420017
regulation of sprouting angiogenesis (GO:1903670)	0.346939	0.766934	0.419995
positive regulation of synapse assembly (GO:0051965)	0.290206	0.709858	0.419653
regulation of blood vessel endothelial cell migration (GO:0043535)	0.490345	0.909856	0.419511
retinoid metabolic process (GO:0001523)	0.937182	1.35655	0.419365
positive regulation of metabolic process (GO:0009893)	0.0792748	0.497516	0.418242
macromolecule catabolic process (GO:0009057)	0.415406	0.833613	0.418207
negative regulation of microtubule polymerization or depolymerization (GO:0031111)	-0.197865	0.219866	0.417731
sensory perception of sound (GO:0007605)	-0.21513	0.199198	0.414328
axonal fasciculation (GO:0007413)	0.0244049	0.438562	0.414157
diacylglycerol metabolic process (GO:0046339)	0.599981	1.01322	0.413241
negative chemotaxis (GO:0050919)	0.616383	1.0294	0.413016
calcium-ion regulated exocytosis (GO:0017156)	0.487018	0.898839	0.41182
negative regulation of interleukin-12 production (GO:0032695)	-0.00730758	0.403771	0.411078
negative regulation of interferon-gamma production (GO:0032689)	0.109905	0.520386	0.410481
regulation of hematopoietic progenitor cell differentiation (GO:1901532)	-3.29979	-2.88945	0.410344
positive regulation of oxidoreductase activity (GO:0051353)	0.0296544	0.439637	0.409983
regulation of cysteine-type endopeptidase activity (GO:2000116)	0.534067	0.943292	0.409225
sympathetic nervous system development (GO:0048485)	0.114791	0.52398	0.409189
positive regulation of interleukin-17 production (GO:0032740)	0.0651548	0.474176	0.409021
sensory perception of mechanical stimulus (GO:0050954)	-0.153657	0.254777	0.408434
regulation of peptidyl-threonine phosphorylation (GO:0010799)	0.0845555	0.492377	0.407821
steroid biosynthetic process (GO:0006694)	0.327532	0.735146	0.407614
lymphocyte migration (GO:0072676)	0.321629	0.728002	0.406372
pulmonary valve development (GO:0003177)	0.251983	0.658046	0.406064
DNA damage checkpoint signaling (GO:0000077)	-3.00224	-2.5964	0.405842
regulation of epithelial cell proliferation (GO:0050678)	0.586827	0.992571	0.405744
antigen processing and presentation of exogenous peptide antigen via MHC class I (GO:0042590)	-0.873438	-0.467699	0.405738
cellular response to interleukin-2 (GO:0071352)	0.355752	0.760964	0.405212
interleukin-2-mediated signaling pathway (GO:0038110)	0.355752	0.760964	0.405212
fatty acid transmembrane transport (GO:1902001)	0.0506968	0.455372	0.404675
G1/S transition of mitotic cell cycle (GO:0000082)	-4	-3.5955	0.404505
regulation of cellular component size (GO:0032535)	0.236824	0.640991	0.404167
microtubule depolymerization (GO:0007019)	-3.01422	-2.61069	0.403527
regulation of ossification (GO:0030278)	0.205438	0.607842	0.402404
negative regulation of smooth muscle cell migration (GO:0014912)	0.430854	0.832703	0.401849
regulation of trans-synaptic signaling (GO:0099177)	0.0425868	0.444288	0.401701
hemopoiesis (GO:0030097)	0.271078	0.67259	0.401511
regulation of cell communication (GO:0010646)	-0.0010032	0.400293	0.401296
activation of protein kinase activity (GO:0032147)	-0.34286	0.0578315	0.400692
inositol phosphate-mediated signaling (GO:0048016)	0.169269	0.569895	0.400626
actin filament bundle organization (GO:0061572)	0.57307	0.972726	0.399656
amide transport (GO:0042886)	-0.184219	0.215026	0.399246
regulation of stem cell differentiation (GO:2000736)	-3.02562	-2.62714	0.39848
positive regulation of macrophage activation (GO:0043032)	-0.452753	-0.0544099	0.398343
positive regulation of nitric-oxide synthase activity (GO:0051000)	-0.24581	0.152356	0.398166
regulation of superoxide anion generation (GO:0032928)	0.0101384	0.40821	0.398072
embryonic cranial skeleton morphogenesis (GO:0048701)	-0.444231	-0.0470931	0.397138
neural crest cell migration (GO:0001755)	0.564701	0.961674	0.396973
regulation of small molecule metabolic process (GO:0062012)	0.684312	1.08093	0.396621
positive regulation of nervous system development (GO:0051962)	0.186961	0.583183	0.396222
endodermal cell differentiation (GO:0035987)	0.29584	0.691343	0.395503
regulation of neuronal synaptic plasticity (GO:0048168)	1.00157	1.39668	0.395113
positive regulation of toll-like receptor signaling pathway (GO:0034123)	0.0090274	0.40382	0.394793
response to retinoic acid (GO:0032526)	0.487097	0.881712	0.394615
glycosphingolipid metabolic process (GO:0006687)	0.991055	1.38443	0.393372
positive regulation of T cell differentiation (GO:0045582)	0.539315	0.93267	0.393355
negative regulation of supramolecular fiber organization (GO:1902904)	-0.135299	0.25797	0.393269
endocardial cushion morphogenesis (GO:0003203)	0.188908	0.582058	0.39315
outflow tract septum morphogenesis (GO:0003148)	0.304093	0.696322	0.392229
negative regulation of amyloid precursor protein catabolic process (GO:1902992)	0.0215946	0.413171	0.391576
skeletal muscle tissue development (GO:0007519)	0.33607	0.727171	0.391101
cardiac left ventricle morphogenesis (GO:0003214)	0.205647	0.595129	0.389482
heart contraction (GO:0060047)	0.762554	1.15179	0.389232
regulation of actin filament bundle assembly (GO:0032231)	0.0247893	0.413543	0.388754
embryonic hemopoiesis (GO:0035162)	0.488757	0.87727	0.388514
regulation of angiogenesis (GO:0045765)	0.939077	1.32726	0.388186
monocarboxylic acid transport (GO:0015718)	0.377955	0.765693	0.387738
response to UV-A (GO:0070141)	-0.297775	0.0894143	0.38719
phosphatidylcholine acyl-chain remodeling (GO:0036151)	0.595916	0.982953	0.387038
positive regulation of microtubule polymerization or depolymerization (GO:0031112)	-0.329606	0.0566816	0.386287
divalent inorganic cation homeostasis (GO:0072507)	0.955228	1.34104	0.385817
regulation of vasoconstriction (GO:0019229)	0.773085	1.15762	0.384535
positive regulation of protein binding (GO:0032092)	0.0823271	0.466778	0.384451
cardiac muscle contraction (GO:0060048)	0.806403	1.19085	0.384447
positive regulation of transcription of Notch receptor target (GO:0007221)	-0.163693	0.220402	0.384095
positive regulation of stress fiber assembly (GO:0051496)	-0.00391788	0.380039	0.383957
ventricular cardiac muscle tissue morphogenesis (GO:0055010)	0.210831	0.592341	0.381509
negative regulation of cell migration (GO:0030336)	0.4904	0.87139	0.38099
regulation of muscle contraction (GO:0006937)	0.229115	0.60987	0.380755
positive regulation of proteolysis (GO:0045862)	-0.115167	0.264808	0.379976
lipid catabolic process (GO:0016042)	0.850363	1.22882	0.378462
positive regulation of cell cycle phase transition (GO:1901989)	-0.82765	-0.44966	0.37799
positive regulation of heart rate (GO:0010460)	0.378919	0.756879	0.37796
regulation of steroid biosynthetic process (GO:0050810)	0.609541	0.987215	0.377674
T cell mediated immunity (GO:0002456)	0.448542	0.825061	0.376518
intermediate filament organization (GO:0045109)	0.633843	1.00959	0.375744
negative regulation of leukocyte cell-cell adhesion (GO:1903038)	0.67462	1.04989	0.375269
regulation of endothelial cell proliferation (GO:0001936)	0.670282	1.04551	0.375232
negative regulation of binding (GO:0051100)	-0.32841	0.0431291	0.371539
mRNA stabilization (GO:0048255)	-0.870037	-0.498564	0.371473
unsaturated fatty acid metabolic process (GO:0033559)	0.940355	1.31023	0.369877
positive regulation of cytokine production involved in inflammatory response (GO:1900017)	0.0712983	0.439889	0.368591
protein localization to membrane (GO:0072657)	0.628981	0.997283	0.368302
regulation of dendrite extension (GO:1903859)	0.393478	0.758786	0.365308
positive regulation of dendrite extension (GO:1903861)	0.393478	0.758786	0.365308
regulation of protein-containing complex assembly (GO:0043254)	-0.0272005	0.337715	0.364916
aorta morphogenesis (GO:0035909)	0.183221	0.547056	0.363835
positive regulation of lymphocyte chemotaxis (GO:0140131)	0.46281	0.824691	0.36188
positive regulation of peptidyl-threonine phosphorylation (GO:0010800)	-0.673817	-0.313029	0.360788
central nervous system neuron differentiation (GO:0021953)	0.226067	0.586489	0.360422
vascular endothelial growth factor signaling pathway (GO:0038084)	0.684143	1.04403	0.359888
stress-activated MAPK cascade (GO:0051403)	0.484404	0.844239	0.359835
positive regulation of vasculature development (GO:1904018)	0.858199	1.2178	0.359598
neuron maturation (GO:0042551)	0.327261	0.686789	0.359528
positive regulation of cold-induced thermogenesis (GO:0120162)	0.0586039	0.417909	0.359305
regulation of nitric-oxide synthase biosynthetic process (GO:0051769)	0.322213	0.681047	0.358834
positive regulation of interleukin-12 production (GO:0032735)	0.208868	0.567443	0.358575
glycosaminoglycan biosynthetic process (GO:0006024)	0.984501	1.34237	0.357865
collagen fibril organization (GO:0030199)	0.723309	1.08104	0.357727
regulation of plasma membrane bounded cell projection organization (GO:0120035)	0.0135008	0.370875	0.357374
positive regulation of stem cell proliferation (GO:2000648)	-0.57554	-0.218274	0.357266
pyroptosis (GO:0070269)	0.317241	0.673878	0.356637
negative regulation of cell cycle (GO:0045786)	-0.142651	0.213475	0.356126
erythrocyte differentiation (GO:0030218)	0.228998	0.584734	0.355736
regulation of keratinocyte migration (GO:0051547)	0.0533938	0.408476	0.355082
positive regulation of monooxygenase activity (GO:0032770)	-0.00487994	0.349584	0.354464
response to copper ion (GO:0046688)	0.412204	0.766607	0.354403
negative regulation of metabolic process (GO:0009892)	1.02221	1.37592	0.35371
positive regulation of protein insertion into mitochondrial membrane involved in apoptotic signaling pathway (GO:1900740)	-0.199152	0.153544	0.352696
regulation of protein insertion into mitochondrial membrane involved in apoptotic signaling pathway (GO:1900739)	-0.199152	0.153544	0.352696
chordate embryonic development (GO:0043009)	-0.0988729	0.253811	0.352684
regulation of tyrosine phosphorylation of STAT protein (GO:0042509)	0.357959	0.710279	0.352321
positive regulation of collagen metabolic process (GO:0010714)	-0.0441219	0.307633	0.351755
positive regulation of collagen biosynthetic process (GO:0032967)	-0.0441219	0.307633	0.351755
embryonic skeletal system morphogenesis (GO:0048704)	0.226258	0.577935	0.351677
acylglycerol catabolic process (GO:0046464)	0.151906	0.501574	0.349668
lipoxygenase pathway (GO:0019372)	0.417458	0.766985	0.349527
establishment of spindle orientation (GO:0051294)	-1.87996	-1.53051	0.349453
negative regulation of endothelial cell proliferation (GO:0001937)	0.098634	0.44779	0.349156
negative regulation of mitotic cell cycle phase transition (GO:1901991)	-2.509	-2.16	0.348997
cellular response to glucose stimulus (GO:0071333)	0.769132	1.11743	0.348302
regulation of chondrocyte differentiation (GO:0032330)	0.0111178	0.359346	0.348228
cellular senescence (GO:0090398)	0.277035	0.625045	0.34801
positive regulation of heart contraction (GO:0045823)	0.206296	0.553141	0.346845
positive regulation of excitatory postsynaptic potential (GO:2000463)	0.463673	0.810014	0.346341
proteoglycan metabolic process (GO:0006029)	0.0350305	0.381206	0.346176
regulation of immunoglobulin production (GO:0002637)	0.504996	0.850557	0.345561
modulation by host of symbiont process (GO:0051851)	-0.456294	-0.110923	0.345371
plasma membrane bounded cell projection morphogenesis (GO:0120039)	0.0271567	0.371675	0.344518
protein secretion (GO:0009306)	0.804348	1.1485	0.344152
sequestering of extracellular ligand from receptor (GO:0035581)	0.206917	0.550793	0.343876
positive regulation of blood vessel endothelial cell migration (GO:0043536)	0.395739	0.738803	0.343064
receptor clustering (GO:0043113)	0.289439	0.632039	0.342599
regulation of oxidative phosphorylation (GO:0002082)	0.58121	0.92379	0.34258
negative regulation of protein serine/threonine kinase activity (GO:0071901)	-0.00668022	0.335671	0.342352
positive regulation of protein ubiquitination (GO:0031398)	-1.2116	-0.869319	0.342284
fibroblast growth factor receptor signaling pathway (GO:0008543)	-1.38527	-1.04304	0.342231
lymphocyte proliferation (GO:0046651)	-0.424211	-0.0822871	0.341924
establishment of mitotic spindle orientation (GO:0000132)	-2.18076	-1.83956	0.341206
positive regulation of protein polymerization (GO:0032273)	-0.0140063	0.325541	0.339547
positive regulation of immune effector process (GO:0002699)	0.297109	0.636126	0.339018
positive regulation of receptor-mediated endocytosis (GO:0048260)	0.358781	0.697029	0.338247
positive regulation of ion transmembrane transporter activity (GO:0032414)	0.691621	1.02948	0.337863
regulation of wound healing (GO:0061041)	0.371056	0.708394	0.337339
cellular response to retinoic acid (GO:0071300)	0.343541	0.680512	0.336971
energy reserve metabolic process (GO:0006112)	0.0131912	0.349445	0.336253
cognition (GO:0050890)	0.374116	0.710223	0.336107
positive regulation of cell communication (GO:0010647)	0.545527	0.881441	0.335913
fatty acid elongation (GO:0030497)	-0.47698	-0.141082	0.335898
purine-containing compound salvage (GO:0043101)	-1.02361	-0.688058	0.335548
central nervous system neuron development (GO:0021954)	-0.345929	-0.0103928	0.335537
organonitrogen compound catabolic process (GO:1901565)	0.90743	1.24292	0.335492
epithelial cell development (GO:0002064)	0.564702	0.899488	0.334787
positive regulation of leukocyte migration (GO:0002687)	0.956469	1.29119	0.33472
synaptic vesicle membrane organization (GO:0048499)	0.811308	1.146	0.334693
antigen processing and presentation of exogenous peptide antigen via MHC class II (GO:0019886)	-0.614489	-0.279837	0.334652
mitotic spindle assembly (GO:0090307)	-4	-3.66539	0.334611
toll-like receptor signaling pathway (GO:0002224)	0.253018	0.587309	0.33429
transepithelial transport (GO:0070633)	0.399637	0.733842	0.334205
amyloid-beta metabolic process (GO:0050435)	0.97907	1.31248	0.33341
sensory organ development (GO:0007423)	0.252873	0.586131	0.333257
regulation of transcription of nucleolar large rRNA by RNA polymerase I (GO:1901836)	-2.56493	-2.2319	0.333024
natural killer cell activation (GO:0030101)	0.655572	0.988449	0.332877
regulation of ventricular cardiac muscle cell action potential (GO:0098911)	0.221007	0.553437	0.33243
hexose transmembrane transport (GO:0008645)	0.916433	1.2487	0.332263
negative regulation of cellular process (GO:0048523)	0.34896	0.680834	0.331874
positive regulation of pathway-restricted SMAD protein phosphorylation (GO:0010862)	0.0480732	0.379846	0.331773
negative regulation of phagocytosis (GO:0050765)	-0.00263846	0.328741	0.33138
very long-chain fatty acid metabolic process (GO:0000038)	-0.280397	0.0506929	0.33109
negative regulation of RNA metabolic process (GO:0051253)	-0.0806204	0.25037	0.33099
innate immune response (GO:0045087)	0.988332	1.31915	0.33082
regulation of transcription regulatory region DNA binding (GO:2000677)	4.34273e-05	0.330535	0.330491
actin filament bundle assembly (GO:0051017)	0.555288	0.885741	0.330453
regulation of neutrophil chemotaxis (GO:0090022)	-0.0959605	0.234337	0.330297
cardiac muscle cell differentiation (GO:0055007)	0.569003	0.899285	0.330283
regulation of histone H3-K9 methylation (GO:0051570)	-1.94352	-1.61446	0.329064
pulmonary valve morphogenesis (GO:0003184)	0.18769	0.516247	0.328557
blood vessel diameter maintenance (GO:0097746)	0.40302	0.731326	0.328306
ATP-dependent chromatin remodeling (GO:0043044)	-1.94415	-1.61603	0.32812
negative regulation of phosphatase activity (GO:0010923)	0.306418	0.633803	0.327386
regulation of nitric-oxide synthase activity (GO:0050999)	-0.129066	0.197995	0.327061
regulation of establishment of protein localization (GO:0070201)	0.100686	0.42638	0.325694
positive regulation of alpha-beta T cell differentiation (GO:0046638)	-0.164189	0.160054	0.324243
membrane protein ectodomain proteolysis (GO:0006509)	0.599907	0.923551	0.323644
placenta development (GO:0001890)	0.0135626	0.337164	0.323601
autonomic nervous system development (GO:0048483)	0.0628149	0.385553	0.322738
regulation of endocytosis (GO:0030100)	0.699418	1.02206	0.322643
ventricular septum morphogenesis (GO:0060412)	0.408127	0.729867	0.321741
positive regulation of epithelial cell apoptotic process (GO:1904037)	0.827834	1.14908	0.321243
regulation of early endosome to late endosome transport (GO:2000641)	0.29682	0.617527	0.320707
positive regulation of lymphocyte migration (GO:2000403)	0.376106	0.696168	0.320062
antigen processing and presentation of peptide antigen via MHC class II (GO:0002495)	-0.552324	-0.233899	0.318425
regulation of tissue remodeling (GO:0034103)	0.448112	0.766484	0.318372
regulation of glucose import (GO:0046324)	0.303306	0.620016	0.31671
dendritic cell migration (GO:0036336)	-0.014504	0.301427	0.315931
negative regulation of BMP signaling pathway (GO:0030514)	0.186148	0.501993	0.315845
regulation of ion transmembrane transporter activity (GO:0032412)	0.116571	0.432094	0.315522
cardiac ventricle morphogenesis (GO:0003208)	0.354316	0.669493	0.315177
artery development (GO:0060840)	0.3721	0.686929	0.314829
regulation of transmembrane receptor protein serine/threonine kinase signaling pathway (GO:0090092)	0.214252	0.528392	0.314141
regulation of cell adhesion (GO:0030155)	0.496335	0.810087	0.313753
limb development (GO:0060173)	0.173279	0.48663	0.31335
regulation of histone acetylation (GO:0035065)	-0.716403	-0.40316	0.313243
apical junction assembly (GO:0043297)	0.0220555	0.335274	0.313218
positive regulation of cellular component organization (GO:0051130)	0.296993	0.609698	0.312705
positive regulation of endothelial cell chemotaxis (GO:2001028)	0.660479	0.973162	0.312683
positive regulation of fibroblast proliferation (GO:0048146)	-0.168689	0.142221	0.31091
protein localization to cell surface (GO:0034394)	0.310443	0.621096	0.310653
positive regulation of endothelial cell proliferation (GO:0001938)	0.657562	0.967937	0.310375
cellular response to nitrogen compound (GO:1901699)	-0.804017	-0.493999	0.310019
negative regulation of platelet activation (GO:0010544)	0.624143	0.93307	0.308927
positive regulation of cytoskeleton organization (GO:0051495)	-0.00858599	0.299264	0.30785
regulation of stress fiber assembly (GO:0051492)	-0.0221097	0.285631	0.30774
carbohydrate derivative biosynthetic process (GO:1901137)	-0.730012	-0.422501	0.307511
positive regulation of gene expression (GO:0010628)	0.0352329	0.342706	0.307474
positive regulation of secretion by cell (GO:1903532)	1.00056	1.30603	0.30547
hyaluronan catabolic process (GO:0030214)	-0.0504004	0.254717	0.305117
regulation of brown fat cell differentiation (GO:0090335)	0.263036	0.567925	0.304889
cellular response to transforming growth factor beta stimulus (GO:0071560)	0.354747	0.659499	0.304752
protein ADP-ribosylation (GO:0006471)	-0.118399	0.185419	0.303818
membrane repolarization during cardiac muscle cell action potential (GO:0086013)	0.0889526	0.39252	0.303567
regulation of CD4-positive, alpha-beta T cell differentiation (GO:0043370)	-0.144002	0.15925	0.303252
positive regulation of cell death (GO:0010942)	0.431182	0.734151	0.302969
N-glycan processing (GO:0006491)	0.489556	0.792508	0.302951
dendritic cell chemotaxis (GO:0002407)	-0.0286931	0.274127	0.30282
positive regulation of mRNA processing (GO:0050685)	-2.33952	-2.03672	0.302804
regulation of biomineral tissue development (GO:0070167)	0.0898898	0.391704	0.301814
positive regulation of epithelial cell proliferation (GO:0050679)	0.57447	0.875999	0.301529
protein polymerization (GO:0051258)	-0.358577	-0.0575306	0.301046
cellular response to BMP stimulus (GO:0071773)	0.40774	0.708365	0.300625
regulation of peptidyl-tyrosine phosphorylation (GO:0050730)	0.77725	1.07776	0.300505
proteoglycan biosynthetic process (GO:0030166)	0.0181148	0.318609	0.300494
negative regulation of stress fiber assembly (GO:0051497)	-0.364594	-0.0647175	0.299876
negative regulation of actin filament bundle assembly (GO:0032232)	-0.364594	-0.0647175	0.299876
calcium ion import (GO:0070509)	0.164913	0.46415	0.299238
nucleotide metabolic process (GO:0009117)	-0.637747	-0.339723	0.298024
negative regulation of signal transduction (GO:0009968)	0.700314	0.99778	0.297465
negative regulation of wound healing (GO:0061045)	0.432092	0.729071	0.296979
eye development (GO:0001654)	0.343776	0.640297	0.296522
cellular polysaccharide catabolic process (GO:0044247)	0.472	0.76749	0.29549
mesenchymal cell differentiation (GO:0048762)	0.0108532	0.306072	0.295219
regulation of plasma membrane bounded cell projection assembly (GO:0120032)	0.517135	0.810446	0.293311
modified amino acid transport (GO:0072337)	-0.198592	0.0939436	0.292535
cellular response to interleukin-1 (GO:0071347)	-0.263705	0.0287978	0.292503
hydrogen peroxide metabolic process (GO:0042743)	0.00168109	0.294039	0.292358
response to zinc ion (GO:0010043)	0.229015	0.521337	0.292322
epithelium development (GO:0060429)	-0.455395	-0.164366	0.291029
negative regulation of lymphocyte activation (GO:0051250)	0.696885	0.986286	0.289401
epiboly involved in wound healing (GO:0090505)	0.0354164	0.324405	0.288989
extracellular matrix assembly (GO:0085029)	0.789592	1.07788	0.288286
glucose homeostasis (GO:0042593)	0.961	1.24901	0.288008
negative regulation of protein transport (GO:0051224)	0.297084	0.584703	0.287619
positive regulation of endocytosis (GO:0045807)	0.337574	0.624929	0.287355
positive regulation of neutrophil chemotaxis (GO:0090023)	-0.202357	0.0848432	0.2872
diterpenoid metabolic process (GO:0016101)	0.9265	1.21336	0.286861
pharyngeal system development (GO:0060037)	0.043167	0.329588	0.286421
cytoplasmic sequestering of transcription factor (GO:0042994)	0.13088	0.417231	0.286352
positive regulation of protein localization to plasma membrane (GO:1903078)	0.871859	1.15815	0.286291
cellular response to sterol (GO:0036315)	0.565483	0.851589	0.286106
positive regulation of protein localization to membrane (GO:1905477)	0.197513	0.48296	0.285447
T cell proliferation (GO:0042098)	-0.00363612	0.281806	0.285443
regulation of intracellular pH (GO:0051453)	0.756362	1.04157	0.285211
negative regulation of fat cell differentiation (GO:0045599)	0.17856	0.463419	0.284859
regulation of metal ion transport (GO:0010959)	-0.00722847	0.27735	0.284579
transport across blood-brain barrier (GO:0150104)	0.407766	0.692116	0.28435
regulation of integrin activation (GO:0033623)	-0.531836	-0.24791	0.283926
regulation of proteasomal protein catabolic process (GO:0061136)	-0.443056	-0.159389	0.283667
positive regulation of insulin secretion involved in cellular response to glucose stimulus (GO:0035774)	0.545748	0.828428	0.28268
positive regulation of production of molecular mediator of immune response (GO:0002702)	0.668374	0.950963	0.282588
regulation of transcription, DNA-templated (GO:0006355)	-0.131726	0.15023	0.281956
establishment of skin barrier (GO:0061436)	-0.245578	0.0358625	0.281441
regulation of water loss via skin (GO:0033561)	-0.245578	0.0358625	0.281441
ruffle organization (GO:0031529)	0.448924	0.730254	0.28133
chromatin organization (GO:0006325)	-1.09838	-0.817114	0.281265
negative regulation of protein binding (GO:0032091)	-0.171973	0.10906	0.281033
positive regulation of glucose metabolic process (GO:0010907)	0.0371938	0.317921	0.280727
negative regulation of cell population proliferation (GO:0008285)	0.776839	1.05705	0.280209
cellular response to fibroblast growth factor stimulus (GO:0044344)	-0.778717	-0.498726	0.279991
regulation of myoblast differentiation (GO:0045661)	0.653011	0.932913	0.279902
positive regulation of small GTPase mediated signal transduction (GO:0051057)	0.399202	0.678989	0.279787
negative regulation of protein metabolic process (GO:0051248)	-0.185122	0.0945394	0.279662
carbohydrate homeostasis (GO:0033500)	1.22464	1.50419	0.279548
activation of adenylate cyclase activity (GO:0007190)	4.34273e-05	0.279567	0.279523
regulation of leukocyte cell-cell adhesion (GO:1903037)	0.242459	0.520856	0.278397
regulation of protein polymerization (GO:0032271)	0.00425351	0.282315	0.278061
regulation of cellular response to transforming growth factor beta stimulus (GO:1903844)	0.154172	0.432116	0.277944
regulation of epidermal growth factor receptor signaling pathway (GO:0042058)	0.534701	0.8124	0.277698
positive regulation of cell cycle (GO:0045787)	-0.691724	-0.41406	0.277665
fatty acid beta-oxidation using acyl-CoA oxidase (GO:0033540)	0.275997	0.553197	0.2772
negative regulation of epithelial cell proliferation (GO:0050680)	0.288751	0.565724	0.276973
regulation of protein metabolic process (GO:0051246)	0.152313	0.428638	0.276325
positive regulation of transmembrane receptor protein serine/threonine kinase signaling pathway (GO:0090100)	0.263781	0.539625	0.275844
negative regulation of macroautophagy (GO:0016242)	0.938808	1.21415	0.275345
endocrine system development (GO:0035270)	0.599525	0.874826	0.275301
fatty acid transport (GO:0015908)	-0.0108532	0.264326	0.275179
inositol lipid-mediated signaling (GO:0048017)	1.04737	1.32233	0.274953
positive regulation of developmental growth (GO:0048639)	0.849049	1.12279	0.273742
axonal transport (GO:0098930)	-0.0148097	0.258546	0.273356
regulation of lamellipodium assembly (GO:0010591)	0.00933568	0.282511	0.273175
phosphate-containing compound metabolic process (GO:0006796)	0.8262	1.09813	0.271925
regulation of extracellular matrix organization (GO:1903053)	0.653458	0.924271	0.270813
negative regulation of insulin secretion (GO:0046676)	0.426027	0.696548	0.270521
regulation of neural precursor cell proliferation (GO:2000177)	-0.179692	0.0908177	0.27051
positive regulation of morphogenesis of an epithelium (GO:1905332)	0.539364	0.809421	0.270057
mesenchyme morphogenesis (GO:0072132)	0.186377	0.456155	0.269777
establishment or maintenance of epithelial cell apical/basal polarity (GO:0045197)	-0.00305835	0.26658	0.269638
negative regulation of cell projection organization (GO:0031345)	0.012715	0.282128	0.269413
negative regulation of interleukin-1 beta production (GO:0032691)	0.412429	0.681592	0.269163
protein catabolic process (GO:0030163)	0.301774	0.570077	0.268303
negative regulation of canonical Wnt signaling pathway (GO:0090090)	-0.289836	-0.0227843	0.267051
regulation of regulatory T cell differentiation (GO:0045589)	-0.0218314	0.244099	0.265931
regulation of epithelial cell differentiation (GO:0030856)	0.612715	0.878129	0.265414
establishment of apical/basal cell polarity (GO:0035089)	-0.0425918	0.222655	0.265247
cellular response to chemokine (GO:1990869)	0.430127	0.694745	0.264618
regulation of synaptic vesicle exocytosis (GO:2000300)	0.212514	0.476731	0.264217
positive regulation of SMAD protein signal transduction (GO:0060391)	-0.140966	0.122663	0.263629
negative regulation of autophagy (GO:0010507)	0.77117	1.03443	0.263256
response to ATP (GO:0033198)	0.616056	0.879068	0.263012
synaptic transmission, glutamatergic (GO:0035249)	1.0463	1.30897	0.262679
negative regulation of glucose transmembrane transport (GO:0010829)	0.59936	0.861384	0.262024
endothelial cell differentiation (GO:0045446)	0.573883	0.835672	0.261789
regulation of blood circulation (GO:1903522)	0.613354	0.87506	0.261706
regulation of cellular pH (GO:0030641)	0.956114	1.21696	0.260843
positive regulation of T cell migration (GO:2000406)	0.476861	0.737682	0.260822
positive regulation of cellular protein catabolic process (GO:1903364)	0.0357574	0.2965	0.260742
supramolecular fiber organization (GO:0097435)	0.496179	0.756879	0.2607
vascular transport (GO:0010232)	0.563656	0.823742	0.260086
regulation of response to external stimulus (GO:0032101)	0.63798	0.896925	0.258945
regulation of nuclear division (GO:0051783)	-2.21132	-1.95365	0.257669
metal ion homeostasis (GO:0055065)	1.424	1.68142	0.257421
positive regulation of protein catabolic process (GO:0045732)	-0.00732067	0.249997	0.257318
negative regulation of response to wounding (GO:1903035)	0.0785391	0.335391	0.256852
negative regulation of cellular carbohydrate metabolic process (GO:0010677)	0.624988	0.881523	0.256535
negative regulation of lipid storage (GO:0010888)	1.75316	2.00958	0.256421
phosphatidic acid metabolic process (GO:0046473)	0.698815	0.954563	0.255749
glycolipid biosynthetic process (GO:0009247)	0.0748859	0.330592	0.255706
positive regulation of signaling (GO:0023056)	0.636575	0.891915	0.25534
substrate adhesion-dependent cell spreading (GO:0034446)	0.0094682	0.263696	0.254227
cellular response to UV (GO:0034644)	-1.59894	-1.34489	0.254053
cell morphogenesis involved in differentiation (GO:0000904)	0.022609	0.276607	0.253998
negative regulation of T cell receptor signaling pathway (GO:0050860)	0.221687	0.474736	0.253049
negative regulation of receptor signaling pathway via STAT (GO:1904893)	0.182985	0.435883	0.252898
membrane organization (GO:0061024)	-0.0201614	0.232084	0.252245
Rac protein signal transduction (GO:0016601)	-0.060993	0.190918	0.251911
negative regulation of cell motility (GO:2000146)	0.526936	0.777797	0.250861
regulation of protein binding (GO:0043393)	-0.182171	0.067748	0.249919
regulation of Rho protein signal transduction (GO:0035023)	0.123413	0.372343	0.24893
positive regulation of ERBB signaling pathway (GO:1901186)	-0.0283171	0.220535	0.248852
positive regulation of calcium ion transmembrane transport (GO:1904427)	0.533864	0.782438	0.248574
regulation of pathway-restricted SMAD protein phosphorylation (GO:0060393)	0.0211896	0.268831	0.247641
transferrin transport (GO:0033572)	0.847254	1.09451	0.247251
regulation of cell population proliferation (GO:0042127)	0.243065	0.490271	0.247206
positive regulation of peptidyl-serine phosphorylation (GO:0033138)	0.251773	0.498955	0.247182
release of sequestered calcium ion into cytosol (GO:0051209)	0.0118205	0.257191	0.245371
regulation of cellular biosynthetic process (GO:0031326)	0.599433	0.844781	0.245348
negative regulation of catabolic process (GO:0009895)	0.141562	0.385419	0.243857
regulation of axon extension (GO:0030516)	0.682236	0.925955	0.243719
entry into host (GO:0044409)	0.00141987	0.24423	0.24281
proteolysis involved in cellular protein catabolic process (GO:0051603)	0.399706	0.642022	0.242316
protein import into peroxisome membrane (GO:0045046)	-0.0052359	0.236809	0.242045
regulation of innate immune response (GO:0045088)	0.0406277	0.282028	0.2414
tight junction assembly (GO:0120192)	0.0466905	0.288088	0.241397
glycerolipid catabolic process (GO:0046503)	0.516687	0.758068	0.241381
odontogenesis of dentin-containing tooth (GO:0042475)	-0.0256492	0.215435	0.241084
activation of protein kinase B activity (GO:0032148)	0.0322403	0.272935	0.240695
modulation of excitatory postsynaptic potential (GO:0098815)	0.350602	0.590709	0.240107
renal water homeostasis (GO:0003091)	0.0154869	0.254693	0.239206
lysosome localization (GO:0032418)	0.861228	1.09926	0.238032
regulation of signal transduction (GO:0009966)	0.491757	0.729375	0.237618
regulation of cyclin-dependent protein kinase activity (GO:1904029)	-3.18667	-2.94913	0.237531
protein export from nucleus (GO:0006611)	-1.37073	-1.13343	0.237299
regulation of nitric oxide biosynthetic process (GO:0045428)	0.350386	0.587582	0.237196
cellular response to hexose stimulus (GO:0071331)	0.514897	0.752074	0.237177
positive regulation of leukocyte adhesion to vascular endothelial cell (GO:1904996)	0.00897644	0.245764	0.236788
mitotic G2 DNA damage checkpoint signaling (GO:0007095)	-2.71148	-2.47495	0.236526
apoptotic mitochondrial changes (GO:0008637)	-0.215566	0.0208268	0.236392
purinergic nucleotide receptor signaling pathway (GO:0035590)	0.905313	1.14133	0.236021
negative regulation of hydrogen peroxide-induced cell death (GO:1903206)	0.010552	0.245998	0.235446
muscle cell differentiation (GO:0042692)	0.35357	0.588574	0.235004
muscle cell development (GO:0055001)	0.213538	0.448465	0.234928
BMP signaling pathway (GO:0030509)	0.48912	0.723999	0.234879
linoleic acid metabolic process (GO:0043651)	0.164813	0.398722	0.233908
regulation of supramolecular fiber organization (GO:1902903)	0.0610338	0.294602	0.233568
regulation of neuroblast proliferation (GO:1902692)	0.00352897	0.236977	0.233448
antigen processing and presentation of exogenous peptide antigen via MHC class I, TAP-dependent (GO:0002479)	-1.06028	-0.826847	0.233432
regulation of cholesterol efflux (GO:0010874)	1.098	1.33097	0.232971
embryonic digit morphogenesis (GO:0042733)	-0.172625	0.060288	0.232913
cardiac conduction system development (GO:0003161)	-0.00490242	0.226957	0.231859
positive regulation of osteoblast differentiation (GO:0045669)	0.0787134	0.310484	0.23177
phospholipid translocation (GO:0045332)	0.689248	0.920554	0.231307
arachidonic acid metabolic process (GO:0019369)	0.495721	0.726865	0.231144
epithelial to mesenchymal transition (GO:0001837)	-0.0041491	0.226754	0.230904
interleukin-15-mediated signaling pathway (GO:0035723)	0.327011	0.557107	0.230096
cellular response to interleukin-15 (GO:0071350)	0.327011	0.557107	0.230096
lipid homeostasis (GO:0055088)	0.757074	0.985855	0.228781
intrinsic apoptotic signaling pathway in response to DNA damage (GO:0008630)	-0.722108	-0.493559	0.228549
cellular response to organic substance (GO:0071310)	0.789394	1.01605	0.226656
tumor necrosis factor-mediated signaling pathway (GO:0033209)	-0.171591	0.0550472	0.226639
amyloid precursor protein metabolic process (GO:0042982)	1.17074	1.39737	0.226625
cellular response to hormone stimulus (GO:0032870)	0.769186	0.995423	0.226238
regulation of systemic arterial blood pressure by hormone (GO:0001990)	0.598454	0.823997	0.225543
positive regulation of hormone secretion (GO:0046887)	0.484949	0.710297	0.225347
regulation of JUN kinase activity (GO:0043506)	0.00927657	0.23458	0.225303
mammary gland development (GO:0030879)	0.736378	0.960942	0.224563
glucan catabolic process (GO:0009251)	0.418576	0.642972	0.224396
phosphatidic acid biosynthetic process (GO:0006654)	0.651586	0.875897	0.224312
negative regulation of cell growth (GO:0030308)	0.41183	0.636061	0.22423
response to glucocorticoid (GO:0051384)	0.0370595	0.261267	0.224208
regulation of centriole replication (GO:0046599)	-3.43306	-3.209	0.224051
positive regulation of extrinsic apoptotic signaling pathway (GO:2001238)	0.708998	0.932902	0.223903
negative regulation of sprouting angiogenesis (GO:1903671)	0.264646	0.488244	0.223598
regulation of leukocyte migration (GO:0002685)	0.434244	0.65555	0.221306
regulation of cell-cell adhesion mediated by cadherin (GO:2000047)	0.699259	0.920362	0.221102
snRNA transcription (GO:0009301)	-2.64525	-2.42433	0.220926
transcription initiation from RNA polymerase II promoter (GO:0006367)	-0.166441	0.0530672	0.219508
calcium-mediated signaling using intracellular calcium source (GO:0035584)	0.591715	0.811132	0.219417
regulation of macrophage cytokine production (GO:0010935)	0.34662	0.565929	0.219309
cardiac atrium morphogenesis (GO:0003209)	0.0900691	0.309029	0.21896
positive regulation of inflammatory response (GO:0050729)	1.19017	1.40804	0.217873
ameboidal-type cell migration (GO:0001667)	0.778729	0.994632	0.215904
nuclear body organization (GO:0030575)	-0.127286	0.0885135	0.2158
termination of RNA polymerase I transcription (GO:0006363)	-2.17469	-1.95901	0.215686
regulation of cell motility (GO:2000145)	0.551554	0.767164	0.21561
positive regulation of nitric oxide metabolic process (GO:1904407)	0.338136	0.553355	0.215219
positive regulation of nitric oxide biosynthetic process (GO:0045429)	0.338136	0.553355	0.215219
phagosome acidification (GO:0090383)	0.595047	0.810117	0.21507
negative regulation of transcription, DNA-templated (GO:0045892)	-0.113468	0.101288	0.214756
pyrimidine nucleoside biosynthetic process (GO:0046134)	-2.44115	-2.22646	0.214695
regulation of transcription by RNA polymerase III (GO:0006359)	-0.206434	0.00812809	0.214562
maintenance of protein localization in endoplasmic reticulum (GO:0035437)	0.524372	0.738119	0.213747
positive regulation of activated T cell proliferation (GO:0042104)	0.157728	0.370918	0.213189
positive regulation of lipid transport (GO:0032370)	0.152996	0.365802	0.212806
zymogen activation (GO:0031638)	0.568206	0.780126	0.21192
regulation of cell cycle process (GO:0010564)	-4	-3.78836	0.211641
regulation of double-strand break repair via nonhomologous end joining (GO:2001032)	-0.983176	-0.771633	0.211542
cytoplasmic pattern recognition receptor signaling pathway (GO:0002753)	0.0385549	0.248426	0.209871
cellular response to tumor necrosis factor (GO:0071356)	-0.0376173	0.171985	0.209602
ganglion development (GO:0061548)	-0.00682343	0.201941	0.208765
negative regulation of gene expression, epigenetic (GO:0045814)	-2.34957	-2.14096	0.208616
skeletal system morphogenesis (GO:0048705)	0.817031	1.02511	0.20808
regulation of actin polymerization or depolymerization (GO:0008064)	-0.0438604	0.164192	0.208053
regulation of cellular protein catabolic process (GO:1903362)	0.142613	0.350123	0.207511
insulin secretion (GO:0030073)	0.0624748	0.269388	0.206913
regulation of nervous system development (GO:0051960)	-0.150907	0.0558378	0.206745
visual system development (GO:0150063)	0.378417	0.58475	0.206333
phosphatidylethanolamine acyl-chain remodeling (GO:0036152)	0.830168	1.03576	0.205591
cardiac ventricle development (GO:0003231)	0.00936998	0.214805	0.205435
heparan sulfate proteoglycan biosynthetic process (GO:0015012)	0.0535103	0.257456	0.203946
negative regulation of ossification (GO:0030279)	0.100852	0.304135	0.203283
negative regulation of G protein-coupled receptor signaling pathway (GO:0045744)	-0.143144	0.0597953	0.20294
regulation of cell growth (GO:0001558)	-0.185561	0.0173373	0.202898
regulation of myelination (GO:0031641)	-0.0439061	0.158647	0.202553
endosome organization (GO:0007032)	1.13817	1.34027	0.202107
regulation of vacuole organization (GO:0044088)	0.317484	0.519561	0.202077
positive regulation of leukocyte cell-cell adhesion (GO:1903039)	-0.00452634	0.197292	0.201819
positive regulation of blood coagulation (GO:0030194)	0.16551	0.365898	0.200389
regulation of nervous system process (GO:0031644)	0.496296	0.696648	0.200352
positive regulation of lymphocyte differentiation (GO:0045621)	-0.290599	-0.0902547	0.200345
negative regulation of response to external stimulus (GO:0032102)	0.867342	1.06766	0.200316
positive regulation of pri-miRNA transcription by RNA polymerase II (GO:1902895)	0.484781	0.684867	0.200086
positive regulation of mitochondrion organization (GO:0010822)	-0.148121	0.0519132	0.200034
negative regulation of peptidyl-tyrosine phosphorylation (GO:0050732)	0.4206	0.619297	0.198698
phosphatidylinositol-mediated signaling (GO:0048015)	0.812381	1.01073	0.198347
cell cycle G2/M phase transition (GO:0044839)	-3.9255	-3.72722	0.198279
positive regulation of response to endoplasmic reticulum stress (GO:1905898)	0.568006	0.766041	0.198034
ventricular cardiac muscle tissue development (GO:0003229)	0.318567	0.51627	0.197704
regulation of protein targeting to membrane (GO:0090313)	0.184369	0.381472	0.197102
negative regulation of myeloid cell differentiation (GO:0045638)	0.0353818	0.232413	0.197032
positive regulation of glucose transmembrane transport (GO:0010828)	0.0577024	0.254521	0.196819
cellular response to peptide (GO:1901653)	0.786196	0.98256	0.196364
cytoskeleton-dependent intracellular transport (GO:0030705)	-0.054016	0.142097	0.196113
regulation of SMAD protein signal transduction (GO:0060390)	-0.0145948	0.181496	0.196091
regulation of epidermal cell differentiation (GO:0045604)	0.596382	0.79228	0.195897
peptidyl-lysine dimethylation (GO:0018027)	-1.31668	-1.12087	0.195807
negative regulation of cellular protein localization (GO:1903828)	-0.0075917	0.187506	0.195098
bicellular tight junction assembly (GO:0070830)	0.0290221	0.22295	0.193928
regulation of ATP metabolic process (GO:1903578)	-3.89881	-3.70542	0.193389
positive regulation of granulocyte chemotaxis (GO:0071624)	-0.112898	0.0804464	0.193345
positive regulation of DNA binding (GO:0043388)	-0.172352	0.0208447	0.193197
monocarboxylic acid metabolic process (GO:0032787)	0.0271231	0.220178	0.193055
regulation of cell killing (GO:0031341)	0.565072	0.758124	0.193052
response to amyloid-beta (GO:1904645)	1.38523	1.57826	0.193027
negative regulation of JUN kinase activity (GO:0043508)	4.34273e-05	0.192373	0.192329
pyrimidine-containing compound catabolic process (GO:0072529)	0.454136	0.645114	0.190978
heterochromatin organization (GO:0070828)	-0.0964132	0.0939018	0.190315
polyamine metabolic process (GO:0006595)	-0.369839	-0.179747	0.190092
ovarian follicle development (GO:0001541)	0.496371	0.686407	0.190037
regulation of developmental growth (GO:0048638)	0.321249	0.510406	0.189157
positive regulation of neutrophil migration (GO:1902624)	-0.150898	0.0380347	0.188933
regulation of telomere capping (GO:1904353)	-1.18938	-1.00055	0.188825
negative regulation of cell communication (GO:0010648)	0.447689	0.635505	0.187816
establishment or maintenance of apical/basal cell polarity (GO:0035088)	0.211089	0.398209	0.18712
spliceosomal tri-snRNP complex assembly (GO:0000244)	-2.64487	-2.4581	0.186772
N-acetylglucosamine metabolic process (GO:0006044)	0.803085	0.989752	0.186668
regulation of cytokinesis (GO:0032465)	-4	-3.81363	0.186372
glucose metabolic process (GO:0006006)	-0.0989773	0.0869142	0.185891
positive regulation of ubiquitin protein ligase activity (GO:1904668)	-3.59683	-3.411	0.185834
positive regulation of transcription, DNA-templated (GO:0045893)	-0.0926492	0.0931443	0.185793
negative regulation of DNA metabolic process (GO:0051053)	-0.339797	-0.154354	0.185443
receptor catabolic process (GO:0032801)	0.174947	0.359708	0.184762
regulation of membrane repolarization (GO:0060306)	0.345725	0.528146	0.182422
negative regulation of biomineral tissue development (GO:0070168)	0.555625	0.736402	0.180777
regulation of cellular component biogenesis (GO:0044087)	-0.359084	-0.178357	0.180726
regulation of cellular macromolecule biosynthetic process (GO:2000112)	-0.46132	-0.280683	0.180637
actin nucleation (GO:0045010)	-0.190581	-0.0106839	0.179897
positive regulation of mitochondrial outer membrane permeabilization involved in apoptotic signaling pathway (GO:1901030)	-0.0862186	0.0926923	0.178911
regulation of mRNA polyadenylation (GO:1900363)	-0.592398	-0.413809	0.178589
mitochondrion morphogenesis (GO:0070584)	-0.154761	0.0238155	0.178576
regulation of exocytosis (GO:0017157)	0.694837	0.873254	0.178416
positive regulation of cartilage development (GO:0061036)	0.392515	0.570462	0.177947
glycoprotein metabolic process (GO:0009100)	0.979003	1.15646	0.177453
leukocyte adhesion to vascular endothelial cell (GO:0061756)	0.352137	0.528405	0.176268
stress fiber assembly (GO:0043149)	0.0112622	0.186039	0.174777
contractile actin filament bundle assembly (GO:0030038)	0.0112622	0.186039	0.174777
regulation of peptidyl-serine phosphorylation (GO:0033135)	0.524794	0.699336	0.174541
carbohydrate derivative transport (GO:1901264)	0.357822	0.531946	0.174124
protein homotetramerization (GO:0051289)	-0.191321	-0.0172119	0.17411
ceramide metabolic process (GO:0006672)	0.451618	0.625181	0.173563
positive regulation of vascular endothelial cell proliferation (GO:1905564)	-0.159122	0.0143213	0.173443
purine ribonucleotide catabolic process (GO:0009154)	-0.183718	-0.0103242	0.173394
regulation of cellular carbohydrate metabolic process (GO:0010675)	0.455457	0.628499	0.173042
regulation of protein transport (GO:0051223)	-0.00859848	0.164426	0.173024
mitochondrial genome maintenance (GO:0000002)	-0.476419	-0.303425	0.172993
beta-catenin-TCF complex assembly (GO:1904837)	-0.40148	-0.228716	0.172764
negative regulation of signaling (GO:0023057)	0.604018	0.776663	0.172645
regulation of clathrin-dependent endocytosis (GO:2000369)	0.585014	0.757484	0.17247
regulation of protein acetylation (GO:1901983)	0.322022	0.494035	0.172012
cellular response to glucocorticoid stimulus (GO:0071385)	0.252806	0.424725	0.171919
negative regulation of intracellular signal transduction (GO:1902532)	1.0326	1.20437	0.171773
positive regulation of developmental process (GO:0051094)	-0.314744	-0.143521	0.171223
regulation of DNA damage response, signal transduction by p53 class mediator (GO:0043516)	-0.0998721	0.0710882	0.17096
response to peptide hormone (GO:0043434)	0.228693	0.399105	0.170412
regulation of histone H3-K4 methylation (GO:0051569)	-3.04964	-2.88004	0.169602
liver development (GO:0001889)	-0.146019	0.0234271	0.169446
regulation of smoothened signaling pathway (GO:0008589)	0.0709449	0.239427	0.168482
polarized epithelial cell differentiation (GO:0030859)	-0.0222339	0.14616	0.168394
regulation of interferon-alpha production (GO:0032647)	-0.0258357	0.142488	0.168324
positive regulation of myelination (GO:0031643)	0.0652769	0.232907	0.16763
positive regulation of neurogenesis (GO:0050769)	0.21251	0.380136	0.167626
organic cyclic compound biosynthetic process (GO:1901362)	0.0851408	0.252007	0.166866
mRNA cleavage involved in mRNA processing (GO:0098787)	-0.747139	-0.580791	0.166348
glycogen metabolic process (GO:0005977)	0.0694181	0.235479	0.166061
positive regulation of response to external stimulus (GO:0032103)	0.937868	1.10371	0.16584
cellular response to copper ion (GO:0071280)	0.249534	0.415357	0.165823
negative regulation of sequestering of calcium ion (GO:0051283)	0.0104215	0.175799	0.165378
myeloid cell development (GO:0061515)	0.459796	0.62464	0.164844
cellular polysaccharide biosynthetic process (GO:0033692)	4.34273e-05	0.164406	0.164362
positive regulation of ATPase activity (GO:0032781)	-0.790829	-0.626602	0.164228
organic acid transport (GO:0015849)	0.29197	0.455862	0.163892
nuclear membrane disassembly (GO:0051081)	-3.41574	-3.25188	0.16386
interleukin-1-mediated signaling pathway (GO:0070498)	-0.775638	-0.612541	0.163098
post-translational protein modification (GO:0043687)	-0.354831	-0.191846	0.162986
positive regulation of G protein-coupled receptor signaling pathway (GO:0045745)	-0.252789	-0.0899969	0.162792
embryonic limb morphogenesis (GO:0030326)	0.0352195	0.197594	0.162375
determination of left/right symmetry (GO:0007368)	0.252196	0.413431	0.161234
hippo signaling (GO:0035329)	4.34273e-05	0.16063	0.160587
positive regulation of triglyceride metabolic process (GO:0090208)	0.252965	0.413054	0.16009
I-kappaB kinase/NF-kappaB signaling (GO:0007249)	0.904129	1.06413	0.160002
intraciliary transport involved in cilium assembly (GO:0035735)	0.573989	0.733784	0.159795
regulation of smooth muscle contraction (GO:0006940)	0.0586364	0.21793	0.159293
negative regulation of cell activation (GO:0050866)	0.814053	0.972843	0.15879
peroxisomal membrane transport (GO:0015919)	4.34273e-05	0.158728	0.158685
high-density lipoprotein particle remodeling (GO:0034375)	0.420794	0.5794	0.158605
positive regulation of endothelial cell apoptotic process (GO:2000353)	0.694217	0.852428	0.158211
ion homeostasis (GO:0050801)	0.280713	0.438531	0.157818
membrane fusion (GO:0061025)	0.0852419	0.243007	0.157765
regulation of microtubule depolymerization (GO:0031114)	-0.015316	0.142236	0.157552
regulation of protein catabolic process (GO:0042176)	-0.400514	-0.243211	0.157303
positive regulation of myeloid cell differentiation (GO:0045639)	-0.0737437	0.0832643	0.157008
post-transcriptional gene silencing by RNA (GO:0035194)	-0.00328395	0.153101	0.156385
regulation of glycogen biosynthetic process (GO:0005979)	0.193728	0.349663	0.155935
positive regulation of extracellular matrix organization (GO:1903055)	0.0352687	0.187465	0.152196
regulation of neuroinflammatory response (GO:0150077)	0.902934	1.05493	0.151996
cellular response to corticosteroid stimulus (GO:0071384)	0.177062	0.328488	0.151426
regulation of peptidase activity (GO:0052547)	0.0715555	0.222895	0.151339
negative regulation of cell adhesion (GO:0007162)	0.527539	0.678793	0.151254
natural killer cell mediated immunity (GO:0002228)	-0.148916	0.0022601	0.151176
stem cell development (GO:0048864)	-0.326074	-0.176726	0.149348
replicative senescence (GO:0090399)	-0.841566	-0.692505	0.149061
lamellipodium assembly (GO:0030032)	0.852704	1.00137	0.148662
mitotic sister chromatid cohesion (GO:0007064)	-1.10795	-0.959655	0.1483
positive regulation of protein localization to cell surface (GO:2000010)	0.476833	0.62491	0.148077
regulation of defense response to virus by host (GO:0050691)	0.0132113	0.160817	0.147606
cytoskeleton-dependent cytokinesis (GO:0061640)	-4	-3.8524	0.147599
leukocyte tethering or rolling (GO:0050901)	0.376434	0.523951	0.147517
positive regulation of catalytic activity (GO:0043085)	-0.518754	-0.371996	0.146758
negative regulation of nucleic acid-templated transcription (GO:1903507)	-0.430216	-0.283467	0.14675
transition metal ion homeostasis (GO:0055076)	0.142742	0.289483	0.146741
negative regulation of neurogenesis (GO:0050768)	0.320813	0.467354	0.146541
positive regulation of protein processing (GO:0010954)	0.0587271	0.205176	0.146449
regulation of protein modification process (GO:0031399)	0.116815	0.262265	0.14545
protein targeting to peroxisome (GO:0006625)	4.34273e-05	0.145376	0.145333
positive regulation of chemotaxis (GO:0050921)	0.971753	1.11683	0.145076
protein peptidyl-prolyl isomerization (GO:0000413)	-0.971038	-0.826363	0.144675
positive regulation of dephosphorylation (GO:0035306)	-0.0437525	0.100902	0.144654
cellular response to hypoxia (GO:0071456)	-0.464878	-0.320284	0.144595
regulation of mitochondrial outer membrane permeabilization involved in apoptotic signaling pathway (GO:1901028)	0.0692814	0.213719	0.144437
positive regulation of T cell chemotaxis (GO:0010820)	0.275381	0.419531	0.14415
hydrogen peroxide catabolic process (GO:0042744)	0.00860865	0.152564	0.143956
positive regulation of viral process (GO:0048524)	-2.54632	-2.40322	0.1431
positive regulation of glucose import (GO:0046326)	0.0924976	0.235568	0.14307
myofibril assembly (GO:0030239)	0.423551	0.566495	0.142945
regulation of nucleic acid-templated transcription (GO:1903506)	-0.0825654	0.0597467	0.142312
positive regulation of positive chemotaxis (GO:0050927)	0.528216	0.670389	0.142173
electron transport chain (GO:0022900)	4.34273e-05	0.142193	0.142149
connective tissue development (GO:0061448)	0.628032	0.769851	0.141819
regulation of erythrocyte differentiation (GO:0045646)	0.0763305	0.218085	0.141754
regulation of phosphate metabolic process (GO:0019220)	-0.336277	-0.195422	0.140855
secondary alcohol metabolic process (GO:1902652)	0.514957	0.655746	0.14079
homotypic cell-cell adhesion (GO:0034109)	4.34273e-05	0.139877	0.139834
regulation of gene expression (GO:0010468)	0.206516	0.345878	0.139361
purine-containing compound biosynthetic process (GO:0072522)	-3.30863	-3.16949	0.139138
regulation of T cell differentiation (GO:0045580)	-0.0132856	0.12583	0.139115
diol metabolic process (GO:0034311)	-0.25118	-0.112161	0.139019
positive regulation of response to wounding (GO:1903036)	0.601937	0.740421	0.138484
regulation of cell-cell adhesion (GO:0022407)	0.171579	0.310026	0.138447
cardiac muscle tissue morphogenesis (GO:0055008)	0.255108	0.393544	0.138436
negative regulation of Rho protein signal transduction (GO:0035024)	-0.131321	0.00646744	0.137789
regulation of hippo signaling (GO:0035330)	-0.0695794	0.0668963	0.136476
toll-like receptor 3 signaling pathway (GO:0034138)	0.39193	0.528115	0.136185
neural crest cell differentiation (GO:0014033)	-0.340606	-0.20575	0.134856
positive regulation of neural precursor cell proliferation (GO:2000179)	0.0018166	0.13615	0.134333
positive regulation of cell growth (GO:0030307)	-0.126011	0.00825235	0.134263
G2/M transition of mitotic cell cycle (GO:0000086)	-3.92403	-3.78993	0.134104
regulation of receptor-mediated endocytosis (GO:0048259)	0.0227792	0.15624	0.133461
neural tube development (GO:0021915)	-0.153942	-0.020658	0.133284
negative regulation of cell differentiation (GO:0045596)	0.243537	0.376692	0.133154
regulation of T cell chemotaxis (GO:0010819)	0.330767	0.463875	0.133108
regulation of vascular endothelial growth factor production (GO:0010574)	0.158154	0.291239	0.133085
mesoderm development (GO:0007498)	0.88902	1.02155	0.132527
gonad development (GO:0008406)	-0.0272373	0.104876	0.132114
negative regulation of immune effector process (GO:0002698)	0.495361	0.627278	0.131917
in utero embryonic development (GO:0001701)	0.100802	0.231862	0.13106
positive regulation of neuron death (GO:1901216)	1.03425	1.16515	0.130907
cardiac myofibril assembly (GO:0055003)	0.489277	0.620149	0.130872
cellular response to interferon-gamma (GO:0071346)	1.53968	1.67053	0.130847
regulation of fatty acid metabolic process (GO:0019217)	0.688851	0.819409	0.130557
cholesterol metabolic process (GO:0008203)	0.455959	0.585938	0.129979
skeletal muscle organ development (GO:0060538)	0.522305	0.65209	0.129785
sphingolipid biosynthetic process (GO:0030148)	0.0427007	0.172352	0.129652
natural killer cell mediated cytotoxicity (GO:0042267)	-0.108544	0.0209905	0.129534
cellular response to exogenous dsRNA (GO:0071360)	0.0691608	0.197431	0.12827
positive regulation of Wnt signaling pathway (GO:0030177)	-0.442283	-0.315742	0.12654
response to axon injury (GO:0048678)	0.0302428	0.156738	0.126495
regulation of mitotic cell cycle (GO:0007346)	-4	-3.87358	0.126418
microtubule nucleation (GO:0007020)	-0.614357	-0.488074	0.126284
regulation of interleukin-1 production (GO:0032652)	0.0189576	0.145193	0.126236
negative regulation of amyloid fibril formation (GO:1905907)	0.00416138	0.130273	0.126112
positive regulation of JUN kinase activity (GO:0043507)	0.0274545	0.153476	0.126021
regulation of chemotaxis (GO:0050920)	0.802478	0.928376	0.125898
interleukin-35-mediated signaling pathway (GO:0070757)	0.0737503	0.199604	0.125854
positive regulation of lamellipodium assembly (GO:0010592)	-0.0142663	0.111358	0.125625
cell part morphogenesis (GO:0032990)	-0.101043	0.0239232	0.124966
negative regulation of G2/M transition of mitotic cell cycle (GO:0010972)	-3.97821	-3.85364	0.124569
negative regulation of myeloid leukocyte differentiation (GO:0002762)	0.0425134	0.166914	0.1244
cellular response to estradiol stimulus (GO:0071392)	0.109282	0.233679	0.124397
regulation of telomere maintenance via telomere lengthening (GO:1904356)	-0.447724	-0.32371	0.124014
mitochondrial calcium ion homeostasis (GO:0051560)	-0.325859	-0.20226	0.123599
neuron projection extension (GO:1990138)	0.487039	0.61044	0.123401
positive regulation of defense response to virus by host (GO:0002230)	0.213925	0.336543	0.122619
positive regulation of protein-containing complex assembly (GO:0031334)	-0.265068	-0.144683	0.120385
response to estradiol (GO:0032355)	0.130976	0.250663	0.119688
basement membrane organization (GO:0071711)	0.637476	0.756409	0.118932
negative regulation of Wnt signaling pathway (GO:0030178)	-0.0624203	0.0564135	0.118834
cellular response to alcohol (GO:0097306)	-0.370141	-0.251353	0.118788
cellular response to amyloid-beta (GO:1904646)	1.33352	1.45218	0.118661
transcription by RNA polymerase III (GO:0006383)	-2.27099	-2.15328	0.117714
regulation of fibroblast migration (GO:0010762)	0.108676	0.226325	0.117649
carboxylic acid transmembrane transport (GO:1905039)	0.127412	0.244971	0.117559
regulation of stem cell population maintenance (GO:2000036)	-0.982051	-0.864895	0.117156
heterocycle biosynthetic process (GO:0018130)	0.00895014	0.125853	0.116903
membrane raft organization (GO:0031579)	0.72765	0.844332	0.116683
long-chain fatty acid metabolic process (GO:0001676)	0.735032	0.851302	0.116269
embryonic skeletal system development (GO:0048706)	0.812801	0.928873	0.116072
small GTPase mediated signal transduction (GO:0007264)	0.375356	0.490391	0.115035
cellular response to topologically incorrect protein (GO:0035967)	0.0353812	0.15017	0.114789
neurogenesis (GO:0022008)	0.0214756	0.136244	0.114769
positive regulation of nervous system process (GO:0031646)	0.152079	0.266558	0.114479
negative regulation of cell migration involved in sprouting angiogenesis (GO:0090051)	0.438467	0.55283	0.114364
nucleotide-sugar biosynthetic process (GO:0009226)	0.58969	0.703923	0.114233
regulation of ubiquitin-protein transferase activity (GO:0051438)	-1.11389	-0.999734	0.114155
morphogenesis of an epithelium (GO:0002009)	-0.135288	-0.0213761	0.113911
negative regulation of smoothened signaling pathway (GO:0045879)	0.369608	0.483085	0.113476
monocyte chemotaxis (GO:0002548)	0.69942	0.812887	0.113467
regulation of transcription from RNA polymerase II promoter in response to hypoxia (GO:0061418)	-1.2049	-1.09171	0.113192
purine nucleotide biosynthetic process (GO:0006164)	-2.58069	-2.468	0.112692
positive regulation of transmembrane transport (GO:0034764)	0.0338227	0.146348	0.112526
regulation of Ras protein signal transduction (GO:0046578)	0.111913	0.223419	0.111506
epidermis development (GO:0008544)	0.17668	0.287748	0.111068
negative regulation of Notch signaling pathway (GO:0045746)	0.0724276	0.18316	0.110732
positive regulation of MAP kinase activity (GO:0043406)	0.156453	0.266297	0.109843
positive regulation of cell development (GO:0010720)	0.42121	0.530501	0.109291
response to peptide (GO:1901652)	0.109682	0.218407	0.108725
C4-dicarboxylate transport (GO:0015740)	-0.141677	-0.0330077	0.108669
positive regulation of mRNA splicing, via spliceosome (GO:0048026)	-2.01968	-1.91205	0.107633
regulation of calcineurin-NFAT signaling cascade (GO:0070884)	0.229267	0.336897	0.10763
regulation of histone deacetylation (GO:0031063)	0.126052	0.233535	0.107483
neuron cell-cell adhesion (GO:0007158)	4.34273e-05	0.10748	0.107437
regulation of catabolic process (GO:0009894)	-0.200742	-0.0933661	0.107375
positive regulation of erythrocyte differentiation (GO:0045648)	-0.171949	-0.0647043	0.107244
regulation of transcription from RNA polymerase II promoter in response to stress (GO:0043618)	-1.08412	-0.977081	0.107039
regulation of T cell migration (GO:2000404)	0.413917	0.520588	0.106671
gland development (GO:0048732)	0.478214	0.584783	0.106569
hexose metabolic process (GO:0019318)	0.509963	0.616407	0.106444
amide biosynthetic process (GO:0043604)	0.551793	0.658203	0.10641
chemokine-mediated signaling pathway (GO:0070098)	0.313451	0.419581	0.10613
negative regulation of developmental process (GO:0051093)	0.225274	0.330448	0.105174
positive regulation of growth (GO:0045927)	-0.421017	-0.315863	0.105153
cholesterol transport (GO:0030301)	1.1156	1.22074	0.105132
positive regulation of neuron differentiation (GO:0045666)	0.00525803	0.109993	0.104735
regulation of hormone secretion (GO:0046883)	0.460262	0.563211	0.102949
negative regulation of protein phosphorylation (GO:0001933)	0.543817	0.646666	0.102849
leukotriene metabolic process (GO:0006691)	0.63434	0.736736	0.102396
positive regulation of phosphate metabolic process (GO:0045937)	0.0407666	0.143083	0.102317
protein modification process (GO:0036211)	-0.180101	-0.078097	0.102004
regulation of tumor necrosis factor-mediated signaling pathway (GO:0010803)	0.637507	0.738734	0.101227
regulation of transforming growth factor beta production (GO:0071634)	0.525987	0.627151	0.101164
regulation of sodium ion transmembrane transporter activity (GO:2000649)	0.659789	0.760642	0.100852
positive regulation of interferon-beta production (GO:0032728)	0.0987829	0.198776	0.0999934
B cell proliferation (GO:0042100)	-0.280337	-0.180505	0.0998324
negative regulation of peptide hormone secretion (GO:0090278)	0.229566	0.328921	0.0993548
DNA-templated transcription, initiation (GO:0006352)	-0.338424	-0.239243	0.0991815
adaptive immune response based on somatic recombination of immune receptors built from immunoglobulin superfamily domains (GO:0002460)	0.110608	0.209204	0.098596
response to tumor necrosis factor (GO:0034612)	0.376457	0.474964	0.0985068
positive regulation of cellular component biogenesis (GO:0044089)	0.599273	0.697714	0.0984412
regulation of intracellular transport (GO:0032386)	0.0244393	0.122583	0.0981438
negative regulation of neuron differentiation (GO:0045665)	4.34273e-05	0.0978962	0.0978527
membrane lipid metabolic process (GO:0006643)	0.305972	0.40382	0.0978481
regulation of neuron differentiation (GO:0045664)	-0.00350728	0.0939425	0.0974498
response to glucose (GO:0009749)	0.242377	0.339433	0.0970558
sarcomere organization (GO:0045214)	0.0690505	0.165701	0.0966506
branching morphogenesis of an epithelial tube (GO:0048754)	0.0458734	0.142332	0.0964591
regulation of nuclear-transcribed mRNA catabolic process, deadenylation-dependent decay (GO:1900151)	0.0301268	0.126165	0.0960381
positive regulation of nuclear-transcribed mRNA catabolic process, deadenylation-dependent decay (GO:1900153)	0.0301268	0.126165	0.0960381
negative regulation of Ras protein signal transduction (GO:0046580)	-0.0229455	0.0729498	0.0958953
positive regulation of plasma membrane bounded cell projection assembly (GO:0120034)	0.29693	0.3924	0.0954704
regulation of vascular endothelial cell proliferation (GO:1905562)	-0.0174952	0.0778804	0.0953756
negative regulation of protein-containing complex assembly (GO:0031333)	-0.0609149	0.0342221	0.095137
dicarboxylic acid transport (GO:0006835)	-0.0510068	0.0434482	0.0944551
regulation of insulin-like growth factor receptor signaling pathway (GO:0043567)	-0.050809	0.0436103	0.0944193
organic substance transport (GO:0071702)	0.616646	0.710751	0.0941059
cellular response to interleukin-7 (GO:0098761)	0.103809	0.197766	0.093957
interleukin-7-mediated signaling pathway (GO:0038111)	0.103809	0.197766	0.093957
activation of GTPase activity (GO:0090630)	0.565134	0.658933	0.0937995
positive regulation of protein metabolic process (GO:0051247)	0.484471	0.578236	0.0937652
negative regulation of viral entry into host cell (GO:0046597)	0.951469	1.04411	0.092639
positive regulation of cilium assembly (GO:0045724)	0.0854152	0.177595	0.0921795
lipid translocation (GO:0034204)	0.756032	0.848171	0.0921391
positive regulation of peptidase activity (GO:0010952)	0.412851	0.504876	0.0920251
androgen metabolic process (GO:0008209)	0.196117	0.287737	0.0916205
negative regulation of DNA binding (GO:0043392)	0.117475	0.208874	0.0913995
phosphatidylserine metabolic process (GO:0006658)	0.418319	0.509633	0.091314
glucose 6-phosphate metabolic process (GO:0051156)	-0.172053	-0.0807709	0.0912818
negative regulation of interleukin-8 production (GO:0032717)	0.644236	0.735277	0.0910411
cellular response to growth factor stimulus (GO:0071363)	0.702241	0.792902	0.0906609
negative regulation of intracellular protein transport (GO:0090317)	0.228445	0.318676	0.0902312
regulation of cAMP-dependent protein kinase activity (GO:2000479)	0.0100292	0.0997444	0.0897153
positive regulation of cell-matrix adhesion (GO:0001954)	0.897413	0.987098	0.0896848
nuclear membrane organization (GO:0071763)	-0.499154	-0.409494	0.0896596
nucleobase-containing small molecule catabolic process (GO:0034656)	-0.119054	-0.029573	0.0894807
positive regulation of transforming growth factor beta production (GO:0071636)	0.358719	0.447626	0.0889073
positive regulation of endopeptidase activity (GO:0010950)	0.556369	0.644685	0.0883164
regulation of calcium ion import (GO:0090279)	0.431108	0.519142	0.0880343
dephosphorylation (GO:0016311)	0.556427	0.644377	0.0879494
regulation of receptor binding (GO:1900120)	0.306483	0.393728	0.087244
positive regulation of receptor internalization (GO:0002092)	0.683072	0.770258	0.0871863
epithelial cell differentiation (GO:0030855)	0.18211	0.269267	0.0871571
positive regulation of programmed cell death (GO:0043068)	0.472306	0.55933	0.0870243
positive regulation of canonical Wnt signaling pathway (GO:0090263)	-0.499106	-0.412219	0.0868867
cellular response to drug (GO:0035690)	0.0586503	0.145343	0.0866927
positive regulation of immunoglobulin production (GO:0002639)	0.0912953	0.176914	0.0856189
female gamete generation (GO:0007292)	-0.283646	-0.198953	0.0846926
regulation of phosphorylation (GO:0042325)	-1.37765	-1.29327	0.0843789
negative regulation of protein depolymerization (GO:1901880)	-0.0279369	0.0549877	0.0829245
positive regulation of cellular protein localization (GO:1903829)	-0.889805	-0.807136	0.0826689
regulation of amyloid-beta clearance (GO:1900221)	0.979226	1.06063	0.0814062
fatty acid biosynthetic process (GO:0006633)	-0.0379933	0.0431683	0.0811616
snRNA transcription by RNA polymerase II (GO:0042795)	-2.54348	-2.46235	0.0811317
organic hydroxy compound biosynthetic process (GO:1901617)	0.178962	0.25991	0.0809477
response to interleukin-1 (GO:0070555)	0.504876	0.585793	0.0809168
regulation of type I interferon-mediated signaling pathway (GO:0060338)	0.0810788	0.160818	0.0797397
retrograde transport, endosome to Golgi (GO:0042147)	0.489686	0.569236	0.0795496
programmed necrotic cell death (GO:0097300)	0.0405012	0.119892	0.0793907
regulation of MAP kinase activity (GO:0043405)	0.441038	0.520421	0.0793831
positive regulation of cell migration involved in sprouting angiogenesis (GO:0090050)	0.87643	0.955616	0.0791868
positive regulation of mRNA catabolic process (GO:0061014)	0.171303	0.249671	0.0783686
regulation of plasminogen activation (GO:0010755)	4.34273e-05	0.0778968	0.0778534
negative regulation of epithelial to mesenchymal transition (GO:0010719)	0.266522	0.343273	0.0767508
phosphatidylserine acyl-chain remodeling (GO:0036150)	0.446177	0.521029	0.0748521
organelle fission (GO:0048285)	0.0940513	0.168642	0.074591
regulation of osteoblast differentiation (GO:0045667)	0.412464	0.486579	0.0741145
mitochondrial fission (GO:0000266)	-0.0220953	0.0519279	0.0740233
negative regulation of chemotaxis (GO:0050922)	0.955693	1.02969	0.0739945
muscle tissue morphogenesis (GO:0060415)	0.42888	0.502734	0.0738547
regulation of interferon-beta production (GO:0032648)	0.253784	0.32746	0.0736752
dorsal/ventral pattern formation (GO:0009953)	0.23848	0.312077	0.073597
regulation of establishment or maintenance of cell polarity (GO:0032878)	-0.049654	0.0239376	0.0735916
transforming growth factor beta receptor signaling pathway (GO:0007179)	0.414573	0.487292	0.0727189
transmembrane receptor protein serine/threonine kinase signaling pathway (GO:0007178)	0.6855	0.758062	0.0725622
primary neural tube formation (GO:0014020)	-0.108932	-0.0366226	0.0723093
positive regulation of transporter activity (GO:0032411)	0.496013	0.567693	0.0716795
antibacterial humoral response (GO:0019731)	0.811011	0.882312	0.0713009
mesenchymal cell development (GO:0014031)	-0.329562	-0.258691	0.0708711
sterol transport (GO:0015918)	0.661238	0.731589	0.070351
positive regulation of interferon-alpha production (GO:0032727)	-0.062294	0.00802351	0.0703175
heterochromatin assembly (GO:0031507)	-0.922463	-0.852577	0.0698856
protein-containing complex assembly (GO:0065003)	-0.0969548	-0.0270979	0.0698569
positive regulation of cellular component movement (GO:0051272)	0.0230834	0.0928458	0.0697625
regulation of cell differentiation (GO:0045595)	-0.0215203	0.0479619	0.0694822
organophosphate biosynthetic process (GO:0090407)	-0.00429383	0.0648926	0.0691864
response to light stimulus (GO:0009416)	-1.31247	-1.24333	0.0691352
bile acid biosynthetic process (GO:0006699)	0.302044	0.371178	0.0691333
carboxylic acid metabolic process (GO:0019752)	0.398556	0.467527	0.0689713
negative regulation of cation transmembrane transport (GO:1904063)	-0.0971253	-0.0284714	0.0686539
tube closure (GO:0060606)	-0.097443	-0.0291305	0.0683125
mitotic DNA damage checkpoint signaling (GO:0044773)	-3.97884	-3.91137	0.0674737
regulation of mRNA metabolic process (GO:1903311)	-0.349198	-0.282068	0.0671304
cellular protein catabolic process (GO:0044257)	0.0276709	0.0941082	0.0664373
positive regulation of reproductive process (GO:2000243)	0.101092	0.167379	0.066287
regulation of axon extension involved in axon guidance (GO:0048841)	0.948343	1.01425	0.0659047
response to metal ion (GO:0010038)	4.34273e-05	0.065503	0.0654595
positive regulation of smoothened signaling pathway (GO:0045880)	-0.0376815	0.0272593	0.0649408
peptidyl-lysine modification (GO:0018205)	-3.88726	-3.82244	0.0648173
striated muscle contraction (GO:0006941)	0.797285	0.861453	0.0641685
clathrin coat assembly (GO:0048268)	0.00371458	0.0675837	0.0638691
retrograde vesicle-mediated transport, Golgi to endoplasmic reticulum (GO:0006890)	-0.727026	-0.663359	0.0636673
epithelial cell morphogenesis (GO:0003382)	0.0818983	0.145429	0.0635307
regulation of amyloid precursor protein catabolic process (GO:1902991)	0.572813	0.636245	0.063432
vesicle organization (GO:0016050)	0.988847	1.05144	0.0625955
positive regulation of vascular endothelial growth factor production (GO:0010575)	0.170637	0.232823	0.0621852
response to glucagon (GO:0033762)	-0.0534029	0.00867832	0.0620812
cytoplasmic microtubule organization (GO:0031122)	0.0438905	0.104496	0.0606055
reverse cholesterol transport (GO:0043691)	0.523872	0.584168	0.0602961
regulation of leukocyte adhesion to vascular endothelial cell (GO:1904994)	4.34273e-05	0.0603127	0.0602693
positive regulation of acute inflammatory response (GO:0002675)	0.387911	0.447927	0.0600167
negative regulation of small GTPase mediated signal transduction (GO:0051058)	4.34273e-05	0.059691	0.0596476
establishment of protein localization to extracellular region (GO:0035592)	0.863836	0.923396	0.0595596
regulation of dendritic spine morphogenesis (GO:0061001)	0.121983	0.180675	0.0586911
glycine metabolic process (GO:0006544)	-0.014551	0.0437293	0.0582803
anion transport (GO:0006820)	0.0314695	0.0895719	0.0581025
cellular glucose homeostasis (GO:0001678)	0.570404	0.628461	0.0580572
neural crest cell development (GO:0014032)	0.0776428	0.135621	0.0579782
positive regulation of pattern recognition receptor signaling pathway (GO:0062208)	0.0278559	0.085685	0.0578291
cellular zinc ion homeostasis (GO:0006882)	0.0107083	0.0683374	0.0576291
zinc ion homeostasis (GO:0055069)	0.0107083	0.0683374	0.0576291
phospholipid biosynthetic process (GO:0008654)	0.0473418	0.104868	0.0575262
estrogen metabolic process (GO:0008210)	0.52604	0.583019	0.0569785
peptide cross-linking (GO:0018149)	0.237066	0.293583	0.0565179
glycosaminoglycan metabolic process (GO:0030203)	1.28586	1.34219	0.0563263
negative regulation of potassium ion transport (GO:0043267)	0.0818414	0.137966	0.0561244
regulation of canonical Wnt signaling pathway (GO:0060828)	-0.0147607	0.0411405	0.0559012
response to UV-B (GO:0010224)	0.392028	0.447912	0.0558837
negative regulation of cell development (GO:0010721)	0.415096	0.470216	0.0551197
protein processing (GO:0016485)	0.212951	0.26726	0.0543088
regulation of production of miRNAs involved in gene silencing by miRNA (GO:1903798)	0.448374	0.502114	0.0537409
glycogen catabolic process (GO:0005980)	0.489221	0.542818	0.0535972
regulation of tube diameter (GO:0035296)	0.0174337	0.0709752	0.0535414
vascular process in circulatory system (GO:0003018)	0.0174337	0.0709752	0.0535414
negative regulation of blood vessel endothelial cell migration (GO:0043537)	0.621795	0.675277	0.0534812
protein targeting to lysosome (GO:0006622)	-0.262278	-0.209286	0.0529912
macrophage activation involved in immune response (GO:0002281)	0.848249	0.901113	0.0528643
regulation of cell morphogenesis (GO:0022604)	-0.00937026	0.0432169	0.0525872
interleukin-6-mediated signaling pathway (GO:0070102)	0.00403023	0.0564491	0.0524188
positive regulation of substrate adhesion-dependent cell spreading (GO:1900026)	0.0224386	0.0748518	0.0524133
negative regulation of oxidative stress-induced neuron death (GO:1903204)	0.475631	0.527957	0.0523258
sterol homeostasis (GO:0055092)	0.434471	0.486457	0.0519862
amino acid transport (GO:0006865)	0.693283	0.74503	0.0517472
renal absorption (GO:0070293)	0.469866	0.519427	0.0495601
platelet aggregation (GO:0070527)	4.34273e-05	0.0495662	0.0495228
positive regulation of cell cycle process (GO:0090068)	-4	-3.95056	0.0494447
positive regulation of proteolysis involved in cellular protein catabolic process (GO:1903052)	0.0235516	0.0722347	0.048683
protein N-linked glycosylation (GO:0006487)	0.0273285	0.0758098	0.0484813
mitotic cytokinesis (GO:0000281)	-4	-3.95155	0.0484492
toll-like receptor 4 signaling pathway (GO:0034142)	0.472404	0.520718	0.0483145
negative regulation of DNA damage response, signal transduction by p53 class mediator (GO:0043518)	-0.00529297	0.0426659	0.0479589
positive regulation of lamellipodium organization (GO:1902745)	0.171322	0.219168	0.0478461
presynapse assembly (GO:0099054)	0.375492	0.42314	0.0476488
secondary alcohol biosynthetic process (GO:1902653)	0.046523	0.094151	0.047628
regulation of cell migration involved in sprouting angiogenesis (GO:0090049)	0.780072	0.827585	0.0475131
cellular response to dsRNA (GO:0071359)	0.0357509	0.0831536	0.0474027
positive regulation of gene silencing by miRNA (GO:2000637)	4.34273e-05	0.0469916	0.0469482
neural tube closure (GO:0001843)	-0.0742517	-0.0275947	0.046657
negative regulation of DNA-binding transcription factor activity (GO:0043433)	0.772025	0.818622	0.0465967
peptidyl-proline modification (GO:0018208)	-1.14601	-1.09956	0.0464474
cellular iron ion homeostasis (GO:0006879)	0.0289724	0.0753759	0.0464035
positive regulation of dendritic spine development (GO:0060999)	0.00840544	0.0547557	0.0463503
nuclear-transcribed mRNA poly(A) tail shortening (GO:0000289)	0.0651439	0.11148	0.0463366
negative regulation of histone modification (GO:0031057)	-1.09833	-1.05236	0.0459718
response to UV (GO:0009411)	-3.83651	-3.79147	0.045035
positive regulation of innate immune response (GO:0045089)	0.108796	0.153268	0.0444717
cellular response to steroid hormone stimulus (GO:0071383)	0.0157315	0.0599461	0.0442147
central nervous system myelination (GO:0022010)	2.67391e-05	0.0438816	0.0438549
positive regulation of transcription regulatory region DNA binding (GO:2000679)	0.296983	0.340706	0.0437229
negative regulation of hippo signaling (GO:0035331)	-0.00511046	0.0382081	0.0433186
regulation of establishment of cell polarity (GO:2000114)	-0.0761574	-0.033332	0.0428254
carnitine metabolic process (GO:0009437)	0.0174776	0.0601411	0.0426635
non-motile cilium assembly (GO:1905515)	0.238101	0.280429	0.042328
IRE1-mediated unfolded protein response (GO:0036498)	1.27623	1.31707	0.0408345
regulation of protein kinase activity (GO:0045859)	0.336232	0.376988	0.0407557
regulation of lamellipodium morphogenesis (GO:2000392)	0.192797	0.23351	0.0407135
regulation of interleukin-13 production (GO:0032656)	0.233402	0.273056	0.0396539
positive regulation of wound healing (GO:0090303)	0.408003	0.44751	0.0395065
cellular response to glucagon stimulus (GO:0071377)	-0.0156784	0.0234287	0.0391071
negative regulation of calcium ion transport (GO:0051926)	0.311469	0.350386	0.0389178
regulation of RNA export from nucleus (GO:0046831)	-0.787545	-0.749566	0.037979
negative regulation of programmed necrotic cell death (GO:0062099)	0.551782	0.588965	0.0371829
protein tetramerization (GO:0051262)	-0.185534	-0.148466	0.0370676
negative regulation of signal transduction by p53 class mediator (GO:1901797)	-0.00358675	0.0326593	0.0362461
regulation of macrophage activation (GO:0043030)	-0.0130508	0.0230544	0.0361052
negative regulation of hydrolase activity (GO:0051346)	0.00827383	0.0437576	0.0354837
nucleotide-excision repair, DNA gap filling (GO:0006297)	-4	-3.96495	0.0350468
eosinophil chemotaxis (GO:0048245)	0.616826	0.651723	0.0348967
eosinophil migration (GO:0072677)	0.616826	0.651723	0.0348967
negative regulation of intrinsic apoptotic signaling pathway by p53 class mediator (GO:1902254)	-0.319874	-0.285086	0.0347874
gliogenesis (GO:0042063)	4.34273e-05	0.034673	0.0346296
interleukin-27-mediated signaling pathway (GO:0070106)	0.253246	0.287689	0.0344428
negative regulation of proteolysis (GO:0045861)	0.938452	0.972423	0.033971
protein localization to lysosome (GO:0061462)	0.216196	0.249852	0.0336562
activation of protein kinase A activity (GO:0034199)	-0.00981101	0.0232231	0.0330341
regulation of protein kinase A signaling (GO:0010738)	-0.0606345	-0.0279899	0.0326446
triglyceride catabolic process (GO:0019433)	-0.0112436	0.0212099	0.0324536
protein deacetylation (GO:0006476)	0.0694034	0.10146	0.0320562
negative regulation of cellular biosynthetic process (GO:0031327)	0.30573	0.337447	0.0317173
positive regulation of catabolic process (GO:0009896)	-0.0227157	0.00840985	0.0311255
determination of bilateral symmetry (GO:0009855)	-0.0216587	0.00942897	0.0310877
alpha-amino acid metabolic process (GO:1901605)	-0.0048937	0.0255365	0.0304302
negative regulation of platelet-derived growth factor receptor signaling pathway (GO:0010642)	0.438991	0.469307	0.0303155
tetrapyrrole metabolic process (GO:0033013)	0.0929965	0.122586	0.0295891
sterol biosynthetic process (GO:0016126)	0.127164	0.156515	0.0293511
regulation of cellular protein metabolic process (GO:0032268)	-0.2578	-0.229013	0.028787
regulation of vascular endothelial growth factor signaling pathway (GO:1900746)	0.0287874	0.0575339	0.0287465
iron ion homeostasis (GO:0055072)	0.0223043	0.05089	0.0285857
peptidyl-L-cysteine S-palmitoylation (GO:0018230)	-0.0225697	0.00557249	0.0281422
peptidyl-S-diacylglycerol-L-cysteine biosynthetic process from peptidyl-cysteine (GO:0018231)	-0.0225697	0.00557249	0.0281422
monocarboxylic acid biosynthetic process (GO:0072330)	0.00506303	0.032789	0.0277259
positive regulation of locomotion (GO:0040017)	0.279806	0.306792	0.0269859
negative regulation of cell cycle G2/M phase transition (GO:1902750)	-3.97718	-3.9503	0.0268778
negative regulation of developmental growth (GO:0048640)	1.18689	1.21376	0.0268631
regulation of potassium ion transmembrane transporter activity (GO:1901016)	0.00919379	0.0357638	0.02657
negative regulation of small molecule metabolic process (GO:0062014)	0.423789	0.450165	0.0263761
prostaglandin biosynthetic process (GO:0001516)	-0.0161723	0.00948163	0.025654
regulation of monocyte chemotactic protein-1 production (GO:0071637)	0.526404	0.552006	0.0256016
cellular response to peptide hormone stimulus (GO:0071375)	0.598902	0.624436	0.0255341
positive regulation of ceramide biosynthetic process (GO:2000304)	0.313569	0.33787	0.0243011
positive regulation of sphingolipid biosynthetic process (GO:0090154)	0.313569	0.33787	0.0243011
MyD88-dependent toll-like receptor signaling pathway (GO:0002755)	0.0330679	0.0570957	0.0240277
response to hexose (GO:0009746)	4.34273e-05	0.0239945	0.0239511
regulation of interferon-gamma-mediated signaling pathway (GO:0060334)	0.0503566	0.0738483	0.0234917
regulation of cytokine-mediated signaling pathway (GO:0001959)	0.440887	0.464264	0.0233769
3'-UTR-mediated mRNA stabilization (GO:0070935)	0.0363761	0.0597519	0.0233759
protein targeting to membrane (GO:0006612)	-0.0172057	0.00611873	0.0233245
regulation of transcription by RNA polymerase II (GO:0006357)	0.206326	0.229421	0.0230959
negative regulation of reactive oxygen species metabolic process (GO:2000378)	0.24357	0.266452	0.0228821
negative regulation of intrinsic apoptotic signaling pathway in response to DNA damage by p53 class mediator (GO:1902166)	-0.793741	-0.770902	0.0228389
protein palmitoylation (GO:0018345)	0.00901993	0.0313028	0.0222829
DNA integrity checkpoint signaling (GO:0031570)	-4	-3.9778	0.0222027
platelet-derived growth factor receptor signaling pathway (GO:0048008)	0.545875	0.56799	0.0221149
histone exchange (GO:0043486)	-4	-3.97825	0.0217515
regulation of signal transduction by p53 class mediator (GO:1901796)	-4	-3.97839	0.0216052
response to progesterone (GO:0032570)	0.0617427	0.0831478	0.0214051
regulation of mitochondrial membrane potential (GO:0051881)	0.271615	0.292775	0.0211599
regulation of purine nucleotide metabolic process (GO:1900542)	-4	-3.97896	0.021039
mitotic cell cycle phase transition (GO:0044772)	-4	-3.9791	0.020902
positive regulation of signal transduction (GO:0009967)	0.524572	0.545465	0.0208931
regulation of cellular amine metabolic process (GO:0033238)	-4	-3.97923	0.0207669
regulation of protein dephosphorylation (GO:0035304)	-0.0779919	-0.0573484	0.0206436
regulation of generation of precursor metabolites and energy (GO:0043467)	-4	-3.97963	0.0203717
regulation of cell cycle G2/M phase transition (GO:1902749)	-4	-3.97988	0.0201164
negative regulation of alcohol biosynthetic process (GO:1902931)	4.34273e-05	0.0200542	0.0200107
regulation of ubiquitin protein ligase activity (GO:1904666)	-4	-3.98013	0.0198675
positive regulation of cell morphogenesis involved in differentiation (GO:0010770)	0.0944034	0.114112	0.0197084
regulation of apoptotic process (GO:0042981)	-0.282129	-0.262441	0.0196875
regulation of DNA replication (GO:0006275)	-4	-3.98038	0.0196247
fatty acid catabolic process (GO:0009062)	0.213468	0.233048	0.0195794
regulation of carbohydrate catabolic process (GO:0043470)	-4	-3.98061	0.0193878
positive regulation of cytokinesis (GO:0032467)	-4	-3.98073	0.0192714
cyclooxygenase pathway (GO:0019371)	-0.021698	-0.00248663	0.0192113
protein maturation (GO:0051604)	0.0481849	0.0672554	0.0190705
negative regulation of cell death (GO:0060548)	0.0481049	0.0670861	0.0189812
oligodendrocyte development (GO:0014003)	-0.0540828	-0.0359556	0.0181272
response to alcohol (GO:0097305)	0.0134358	0.0307436	0.0173078
copper ion transport (GO:0006825)	-0.000614229	0.0165438	0.017158
glutamate metabolic process (GO:0006536)	-0.0415138	-0.0244396	0.0170741
histone H3 deacetylation (GO:0070932)	-0.272176	-0.255165	0.017011
regulation of acute inflammatory response (GO:0002673)	-0.00756979	0.0087095	0.0162793
regulation of protein localization to cell periphery (GO:1904375)	-0.107945	-0.0920208	0.0159243
regulation of ubiquitin-dependent protein catabolic process (GO:2000058)	0.00271108	0.0184255	0.0157144
fatty acid metabolic process (GO:0006631)	0.321736	0.337409	0.0156733
vesicle transport along actin filament (GO:0030050)	0.248651	0.263939	0.0152886
cholesterol homeostasis (GO:0042632)	0.387239	0.402444	0.0152046
protein auto-ADP-ribosylation (GO:0070213)	-0.318652	-0.303986	0.0146656
organelle organization (GO:0006996)	-0.0876677	-0.0731665	0.0145012
protein lipidation (GO:0006497)	0.210723	0.224602	0.0138787
regulation of cell cycle (GO:0051726)	-1.10623	-1.09239	0.0138304
negative regulation of cell-substrate adhesion (GO:0010812)	-0.00649862	0.00704574	0.0135444
DNA synthesis involved in DNA repair (GO:0000731)	-3.97787	-3.96437	0.0135035
positive regulation of neuron migration (GO:2001224)	-0.0795996	-0.0661756	0.013424
fatty acid beta-oxidation (GO:0006635)	0.0336302	0.0469163	0.0132861
modulation by host of viral genome replication (GO:0044827)	0.0272242	0.0404052	0.013181
plasma membrane organization (GO:0007009)	1.66732	1.68042	0.0131009
negative regulation of phosphate metabolic process (GO:0045936)	0.748229	0.761315	0.0130859
regulation of substrate adhesion-dependent cell spreading (GO:1900024)	4.34273e-05	0.0129268	0.0128834
adenine nucleotide transport (GO:0051503)	-0.00657814	0.00615839	0.0127365
cellular response to interleukin-6 (GO:0071354)	0.00338712	0.0158002	0.0124131
positive regulation of viral life cycle (GO:1903902)	0.0349163	0.0472705	0.0123542
proteasome-mediated ubiquitin-dependent protein catabolic process (GO:0043161)	-1.36909	-1.3577	0.011392
positive regulation of response to biotic stimulus (GO:0002833)	0.0478679	0.0590025	0.0111346
regulation of ERBB signaling pathway (GO:1901184)	0.952973	0.963966	0.0109927
negative regulation of cell-matrix adhesion (GO:0001953)	-0.00484066	0.00599248	0.0108331
membrane assembly (GO:0071709)	0.0382081	0.04883	0.0106219
cell projection assembly (GO:0030031)	0.621022	0.631429	0.010407
negative regulation of lipid metabolic process (GO:0045833)	0.372036	0.382206	0.0101704
nitric oxide metabolic process (GO:0046209)	-0.00151464	0.00837196	0.0098866
nitric oxide biosynthetic process (GO:0006809)	-0.00151464	0.00837196	0.0098866
melanosome localization (GO:0032400)	0.270366	0.28005	0.00968378
negative regulation of cellular macromolecule biosynthetic process (GO:2000113)	-0.54371	-0.534187	0.00952312
release of cytochrome c from mitochondria (GO:0001836)	0.0853874	0.0947206	0.00933324
cobalamin metabolic process (GO:0009235)	0.0960061	0.104809	0.00880276
xenobiotic transport (GO:0042908)	0.769372	0.777365	0.00799295
nucleotide-binding oligomerization domain containing signaling pathway (GO:0070423)	0.000360415	0.00825832	0.0078979
regulation of nucleocytoplasmic transport (GO:0046822)	0.00521971	0.0128478	0.00762805
nucleotide-binding domain, leucine rich repeat containing receptor signaling pathway (GO:0035872)	4.34273e-05	0.00761619	0.00757276
mitotic recombination (GO:0006312)	-0.86679	-0.859518	0.00727192
negative regulation of transcription by RNA polymerase II (GO:0000122)	0.236381	0.243449	0.00706798
thymus development (GO:0048538)	4.34273e-05	0.00700171	0.00695829
glutamine family amino acid metabolic process (GO:0009064)	4.34273e-05	0.00631871	0.00627528
positive regulation of ERAD pathway (GO:1904294)	0.442166	0.447609	0.00544377
myelination in peripheral nervous system (GO:0022011)	0.495654	0.500785	0.00513132
neuron apoptotic process (GO:0051402)	-0.00277704	0.00224898	0.00502602
membrane lipid biosynthetic process (GO:0046467)	-0.00736924	-0.0023882	0.00498105
positive regulation of lipid storage (GO:0010884)	0.277419	0.282277	0.00485821
cellular amino acid catabolic process (GO:0009063)	0.00359037	0.00785212	0.00426175
NAD biosynthetic process (GO:0009435)	0.599736	0.603642	0.00390547
regulation of protein-containing complex disassembly (GO:0043244)	0.0471109	0.0509175	0.00380665
negative regulation of proteasomal protein catabolic process (GO:1901799)	0.0528234	0.0564379	0.0036145
histone deacetylation (GO:0016575)	-0.13131	-0.127731	0.00357858
protein destabilization (GO:0031648)	-0.0958207	-0.0923428	0.00347783
antimicrobial humoral immune response mediated by antimicrobial peptide (GO:0061844)	0.0113273	0.0146724	0.00334512
regulation of response to interferon-gamma (GO:0060330)	0.0236502	0.0268826	0.00323244
aspartate family amino acid catabolic process (GO:0009068)	-0.00754076	-0.00432769	0.00321306
mitotic G2/M transition checkpoint (GO:0044818)	-2.88372	-2.88151	0.00220993
regulation of protein autophosphorylation (GO:0031952)	0.599915	0.601788	0.00187274
antiviral innate immune response (GO:0140374)	-0.0772696	-0.0756822	0.00158739
prostanoid biosynthetic process (GO:0046457)	-0.0274687	-0.0260348	0.00143394
[truncated: 1,097 more rows]
