# Supplementary material for: Systematic investigation of chemo-immunotherapy synergism to shift anti-PD-1 resistance in cancer
Source: Nat Commun. 2024 Apr 12;15:3178. doi: 10.1038/s41467-024-47433-y (PMC11015024; doi:10.1038/s41467-024-47433-y)
Supplement: Supplementary file 11 — Source Data [file 41467_2024_47433_MOESM11_ESM.xlsx]

## Sheet: Figure 3
Figure 3
	Figure 3e	CT26 tumor volume (n = 5 mice) changes in mice following treatment with anti-PD-1, doxorubicin (DXR) and combination of anti-PD-1 with DXR.
			Day 0	Day 3	Day 6	Day 9
	Control	Replicate-1	54.6325	210.826	372.6	780.275
		Replicate-2	87.808	240.318	402.04	753.371
		Replicate-3	40.8	207.831	465.794	733.824
		Replicate-4	31.752	225.264	456.19	727.552
		Replicate-5	48.749	186.517	380.926	695.75
	anti-PD-1	Replicate-1	49.368	138.915	292.494	465.52
		Replicate-2	47.9085	139.264	306.934	695.038
		Replicate-3	54.6325	166.635	275.562	646.07
		Replicate-4	89.2375	134.946	329.12	386.63
		Replicate-5	38.808	150.282	427.378	368
	DXR	Replicate-1	31.79	132.962	355.008	511.488
		Replicate-2	30.118	135.168	446.738	506.88
		Replicate-3	106.171	132.618	436.982	485.98
		Replicate-4	105.056	132.962	307.062	481.562
		Replicate-5	34.848	105.966	426.344	462.721
	anti-PD-1+DXR	Replicate-1	51.842	38.808	109.33	161.172
		Replicate-2	47.915	66.0275	97.47	142.228
		Replicate-3	45.177	67.626	144.15	297.6
		Replicate-4	137.216	67.5	90.584	243.089
		Replicate-5	14.8955	58.5385	116.058	199.761
	Figure 3f	B16 tumor volume (n = 5 mice) changes in mice following treatment with anti-PD-1, doxorubicin (DXR) and combination of anti-PD-1 with DXR.
			Day 0	Day 3	Day 6	Day 9
	Control	Replicate-1	74.1285	207.831	600.848	874.64
		Replicate-2	72.828	194.4	518.616	779.76
		Replicate-3	78.416	318.028	427.734	1106.95
		Replicate-4	75.843	216.562	329.6	1023.44
		Replicate-5	70.227	194.4	380.25	856.309
	anti-PD-1	Replicate-1	72.828	154.213	310.005	740.664
		Replicate-2	94.221	169.016	270	1014.82
		Replicate-3	71.25	120.213	303.918	639.45
		Replicate-4	94.221	180.918	282.437	858.33
		Replicate-5	63.75	112.896	311.904	1009.49
	DXR	Replicate-1	68.4285	154.638	315.171	694.008
		Replicate-2	71.5275	134.54	331.33	589.824
		Replicate-3	80.0565	149.504	285.948	767.936
		Replicate-4	68.75	126.514	230.688	653.072
		Replicate-5	68.75	112.694	382.925	932.659
	anti-PD-1+DXR	Replicate-1	48.074	52.272	163.35	156.6
		Replicate-2	81.461	68.9265	175.712	232.73
		Replicate-3	99.238	71.656	155.648	374.666
		Replicate-4	85.6745	67.626	137.677	240.125
		Replicate-5	98.3125	90.944	127.832	251.982
	Figure 3g	Single-cell suspensions were prepared from B16 melanoma samples (n = 5 mice) and subjected to flow cytometry analysis including CD4+ PD-1+ T cells (left panel) and CD4+ IFNγ+ T cells (right panel).
			CD4+ PD1+						CD4+ IFNγ+
			Control	anti-PD1	DXR	anti-PD1 + DXR			Control	anti-PD1	DOX	anti-PD1 + DOX
		Replicate-1	10.1	11.3	21.4	0		Replicate-1	0.88	4.55	0	8.7
		Replicate-2	7.45	12.2	22.2	0		Replicate-2	1.06	0	0	17.9
		Replicate-3	13.4	6.96	16.7	0		Replicate-3	0	0.72	0.76	21.7
		Replicate-4	11.3	8.24	6.9	2.5		Replicate-4	1.08	0	11.5	26.7
		Replicate-5	13.6		12.3			Replicate-5	0	0	6.15	35
	Figure 3h	MyC-CaP prostate cancer samples (n = 6 mice) infiltrated immune cells analysis including CD4+ PD-1+ T cells (left panel), CD206+ macrophages (middle panel) and CD163+ macrophages (right panel).
			CD4+ PD1+						CD206+						CD163+
			Control	anti-PD1	DXR	anti-PD1 + DXR			Control	anti-PD1	DXR	anti-PD1 + DXR			Control	anti-PD1	DXR	anti-PD1 + DXR
		Replicate-1	63.1	24.8	67	16.3		Replicate-1	33.1	21.3	21.1	8.16		Replicate-1	21.5	11	28.9	2.48
		Replicate-2	55.4	28.9	66.1	14.6		Replicate-2	31	21.3	17.7	10.3		Replicate-2	16.7	9.09	19.4	3.95
		Replicate-3	59.2	23	68.7	16.1		Replicate-3	26.6	26.4	25	7.2		Replicate-3	16.8	11.6	28.6	1.99
		Replicate-4	60.1	25.8	60.3	11.1		Replicate-4	34.9	23	24	9.46		Replicate-4	15.3	6.22	24	1.43
		Replicate-5	60.4	28.7	63.9	7.93		Replicate-5	28.9	22.4	18.6	9.2		Replicate-5	13.9	9.57	18.6	2.08
		Replicate-6	60.7	29.2	63.1	15.8		Replicate-6	32.9	23.1	29	9.41		Replicate-6	18.1	7.35	24.2	1.47

## Sheet: Figure 5
Figure 5
	Figure 5b	Western bloting analysis after 48h treatment.
	Figure 5b	Quantification of band intensity.
			Area			FC
		PAKi (nM)	β-Actin	LC3-B-I	LC3-B-II	β-Actin	LC3-B-I	LC3-B-II
	MEL-526	0	23177.5	13615.6	5149.79	1	1	1
		50	24307.3	20144.3	6954.31	1	1.41073	1.28764
	MCF7	0	17761.1	9729.77	4069.94	1	1	1
		200	21615.9	13549	15583.9	1	1.14419	3.14619
	MDA-MB-468	0	15268.8	5207.01	1127.21	1	1	1
		200	20080.6	9352.67	5100.55	1	1.36576	3.44063
	Figure 5d	Flow cytometry detection of mitophagy in PF-03758309 (PAKi) treated MCF7 cells.
		MCF7 (24 h): Percentage of cells
		Q1: Mitophagy Dye+ Lyso Dye-			Q2: Mitophagy Dye+ Lyso Dye+			Q3: Mitophagy Dye- Lyso Dye+			Q4: Mitophagy Dye- Lyso Dye-
	PAKi (nM):	0	200	500	0	200	500	0	200	500	0	200	500
	Replicate-1	19	19.3	18	27.7	56.5	65.2	5.8	7.26	4.84	47.5	16.9	12
	Replicate-2	19.3	25	19	23.7	44.5	54.4	3.68	4.36	4.44	53.3	26.2	22.1
	Replicate-3	28.2	27.2	18.8	23.4	53.2	63.4	2.91	4.3	5	45.4	15.2	12.8
	Replicate-4	29.5	26.2	21	17.6	45.3	57.2	1.74	5.07	4.9	51.1	23.4	16.9
	Replicate-5	20.7	21.4	18.9	19.9	48.5	55.8	3.4	4.95	4	56	25.1	21.3
	P (vs 0 nM) =	-	0.864532	0.109214	-	1.33297e-05	9.6751e-07	-	0.0846615	0.139083	-	8.68279e-06	2.32077e-06
		Mitophagy Dye: PerCP-Cy5.5			Lysosome Dye: VioGreen
	Figure 5h	qRT-PCR analysis of CXCL10 after 48h of treatment.
		qPCR analysis of CXCL10
	Cell line	PAKi 0 nM		PAKi 2 or 50 nM			PAKi 50 or 200 nM			PAKi 500 nM
		FC	SD	FC	SD	P Value	FC	SD	P Value	FC	SD	P Value
	MCF7	1.09372	0.745248	3.94422	1.20988	0.0209767	9.81237	2.49962	0.00415331	32.455	6.37238	0.00105515
	MDA-MB-468	1.00083	0.0721095	4.25614	0.256616	2.73393e-05	5.11831	0.349342	3.53929e-05	3.32175	0.183368	2.95339e-05
	MEL-526	1.02443	0.399824	1.07183	0.132806	0.791909	2.95492	0.305774	0.00112781	1.37922	0.113309	0.095444
	MEL-888	1.00056	0.0592686	1.24847	0.164924	0.0647944	1.29355	0.0277826	0.000498664	1.67146	0.120619	0.000798424
	Figure 5i	ELISA of CXCL10 in cell culture supernatant after 48h of treatment.
		ELISA of CXCL10
	Cell line	PAKi 0 nM		PAKi 2 or 50 nM			PAKi 50 or 200 nM			PAKi 500 nM
		Conentration (pg/mL)	SD	Conentration (pg/mL)	SD	P Value	Conentration (pg/mL)	SD	P Value	Conentration (pg/mL)	SD	P Value
	MCF7	19.2222	1.33539	25.2716	0.855334	0.00271968	43.4198	8.7828	0.0091868	165.148	17.4192	0.000132702
	MDA-MB-468	6.54902	0.415945	11.0261	0.493453	0.000231877	13.5098	0.196078	1.07844e-05	17.4967	1.63268	0.00033367
	MEL-526	1.15686	0.339618	1.87582	0.226412	0.0907332	2.13725	0.196078	0.0257214	2.0719	0.113206	0.0253864
	MEL-888	5.76471	0.493453	5.79739	0.40817	0.518519	6.2549	1.08779e-15	0.0651085	6.51634	0.113206	0.0284602
	Cell line	PAKi 0 nM		PAKi 2 or 50 nM			PAKi 50 or 200 nM			PAKi 500 nM
		FC	SD	FC	SD	P Value	FC	SD	P Value	FC	SD	P Value
	MCF7	1	0.0694711	1.31471	0.0444971	0.00271968	2.25883	0.456909	0.0091868	8.59152	0.906202	0.000132702
	MDA-MB-468	1	0.0623253	1.68363	0.0753476	0.000231877	2.06287	0.0299401	1.07844e-05	2.67166	0.249301	0.00033367
	MEL-526	1	0.293568	1.62147	0.195712	0.0907332	1.84746	0.169492	0.0257214	1.79096	0.097856	0.0253864
	MEL-888	1	0.085599	1.00567	0.070805	0.518519	1.08503	0	0.0651085	1.13039	0.0196378	0.0284602

## Sheet: Figure 6
Figure 6
	Figure 6b	Western bloting analysis after 48h treatment.
	Figure 6c	qPCR analysis of mtRNAs in cytosol fractions from MCF7 cells treated with PAKi for 48 h. Data were normalized to GAPDH.
			Fold Change
			MT-CO1			MT-ND5			MT-ND6			MT-CYB
		PAKi	0 nM	200 nM	500 nM	0 nM	200 nM	500 nM	0 nM	200 nM	500 nM	0 nM	200 nM	500 nM
		Replicate-1	0.830566	2.40765	2.80963	0.885246	3.58985	3.48388	0.923293	3.45386	3.83015	0.857069	2.70497	3.39716
		Replicate-2	1.08375	2.63428	2.77039	0.983957	4.08331	3.9999	0.965186	3.46576	4.20629	0.9918	2.799	3.14592
		Replicate-3	1.11096	2.40127	2.41637	1.14805	1.17599	6.46981	1.12215	3.35042	3.92651	1.17641	2.62994	3.00039
		P (vs 0 nM) =		0.000234373	0.00041929		0.0972832	0.0169216		4.35761e-06	2.00737e-05		8.35853e-05	0.000126326
	Figure 6e	Flow cytometry analysis of dsRNA. PAKi treatment induces dose-depended dsRNA expression in MCF7 cells (24 h).
			dsRNA-AF488+ cells (%)					dsRNA-AF488+ cells (FC)
		PAKi (nM) →	0	50	100	200	500	0	50	100	200	500
	Experiment-1	Replicate-1	4.88	6.43	NA	21	30.5	1.29615	1.70784	NA	5.57769	8.10093
		Replicate-2	4.28	5.38	NA	27.8	25.6	1.13679	1.42895	NA	7.3838	6.79947
		Replicate-3	3.26	6.19	NA	18.8	24	0.86587	1.64409	NA	4.99336	6.3745
		Replicate-4	2.64	3.99	NA	16.4	28.8	0.701195	1.05976	NA	4.35591	7.6494
	Experiment-2	Replicate-1	4.02	7.86	8.37	14.3	18.9	1.05443	2.06164	2.19541	3.75082	4.95738
		Replicate-2	4.19	5.89	6.99	17	17	1.09902	1.54492	1.83344	4.45902	4.45902
		Replicate-3	4.5	5.58	7.63	17.3	21.7	1.18033	1.46361	2.00131	4.5377	5.6918
		Replicate-4	2.54	5.65	8.91	7.79	17	0.66623	1.48197	2.33705	2.04328	4.45902
							P (vs 0 nM) =		0.000800787	1.39404e-05	1.02852e-05	8.70671e-08
	Figure 6f	Western bloting analysis after 48h treatment.
	Figure 6g	qRT-PCR of antigen type I interferon signaling genes in control and MAVS-KO cells after 48h of treatment.
		sgControl											sgMAVS
		PAKi 0 nM		PAKi 50 nM			PAKi 200 nM			PAKi 500 nM			PAKi 0 nM			PAKi 50 nM				PAKi 200 nM				PAKi 500 nM
		FC	SD	FC	SD	P value	FC	SD	P value	FC	SD	P value	FC	SD	P value	FC	SD	P value		FC	SD	P value		FC	SD	P value
	Gene					vs sgControl 0 nM						vs sgControl 0 nM			vs sgControl 0 nM			vs sgControl 0 nM	vs sgControl 50 nM			vs sgControl 0 nM	vs sgControl 200 nM			vs sgControl 0 nM	vs sgControl 500 nM
	IFNB1	1.02529	0.265357	5.18693	0.143391	1.81821e-05	15.169	1.03443	2.13961e-05	76.5407	7.06932	5.0359e-05	0.637932	0.0824319	0.0731933	2.39052	0.435959	0.00978336	0.000455989	4.4794	0.688289	0.00125669	0.000118116	14.2402	0.959216	2.11794e-05	0.000111365
	IFI27	1.00328	0.100709	1.259	0.110324	0.041343	2.2306	0.268077	0.00175782	3.99792	0.172202	1.29996e-05	0.0953872	0.0117801	0.000100905	0.127214	0.00782445	0.000114431	5.95287e-05	0.293839	0.0432601	0.000360508	0.000246733	1.0844	0.0908007	0.358652	1.31575e-05
	IFI44	1.00224	0.0819728	1.54348	0.139147	0.00438137	4.15894	0.202147	1.50412e-05	16.4549	0.6019	1.5866e-06	0.0908713	0.00328731	4.29967e-05	0.138883	0.023997	6.24981e-05	6.6583e-05	0.382053	0.155477	0.00362864	1.37183e-05	3.57841	0.532834	0.00116297	1.00392e-05
	IFI44L	1.0005	0.0388836	1.41106	0.145176	0.0090936	3.78242	0.459247	0.000473027	15.5332	0.512443	1.03964e-06	0.0476714	0.0157541	2.49502e-06	0.0766285	0.00714809	2.22657e-06	9.14186e-05	0.439086	0.0743315	0.000316465	0.000239541	3.62245	0.139251	6.12194e-06	2.62237e-06
	Figure 6h	qRT-PCR and ELISA analysis of CXCL10 genes in control and MAVS-KO cells after 48h of treatment.
		sgControl											sgMAVS
		PAKi 0 nM		PAKi 50 nM			PAKi 200 nM			PAKi 500 nM			PAKi 0 nM			PAKi 50 nM				PAKi 200 nM				PAKi 500 nM
		FC or Conentration (pg/mL)	SD	FC or Conentration (pg/mL)	SD	P value	FC or Conentration (pg/mL)	SD	P value	FC or Conentration (pg/mL)	SD	P value	FC or Conentration (pg/mL)	SD	P value	FC or Conentration (pg/mL)	SD	P value		FC or Conentration (pg/mL)	SD	P value		FC or Conentration (pg/mL)	SD	P value
						vs sgControl 0 nM						vs sgControl 0 nM			vs sgControl 0 nM			vs sgControl 0 nM	vs sgControl 50 nM			vs sgControl 0 nM	vs sgControl 200 nM			vs sgControl 0 nM	vs sgControl 500 nM
		qPCR analysis - Relative mRNA expression
	CXCL10 (FC)	1.00551	0.12566	2.25094	0.266695	0.00185614	3.50739	0.523788	0.00129602	11.728	0.615465	7.793e-06	0.606471	0.150678	0.0243892	1.13672	0.26671	0.483836	0.00690195	1.94309	0.036985	0.000243347	0.00669828	3.31934	0.424459	0.000824861	4.09421e-05
		ELISA - Relative CXCL10 secretion
	CXCL10 (Conentration, pg/mL)	3.60784	0.113206	4.35948	0.299515	0.0177043	7.62745	0.339618	4.25687e-05	33.7059	0.392157	2.26375e-08	1.15686	9.15513e-16	2.86427e-06	1.87582	0.113206	4.4346e-05	0.000177551	2.39869	0.113206	0.000177551	1.44971e-05	10.5033	0.226412	1.23033e-06	9.66296e-08
	CXCL10 (FC)	1	0.0313777	1.20833	0.0830177		2.11413	0.0941332	4.25687e-05	9.34239	0.108696		0.320652	2.25487e-16		0.519928	0.0313777			0.664855	0.0313777	0.000177551		2.91123	0.0627555

## Sheet: Supplementary Figure 5
Supplementary Figure 5
	Supplementary Figure 5b			Flow cytometry detection of mitophagy in doxorubicin (DXR) treated MCF7 cells.
		MCF7 (24 h): Percentage of cells
		Q1: Mitophagy Dye+ Lyso Dye-			Q2: Mitophagy Dye+ Lyso Dye+			Q3: Mitophagy Dye- Lyso Dye+			Q4: Mitophagy Dye- Lyso Dye-
	PAKi (nM) →	0	50	100	0	50	100	0	50	100	0	50	100
	Replicate-1	12.8	22.2	28.6	21.6	35.4	42.7	14	11.8	7.91	51.6	30.6	20.8
	Replicate-2	11.3	18.4	23.5	17	29.4	33.4	11.6	10.4	8.44	60.1	41.8	34.6
	Replicate-3	17.7	24.8	31.2	19.7	34.9	37.8	11.1	11	9.14	51.6	29.4	21.8
	Replicate-4	16.7	20.1	NA	17	27.5	NA	8.72	11	NA	57.6	41.4	NA
	P (vs 0 nM)=		0.0169681	0.00404874		0.00124808	0.000739936		0.794514	0.0817943		0.00279908	0.00124823
		Mitophagy Dye: PerCP-Cy5.5				Lysosome Dye: VioGreen
	Supplementary Figure 5c			Flow cytometry detection of mitophagy in doxorubicin (DXR) treated A549 cells.
		A549 (24 h): Percentage of cells
		Q1: Mitophagy Dye+ Lyso Dye-				Q2: Mitophagy Dye+ Lyso Dye+				Q3: Mitophagy Dye- Lyso Dye+				Q4: Mitophagy Dye- Lyso Dye-
	PAKi (nM) →	0	20	50	100	0	20	50	100	0	20	50	100	0	20	50	100
	Replicate-1	10.5	14.8	24.6	18.5	22.2	25.7	45	52.2	9.97	8.69	5.7	9.76	57.3	50.7	24.7	19.5
	Replicate-2	9.63	14.5	23	18.1	21.4	25.3	46.3	52.6	11	8.86	6.11	9.52	58	51.3	24.6	19.8
	Replicate-3	13.4	15.2	25.8	19.4	23.8	27.1	45.7	60.6	8.52	9.91	5.79	6.51	54.2	47.7	22.7	13.5
	Replicate-4	11	16.4	24.4	19.9	22.8	27.9	45.6	59.9	10.2	8.99	6.16	5.62	56.1	46.8	23.8	14.5
	P (vs 0 nM)=		0.00408326	1.04705e-05	0.000130834		0.00243672	1.53379e-08	6.7179e-06		0.215161	0.000286139	0.127126		0.00189985	4.23927e-08	6.65936e-07
			Mitophagy Dye: PerCP-Cy5.5				Lysosome Dye: VioGreen
	Supplementary Figure 5e			Western bloting analysis after 48h treatment.
	Supplementary Figure 5f			Flow cytometry detection of mitophagy in PF-03758309 (PAKi) treated cells.
		A549 (24 h): Percentage of cells
		Q1: Mitophagy Dye+ Lyso Dye-				Q2: Mitophagy Dye+ Lyso Dye+				Q3: Mitophagy Dye- Lyso Dye+				Q4: Mitophagy Dye- Lyso Dye-
	PAKi (nM) →	0	50	200	500	0	50	200	500	0	50	200	500	0	50	200	500
	Replicate-1	9.51	10.6	11.5	9.84	21.2	39.9	49.1	51.2	9.01	13.3	12.5	14.3	60.3	36.2	27	24.6
	Replicate-2	10.8	10.5	11	10.5	21.8	38.8	48.6	50.2	8.01	13.4	12.3	14	59.5	37.3	28.1	25.3
	Replicate-3	10.8	12.1	11.8	10.2	21.7	38.7	48.9	51.4	7.93	11.4	11.9	13.6	59.5	37.8	27.4	24.8
	Replicate-4	13.5	12.8	12.9	10.7	21.5	39.1	50	51.9	6.01	10.7	10.2	12.9	59	37.4	27	24.5
	Replicate-5	14.5	16.9	13.2	11.1	21	38.8	48.7	52.2	5.29	7.62	10.6	12.6	59.2	36.7	27.5	24
	Replicate-6	15	16.5	13	NA	21.8	38.4	49.6	NA	4.95	7.67	10.2	NA	58.3	37.4	27.2	NA
	P (vs 0 nM)=		0.564948	0.908225	0.10471		9.36399e-15	1.41521e-16	1.86642e-14		0.0123837	0.000277103	1.82884e-05		2.96809e-14	2.3479e-16	6.09922e-15
		PC3 (24 h): Percentage of cells
		Q1: Mitophagy Dye+ Lyso Dye-				Q2: Mitophagy Dye+ Lyso Dye+				Q3: Mitophagy Dye- Lyso Dye+				Q4: Mitophagy Dye- Lyso Dye-
	PAKi (nM) →	0	50	200	500	0	50	200	500	0	50	200	500	0	50	200	500
	Replicate-1	2.03	1.21	1.03	0.84	16.2	19.5	21.4	19.8	11.1	15	16.5	14.8	70.7	64.3	61.1	64.6
	Replicate-2	2.37	1.54	1.18	1.04	15.9	18.9	19.7	19.4	10.3	14.5	15.4	15	71.5	65	63.8	64.6
	Replicate-3	3.48	1.95	1.53	0.96	16.8	18.8	20.4	20	8.81	14.6	17	18.8	71	64.7	61.1	60.3
	Replicate-4	3.55	2.25	1.51	1.04	17.3	19.8	20.6	20.6	9.18	14.3	15.3	17.4	70	63.7	62.6	61
	Replicate-5	2.38	1.57	1.1	0.96	18.3	20.7	21	21.8	11.1	17.2	19.6	20.1	68.2	60.5	58.3	57.1
	Replicate-6	2.22	1.64	1.3	1.02	18.4	20	21	20.3	9.92	16.4	19.5	19	69.5	62	58.2	59.7
	P (vs 0 nM)=		0.0100837	0.000623024	0.000102115		0.000764162	2.99314e-05	0.000176077		7.16754e-06	9.86328e-06	1.84294e-05		1.44617e-05	4.42194e-06	4.13753e-05
		HT-29 (24 h): Percentage of cells
		Q1: Mitophagy Dye+ Lyso Dye-				Q2: Mitophagy Dye+ Lyso Dye+				Q3: Mitophagy Dye- Lyso Dye+				Q4: Mitophagy Dye- Lyso Dye-
	PAKi (nM) →	0	50	200	500	0	50	200	500	0	50	200	500	0	50	200	500
	Replicate-1	15.2	16.7	9.81	5.48	15.6	32.5	45.8	52.2	11.6	15	23	28.7	57.6	35.8	21.3	13.7
	Replicate-2	14	16.3	9.27	5.32	13.6	31.3	45.7	50.1	9.53	14.2	21.6	27.9	62.9	38.3	23.4	16.6
	Replicate-3	22.6	21.9	13.6	9.51	15.3	30.7	49.1	55.9	7.07	10.8	18.5	19.8	55	36.7	18.8	14.8
	Replicate-4	21	21.8	13.6	9.71	12.8	27.9	47.2	54.6	6.15	9.91	17.5	19.8	60	40.3	21.7	15.9
	Replicate-5	19	21.6	12.3	7.89	14.6	28.4	46.4	53.4	8.95	11.2	19.6	22.7	57.5	38.9	21.7	16
	Replicate-6	18.4	21.4	11.3	7.28	13.4	27.6	47.6	54.7	7.66	10.4	19.2	22.4	60.6	40.7	21.8	15.6
	P (vs 0 nM)=		0.382889	0.00144073	3.81006e-05		1.52387e-08	4.60698e-13	1.93057e-12		0.0159361	1.76695e-06	7.10403e-06		4.07259e-08	5.50253e-11	6.86274e-12
		Mitophagy Dye: PerCP-Cy5.5				Lysosome Dye: VioGreen
	Supplementary Figure 5h			Western bloting analysis after 48h treatment.

## Sheet: Supplementary Figure 6
Supplementary Figure S6
	Supplementary Figure 6a			Western bloting analysis after 48h treatment.
	Supplementary Figure 6b			Western bloting analysis after 48h treatment.
	Supplementary Figure 6f			Flow cytometry analysis of dsRNA. PAKi treatment induces dose-depended dsRNA expression in PC3 cells (24 h).
		dsRNA-AF488+ cells (%)					dsRNA-AF488+ cells (FC)
	PAKi (nM) →	0	50	200	500	1000	0	50	200	500	1000
	Replicate-1	6.28	12.3	13.7	15.3	9.64	1.21314	2.37605	2.64649	2.95557	1.8622
	Replicate-2	2.86	7.28	9.86	16.9	19.2	0.552479	1.40631	1.9047	3.26465	3.70895
	Replicate-3	6.85	10	9.14	14.2	12.9	1.32325	1.93175	1.76561	2.74308	2.49195
	Replicate-4	4.76	8.63	13.1	13	16.5	0.919511	1.6671	2.53059	2.51127	3.18738
	Replicate-5	4.73	8.82	12.1	15	16.1	0.913715	1.7038	2.33741	2.89762	3.11011
	Replicate-6	5.58	8.64	10.3	13.8	14	1.07791	1.66903	1.9897	2.66581	2.70444
						P (vs 0 nM)=		0.00109258	6.96455e-05	3.11949e-07	6.88949e-05
	Supplementary Figure 6g			Flow cytometry analysis of dsRNA. PAKi treatment induces dose-depended dsRNA expression in A549 cells (24 h).
		dsRNA-AF488+ cells (%)				dsRNA-AF488+ cells (FC)
	PAKi (nM) →	0	50	200	500	0	50	200	500
	Replicate-1	7.02	14.2	13.1	8.6	1.40822	2.84855	2.62788	1.72518
	Replicate-2	4.86	9.32	15.9	7.03	0.974925	1.86961	3.18957	1.41023
	Replicate-3	4.59	5.17	9.08	7.22	0.920762	1.03711	1.82146	1.44835
	Replicate-4	2.52	5.22	7.43	5.42	0.505517	1.04714	1.49047	1.08726
	Replicate-5	6.5	6.19	8.69	6.66	1.30391	1.24173	1.74323	1.33601
	Replicate-6	4.42	5.95	8.39	6.44	0.88666	1.19358	1.68305	1.29188
					P (vs 0 nM)=		0.121391	0.00472082	0.0352041
	Supplementary Figure 6h			qRT-PCR of antigen presentation genes in MCF7 control and MAVS-KO cells after 48h of treatment.
		sgControl											sgMAVS
		PAKi 0 nM		PAKi 50 nM			PAKi 200 nM			PAKi 500 nM			PAKi 0 nM			PAKi 50 nM				PAKi 200 nM				PAKi 500 nM
		FC	SD	FC	SD	P value	FC	SD	P value	FC	SD	P value	FC	SD	P value	FC	SD	P value		FC	SD	P value		FC	SD	P value
						vs sgControl 0 nM						vs sgControl 0 nM			vs sgControl 0 nM			vs sgControl 0 nM	vs sgControl 50 nM			vs sgControl 0 nM	vs sgControl 200 nM			vs sgControl 0 nM	vs sgControl 500 nM
	B2M	1.00114	0.0588748	2.26394	0.397058	0.00551013	3.03945	0.195467	6.56046e-05	5.87116	0.51693	8.4678e-05	0.934982	0.137009	0.485079	1.97805	0.114765	0.000194994	0.297025	2.11381	0.429757	0.0113086	0.0273817	3.28697	0.21653	6.06062e-05	0.00133249
	HLA-A	1.00111	0.0580898	1.47922	0.145725	0.00617536	2.48917	0.111457	3.33985e-05	4.96895	0.437506	9.93028e-05	0.946287	0.0502846	0.284098	1.42154	0.145884	0.00975218	0.653344	1.72579	0.134376	0.00101635	0.00162964	3.06729	0.313767	0.000359969	0.00361497
	HLA-B	1.00037	0.03328	0.825313	0.0428027	0.00501742	2.54268	0.217008	0.000261821	13.0983	2.28411	0.00078427	0.807018	0.033509	0.00208849	0.508126	0.0783803	0.000559319	0.00354231	0.876098	0.0746988	0.0580643	0.000229977	4.15989	0.275536	3.90214e-05	0.00254041
	HLA-C	1.00098	0.0538145	1.32614	0.153483	0.0257547	1.8535	0.0506461	3.70187e-05	5.49191	0.239887	5.94773e-06	0.787382	0.0816874	0.0194007	0.822857	0.0669316	0.0229136	0.00648936	1.17437	0.133047	0.104531	0.00117056	2.47287	0.192707	0.000218574	7.03084e-05
	TAP-1	1.00147	0.0669011	2.80161	0.533829	0.00440748	3.73125	0.264012	6.46249e-05	10.9175	0.65229	1.26243e-05	0.655066	0.0288897	0.00118653	1.44058	0.199427	0.022443	0.0144146	1.91338	0.222024	0.00242782	0.000799377	4.27905	1.02528	0.00524084	0.000695912
	TAP-2	1.00024	0.026891	2.48365	0.118067	2.91683e-05	3.0506	0.0210175	5.11522e-08	6.21005	0.407968	2.49441e-05	0.675954	0.135673	0.0153366	1.09	0.06372	0.0878391	5.61e-05	1.52447	0.182615	0.00793439	0.000135906	3.33287	0.34232	0.000298518	0.000726358
	PD-L1	1.00619	0.138652	1.04768	0.110369	0.705893	1.47983	0.109066	0.0096587	4.06926	0.912985	0.00454932	0.904053	0.0879748	0.341953	0.684084	0.143981	0.0492557	0.0255517	0.790044	0.118016	0.108925	0.00174752	1.43389	0.188127	0.0338629	0.00806274
